# Supplementary material for: NCI-60 Whole Exome Sequencing and Pharmacological CellMiner Analyses
Source: PLoS One. 2014 Jul 17;9(7):e101670. doi: 10.1371/journal.pone.0101670 (PMC4102467; doi:10.1371/journal.pone.0101670)
Supplement: Table S1 — Homozygous, amino-acid changing, putative protein-function-affecting genetic variants present in the NCI-60, and absent in the 1000 Genomes and ESP5400. The full-length version of Table 1. (XLSX) [file pone.0101670.s001.xlsx]

## Sheet: Supplementary Table 1
Footnotes
a Variants called as homozygous by Annovar (http://www.openbioinformatics.org/annovar/). Variants absent in both the 1000 Genomes catalog of human genetic variation (http://www.1000genomes.org/) and the ESP5400 (http://evs.gs.washington.edu/EVS/).
b Official gene names as defined by the HUGO Gene Nomenclature Committee (http://www.genenames.org/).
c Amino acid impact. F241fs indicates a change from an amino acid to a frameshift. 142_143del indicates a deletion affecting amino acids 142 and
143 resulting in a deletion. R80X indicates a change from an amino acid to a stop. A1186D indicates a change in amino acids.
d Denotes the chromosome number, start location, and the nucleotide change. _* indicates that there has been either an addition (+) or a deletion (-) of nucleotides at that
location.
e Single nucleotide polymorphisms identifiers as defined at dbSNP (http://www.ncbi.nlm.nih.gov/projects/SNP/).
f Percent presense of the variant in the 1000 Genomes catalog of human genetic variation (http://www.1000genomes.org/).
f Sorting Intolerant From Tolerent (http://sift.bii.a-star.edu.sg/index.html).
g Prediction of functional effects of human nsSNPs, or PolyPhen-2 (http://genetics.bwh.harvard.edu/pph2/).
h Reference sequence accession number from the National Center for Biotechnology Information, NCBI (http://www.ncbi.nlm.nih.gov/).
				Supplemental Table 1: Homozygous variants that putatively affect protein function and are absent in the 1000 Genomes and the ESP5400 a
Gene name b	AA impact c	Category of change	Unique identifier d	SNP id e	SIFT score f	Polyphen g	Accession # h	Cell lines in which variants occur
CELA1	G208fs	Frameshift	chr12:51723603_*_+G	rs60311818	NA	NA	NM_001971	BR:T47D;CO:HCC_2998;RE:ACHN
HTR3E	E22fs	Frameshift	chr3:183818224_*_-G	rs56380737	NA	NA	NM_001256614	RE:A498
CEP70	598_598del	Frameshift	chr3:138213853_*_-GTTTT	rs36025312	NA	NA	NM_024491	BR:HS578T;CO:HCC_2998
KIAA1751	Q731fs	Frameshift	chr1:1887113_*_-C	rs34659723	NA	NA	NM_001080484	CNS:SF_539;ME:SK_MEL_28;LC:EKVX;RE:786_0;RE:TK_10
C12orf60	184_184del	Frameshift	chr12:14976419_*_-AT	rs10556010	NA	NA	NM_175874	BR:BT_549;LC:NCI_H23;LC:NCI_H522;PR:PC_3
RHBG	P424fs	Frameshift	chr1:156354355_*_-C	rs60769529	NA	NA	NM_020407	LE:RPMI_8226;ME:SK_MEL_2;LC:A549;LC:NCI_H23;RE:TK_10
CARD8	K147fs	Frameshift	chr19:48735020_*_+TT	rs146319637	NA	NA	NM_001184900	OV:OVCAR_8;OV:NCI_ADR_RES
LRRIQ1	N1702fs	Frameshift	chr12:85638655_*_-A	rs76949876	NA	NA	NM_001079910	BR:MCF7;BR:T47D;LC:EKVX;OV:OVCAR_4;OV:OVCAR_5
CDCP2	A406fs	Frameshift	chr1:54605326_*_+GG	-	NA	NA	NM_201546	CNS:U251;CO:HCT_15;LE:RPMI_8226;ME:M14;LC:A549;LC:EKVX;LC:HOP_92;OV:OVCAR_5;RE:A498;RE:ACHN;RE:RXF_393;RE:UO_31
-	F118fs	Frameshift	chr14:24683269_*_-A	rs11332495	NA	NA	NM_001199821	LE:RPMI_8226
CXorf59	L423fs	Frameshift	chrX:36162686_*_+TG	rs112700338	NA	NA	NM_173695	LE:RPMI_8226;ME:M14;ME:SK_MEL_2;ME:MDA_MB_435;ME:MDA_N;LC:NCI_H322M;RE:RXF_393
ETFB	P92fs	Frameshift	chr19:51857619_*_+G	rs55874945	NA	NA	NM_001014763	LC:NCI_H460;OV:OVCAR_4
OR5K3	I302fs	Frameshift	chr3:98110413_*_+A	rs145803525	NA	NA	NM_001005516	BR:T47D;CNS:SF_268;CNS:SF_539;CO:COLO205;CO:HCC_2998;OV:OVCAR_3;RE:ACHN
PLA2G4C	P307fs	Frameshift	chr19:48581037_*_-G	rs11564598	NA	NA	NM_001159322	ME:MDA_MB_435;ME:MDA_N
BBS10	L90fs	Frameshift	chr12:76741496_*_+A	-	NA	NA	NM_024685	RE:SN12C
TRMT2A	L598fs	Frameshift	chr22:20100170_*_+C	-	NA	NA	NM_022727	PR:PC_3
OVGP1	G520fs	Frameshift	chr1:111957563_*_+T	-	NA	NA	NM_002557	LC:NCI_H460
SMARCA4	Q1053fs	Frameshift	chr19:11136173_*_-C	-	NA	NA	NM_001128845	ME:SK_MEL_5
RB1	116_117del	Frameshift	chr13:48916816_*_-ACTT	-	NA	NA	NM_000321	CNS:SF_539
GKAP1	W111fs	Frameshift	chr9:86414128_*_-C	-	NA	NA	NM_001135953	BR:T47D
H6PD	-	Frameshift	chr1:9304987_*_-CCCAGGCA	-	NA	NA	NM_004285	ME:SK_MEL_28;LC:NCI_H522;RE:TK_10
NLRP2	P180fs	Frameshift	chr19:55493672_*_-C	-	NA	NA	NM_001174082	PR:DU_145
SLC7A3	H155fs	Frameshift	chrX:70148760_*_-G	-	NA	NA	NM_001048164	LC:EKVX
KANK4	R744fs	Frameshift	chr1:62733959_*_-C	-	NA	NA	NM_181712	OV:OVCAR_5
SPAG17	F1827fs	Frameshift	chr1:118533524_*_-G	-	NA	NA	NM_206996	LC:NCI_H23
ZNF280A	S454fs	Frameshift	chr22:22868594_*_-G	-	NA	NA	NM_080740	CNS:SNB_19
CLLU1	N41fs	Frameshift	chr12:92818578_*_+A	-	NA	NA	NM_001025233	CNS:SF_539
PKD1L2	-	Frameshift	chr16:81242148_GTTTC_GTC	-	NA	NA	NM_001076780	OV:OVCAR_4
ACTL9	F354fs	Frameshift	chr19:8807990_*_-G	-	NA	NA	NM_178525	PR:DU_145
FLT1	L583fs	Frameshift	chr13:28964155_*_-A	-	NA	NA	NM_001159920	PR:DU_145
SIGLEC5	G400fs	Frameshift	chr19:52130799_*_-C	-	NA	NA	NM_003830	PR:DU_145
TTF2	W583fs	Frameshift	chr1:117622237_*_-G	-	NA	NA	NM_003594	LC:NCI_H23
GAL3ST4	K479fs	Frameshift	chr7:99757577_*_+T	-	NA	NA	NM_024637	OV:SK_OV_3
KIAA1751	G739fs	Frameshift	chr1:1887091_*_-C	-	NA	NA	NM_001080484	CNS:SF_539
FAM111B	Y102fs	Frameshift	chr11:58891964_*_-T	-	NA	NA	NM_001142704	CNS:SF_539
SLMAP	H55fs	Frameshift	chr3:57743543_*_-C	-	NA	NA	NM_007159	RE:RXF_393
OR52N5	68_69del	Frameshift	chr11:5799660_*_-AA	-	NA	NA	NM_001001922	CO:HCT_116
MBD2	K148fs	Frameshift	chr18:51750488_*_+T	-	NA	NA	NM_003927	CO:KM12
ADAM33	778_780del	Frameshift	chr20:3649634_*_-CTGGACTT	rs17548837	NA	NA	NM_153202	LC:NCI_H522
TP53	F209fs	Frameshift	chr17:7574004_*_-G	-	NA	NA	NM_001126115	CNS:SF_539
GPSM1	P414fs	Frameshift	chr9:139235485_*_-C	-	NA	NA	NM_015597	PR:DU_145;RE:786_0
SETD2	2535_2536del	Frameshift	chr3:47058672_*_-CA	-	NA	NA	NM_014159	RE:A498
SALL3	G651fs	Frameshift	chr18:76753944_*_+G	-	NA	NA	NM_171999	PR:DU_145
DCHS2	V2007fs	Frameshift	chr4:155160428_*_+C	-	NA	NA	NM_017639	LC:NCI_H226
PAX6	T373fs	Frameshift	chr11:31812323_*_+GG	-	NA	NA	NM_001258465	CO:HCT_116
NR1D2	G403fs	Frameshift	chr3:24009404_*_-G	-	NA	NA	NM_001145425	PR:DU_145
TMEM144	L59fs	Frameshift	chr4:159136409_*_-T	-	NA	NA	NM_018342	ME:LOXIMVI
CCDC7	L77fs	Frameshift	chr10:32740800_*_+T	-	NA	NA	NM_001026383	OV:OVCAR_8;OV:NCI_ADR_RES
MRPS34	Q107fs	Frameshift	chr16:1822801_*_+ACCT	rs34595082	NA	NA	NM_023936	RE:TK_10
NAV3	240_241del	Frameshift	chr12:78388629_*_-ACCA	-	NA	NA	NM_014903	ME:SK_MEL_28
SRA1	-	Frameshift	chr5:139931629_CA_CGA	-	NA	NA	NM_001035235	ME:MDA_N
CYHR1	W141fs	Frameshift	chr8:145689667_*_-C	-	NA	NA	NM_001129888	CO:KM12
OR52D1	R189fs	Frameshift	chr11:5510501_*_+C	-	NA	NA	NM_001005163	LE:RPMI_8226
OR1J2	F104fs	Frameshift	chr9:125273392_*_+T	-	NA	NA	NM_054107	CO:HCT_116;RE:TK_10
TES	Y353fs	Frameshift	chr7:115892510_*_+T	-	NA	NA	NM_015641	OV:OVCAR_8;OV:NCI_ADR_RES
PLA2G3	Q69fs	Frameshift	chr22:31536135_*_+T	-	NA	NA	NM_015715	BR:T47D
USH2A	T2379fs	Frameshift	chr1:216108122_*_-G	-	NA	NA	NM_206933	RE:SN12C
OR5K4	I301fs	Frameshift	chr3:98073598_*_-A	rs78129518	NA	NA	NM_001005517	CNS:SF_268;CNS:SF_539;CO:HCC_2998;ME:UACC_257
CASP10	334_336del	Frameshift	chr2:202074072_*_-GCCAAGG	-	NA	NA	NM_001206524	BR:BT_549
TPD52L3	W139fs	Frameshift	chr9:6329012_*_-G	-	NA	NA	NM_033516	ME:SK_MEL_5
THBS4	P678fs	Frameshift	chr5:79372818_*_+C	-	NA	NA	NM_003248	CO:HCT_116
C10orf68	225_226del	Frameshift	chr10:33017900_*_-AAAT	-	NA	NA	NM_024688	LC:NCI_H460
FBXW8	372_372del	Frameshift	chr12:117448200_*_-GT	-	NA	NA	NM_012174	LC:NCI_H522
FETUB	146_146del	Frameshift	chr3:186362551_*_-AA	-	NA	NA	NM_014375	CO:HCT_116
SMARCA4	270_270del	Frameshift	chr19:11097629_*_-CC	-	NA	NA	NM_001128845	LC:NCI_H522
SPEN	K328fs	Frameshift	chr1:16235918_*_+A	-	NA	NA	NM_015001	BR:T47D
GRP	134_135del	Frameshift	chr18:56897675_*_-GGAA	-	NA	NA	NM_001012512	OV:OVCAR_3
PNPLA4	K30fs	Frameshift	chrX:7894073_*_+T	-	NA	NA	NM_001142389	CO:HCT_116
CCDC120	P69fs	Frameshift	chrX:48921414_*_-C	-	NA	NA	NM_001163321	CO:HCT_116
FAM120AOS	G2fs	Frameshift	chr9:96214986_*_-T	-	NA	NA	NM_198841	LC:NCI_H322M
-	L2146fs	Frameshift	chr9:123935540_*_-T	-	NA	NA	NM_007018	RE:786_0
PRRG1	P134fs	Frameshift	chrX:37312618_*_+CC	-	NA	NA	NM_001142395	CO:KM12
C11orf40	D95fs	Frameshift	chr11:4594559_*_+G	-	NA	NA	NM_144663	LC:NCI_H460
GSTO1	127_127del	Frameshift	chr10:106022834_*_-AGG	rs113200905	NA	NA	NM_001191003	BR:T47D
CCDC27	L639fs	Frameshift	chr1:3688032_*_-T	-	NA	NA	NM_152492	ME:LOXIMVI
DYNC1I1	K15fs	Frameshift	chr7:95434085_*_-A	-	NA	NA	NM_001135556	CO:HCT_15
BCOR	K1154fs	Frameshift	chrX:39923092_*_+T	-	NA	NA	NM_001123384	CO:HCT_116
SERPINI2	M386fs	Frameshift	chr3:167159957_*_-C	-	NA	NA	NM_006217	LC:A549
DHDH	294_294del	Frameshift	chr19:49447750_*_-AG	-	NA	NA	NM_014475	LC:NCI_H460;RE:ACHN
SLC5A11	P542fs	Frameshift	chr16:24922661_*_-C	-	NA	NA	NM_001258412	LC:NCI_H23
ANGPT2	E179fs	Frameshift	chr8:6378806_*_-T	-	NA	NA	NM_001118888	CO:HCT_116
OR52N1	L80fs	Frameshift	chr11:5809808_*_-A	-	NA	NA	NM_001001913	BR:T47D;CNS:SNB_19;CO:KM12;RE:TK_10
JPH4	W499fs	Frameshift	chr14:24040444_*_-C	-	NA	NA	NM_001146028	CO:HCT_116
FAM122C	T157fs	Frameshift	chrX:133988147_*_-A	-	NA	NA	NM_001170779	OV:OVCAR_8;OV:NCI_ADR_RES
FTSJD1	G426fs	Frameshift	chr16:71318546_*_+A	-	NA	NA	NM_001099642	BR:MDA_MB_231
VHL	142_143del	Frameshift	chr3:10188283_*_-TGAC	-	NA	NA	NM_000551	RE:A498
BAHD1	P247fs	Frameshift	chr15:40751403_*_-C	-	NA	NA	NM_014952	LC:HOP_92
TCF4	G80fs	Frameshift	chr18:52942921_*_-C	-	NA	NA	NM_001243234	PR:DU_145
DNAH9	P296fs	Frameshift	chr17:11833256_*_-C	-	NA	NA	NM_004662	RE:SN12C
OR10K1	V8fs	Frameshift	chr1:158435373_*_-G	-	NA	NA	NM_001004473	RE:SN12C
GPR112	F2958fs	Frameshift	chrX:135488070_*_-T	-	NA	NA	NM_153834	CO:KM12
LTN1	579_579del	Frameshift	chr21:30339215_*_-TT	-	NA	NA	NM_015565	CO:HCT_116
RNF43	A115fs	Frameshift	chr17:56448303_*_-G	-	NA	NA	NM_017763	CO:HCT_116
VHL	G104fs	Frameshift	chr3:10183842_*_-G	-	NA	NA	NM_000551	RE:786_0
SMARCA4	728_736del	Frameshift	chr19:11121117_*_-GCAGTCCTACTATGCCGTGGCCC	-	NA	NA	NM_001128845	LC:A549
MS4A10	K216fs	Frameshift	chr11:60565913_*_+A	-	NA	NA	NM_206893	CNS:SF_295
TMBIM6	L94fs	Frameshift	chr12:50146805_*_-C	-	NA	NA	NM_001098576	RE:SN12C
OR2C1	F273fs	Frameshift	chr16:3406758_*_-T	-	NA	NA	NM_012368	BR:MDA_MB_231
DMD	600_604del	Frameshift	chrX:31140007_*_-CAAATCATCTGCC	-	NA	NA	NM_004018	OV:OVCAR_5
CCR5	185_195del	Frameshift	chr3:46414947_*_-GTCAGTATCAATTCTGGAAGAATTTCCAGACA	-	NA	NA	NM_000579	RE:RXF_393
CLDN2	57_58del	Frameshift	chrX:106171629_*_-CA	-	NA	NA	NM_001171092	CO:HCT_116
TRIM65	326_326del	Frameshift	chr17:73887902_*_-AG	-	NA	NA	NM_173547	BR:MDA_MB_231
OR5B3	F29fs	Frameshift	chr11:58170796_*_-G	-	NA	NA	NM_001005469	ME:SK_MEL_2
GDF15	G28fs	Frameshift	chr19:18497082_*_+GG	-	NA	NA	NM_004864	LC:A549
RRP8	231_231del	Frameshift	chr11:6622603_*_-AT	-	NA	NA	NM_015324	LE:RPMI_8226
PDZD2	K2646fs	Frameshift	chr5:32097477_*_+A	-	NA	NA	NM_178140	CO:HCT_116
FBXL3	A310fs	Frameshift	chr13:77581638_*_+G	-	NA	NA	NM_012158	PR:DU_145
C18orf1	P177fs	Frameshift	chr18:13645494_*_-C	-	NA	NA	NM_181483	CO:KM12
SLC22A14	238_239del	Frameshift	chr3:38349149_*_-TGTT	-	NA	NA	NM_004803	RE:RXF_393
TKTL2	A519fs	Frameshift	chr4:164393331_*_-G	-	NA	NA	NM_032136	ME:LOXIMVI
TP53	P59fs	Frameshift	chr17:7578278_*_-G	-	NA	NA	NM_001126115	LC:NCI_H522
APC	G1398fs	Frameshift	chr5:112175539_*_-C	-	NA	NA	NM_001127511	CO:HCT_15
MBP	R88fs	Frameshift	chr18:74729100_*_-G	-	NA	NA	NM_001025100	CO:KM12
LMBR1L	L210fs	Frameshift	chr12:49496875_*_-C	-	NA	NA	NM_018113	RE:SN12C
DDIT4L	K179fs	Frameshift	chr4:101108881_*_-T	rs58706659	NA	NA	NM_145244	BR:BT_549;CNS:SF_268
G2E3	173_173del	Frameshift	chr14:31062834_*_-GA	-	NA	NA	NM_017769	LC:HOP_62
ANO10	K42fs	Frameshift	chr3:43647221_*_-T	-	NA	NA	NM_001204831	CO:KM12
SUV420H1	F281fs	Frameshift	chr11:67938618_*_-A	-	NA	NA	NM_016028	ME:SK_MEL_2
KRTAP1-5	P131fs	Frameshift	chr17:39183017_*_-G	-	NA	NA	NM_031957	OV:OVCAR_4;OV:OVCAR_5
FCN3	A105fs	Frameshift	chr1:27699673_*_-G	rs28357092	NA	NA	NM_173452	RE:TK_10
MLH1	S264fs	Frameshift	chr3:37070378_*_-A	-	NA	NA	NM_001167619	OV:IGROV1
OR7C1	175_175del	Frameshift	chr19:14910424_*_-TG	-	NA	NA	NM_198944	CO:SW_620
-	328_328del	Frameshift	chr12:123213903_*_-AT	-	NA	NA	NM_032554	BR:HS578T
PTEN	K267fs	Frameshift	chr10:89717775_*_-A	rs121913289	NA	NA	NM_000314	LE:MOLT_4
GPR110	I601fs	Frameshift	chr6:46977370_*_-T	-	NA	NA	NM_153840	RE:A498
TPP1	368_368del	Frameshift	chr11:6637277_*_-GA	-	NA	NA	NM_000391	LC:NCI_H460
OPN4	A124fs	Frameshift	chr10:88417868_*_-G	-	NA	NA	NM_033282	ME:M14;ME:MDA_MB_435;ME:MDA_N
RETNLB	I10fs	Frameshift	chr3:108476003_*_+GGATTAGG	-	NA	NA	NM_032579	CNS:SF_295;LC:NCI_H322M;OV:NCI_ADR_RES;PR:PC_3;RE:RXF_393
ACE2	F28fs	Frameshift	chrX:15618953_*_-A	-	NA	NA	NM_021804	CO:HCT_116
OXA1L	K53fs	Frameshift	chr14:23235889_*_+A	-	NA	NA	NM_005015	RE:RXF_393
OR1A2	L32fs	Frameshift	chr17:3100907_*_+T	-	NA	NA	NM_012352	OV:OVCAR_3
MED23	A694fs	Frameshift	chr6:131923372_*_+G	-	NA	NA	NM_004830	BR:T47D
PKD2L1	290_291del	Frameshift	chr10:102056910_*_-TG	-	NA	NA	NM_001253837	LE:RPMI_8226
ADCY9	G869fs	Frameshift	chr16:4029191_*_-C	-	NA	NA	NM_001116	PR:DU_145
SCRN3	410_414del	Frameshift	chr2:175292599_*_-TTTATCAGTCAAA	-	NA	NA	NM_001193528	BR:BT_549;BR:T47D;CO:HCC_2998;RE:786_0;RE:SN12C
SLC6A6	F392fs	Frameshift	chr3:14513792_*_-T	-	NA	NA	NM_001134367	OV:SK_OV_3
GJB4	52_53del	Frameshift	chr1:35227010_*_-TCTG	-	NA	NA	NM_153212	LC:NCI_H460
ASTE1	628_629del	Frameshift	chr3:130733056_*_-TT	-	NA	NA	NM_014065	CO:KM12
SLC2A5	A187fs	Frameshift	chr1:9101854_*_-T	-	NA	NA	NM_001135585	PR:DU_145
OR1A2	43_47del	Frameshift	chr17:3100941_*_-GCTCATCATCT	-	NA	NA	NM_012352	LC:NCI_H23
SMARCE1	Y76fs	Frameshift	chr17:38793755_*_+TG	-	NA	NA	NM_003079	BR:BT_549
ZNF148	795_795del	Frameshift	chr3:124951181_*_-TTTTTT	-	NA	NA	NM_021964	CO:HCT_116
CDKL2	K315fs	Frameshift	chr4:76523338_*_-T	-	NA	NA	NM_003948	CO:HCT_116
PBLD	12_13del	Frameshift	chr10:70066563_*_-TGCT	-	NA	NA	NM_001033083	LC:NCI_H23
LRRK2	2204_2208del	Frameshift	chr12:40748134_*_-TTGGTGCATCTTC	-	NA	NA	NM_198578	LC:NCI_H522
MLLT4	T838fs	Frameshift	chr6:168317784_*_+A	-	NA	NA	NM_001207008	BR:T47D
FAM151A	334_343del	Frameshift	chr1:55076140_*_-CTCCACATTCAGACCGTCATCCCCAGGCA	-	NA	NA	NM_176782	BR:MCF7
OR52D1	L203fs	Frameshift	chr11:5510544_*_+GGCT	-	NA	NA	NM_001005163	LE:RPMI_8226;PR:DU_145
ERBB4	V416fs	Frameshift	chr2:212568871_*_+A	-	NA	NA	NM_001042599	CO:KM12
EGFLAM	T422fs	Frameshift	chr5:38427267_*_-C	-	NA	NA	NM_182798	CO:HCT_116
TFE3	G160fs	Frameshift	chrX:48896688_*_-C	-	NA	NA	NM_006521	CO:HCT_116
LRRC7	I1231fs	Frameshift	chr1:70505312_*_+A	-	NA	NA	NM_020794	RE:RXF_393
SPTBN4	R959fs	Frameshift	chr19:41021327_*_-C	-	NA	NA	NM_020971	LC:NCI_H322M
IFNK	W13fs	Frameshift	chr9:27524371_*_+TTGT	-	NA	NA	NM_020124	CNS:SNB_19;LC:NCI_H522
ZNF527	-	Frameshift	chr19:37879852_CCA_CTGTGCA	-	NA	NA	NM_032453	BR:T47D;CO:HCC_2998;ME:MDA_MB_435;ME:MDA_N;LC:EKVX;PR:PC_3
ACVR2A	K437fs	Frameshift	chr2:148683693_*_-A	-	NA	NA	NM_001616	CO:HCT_116;CO:HCT_15;CO:KM12;OV:IGROV1
PLEC	A3020fs	Frameshift	chr8:144994887_*_-C	-	NA	NA	NM_201378	RE:SN12C
CYP26C1	Q284fs	Frameshift	chr10:94824283_*_+CCATGCA	-	NA	NA	NM_183374	RE:786_0
ALPK2	S681fs	Frameshift	chr18:56205377_*_+G	-	NA	NA	NM_052947	OV:OVCAR_3
ITIH5	F155fs	Frameshift	chr10:7679380_*_-A	-	NA	NA	NM_001001851	LC:NCI_H460
PREX2	K635fs	Frameshift	chr8:68995501_*_-G	-	NA	NA	NM_024870	RE:ACHN
DYRK4	A495fs	Frameshift	chr12:4722839_*_+G	-	NA	NA	NM_003845	RE:SN12C
TP53	C3fs	Frameshift	chr17:7578525_*_+G	-	NA	NA	NM_001126115	LE:K_562
ANO7	929_934del	Frameshift	chr2:242163551_*_-AGCCAGCTGCAGCAGTGACGCC	-	NA	NA	NM_001001891	LE:K_562
USP9X	T1534fs	Frameshift	chrX:41058000_*_+A	-	NA	NA	NM_001039590	ME:LOXIMVI
SLC6A3	P545fs	Frameshift	chr5:1403171_*_-G	-	NA	NA	NM_001044	CO:HCT_116
CDCP2	P408fs	Frameshift	chr1:54605319_*_+CG	-	NA	NA	NM_201546	LC:HOP_62
FGL2	S192fs	Frameshift	chr7:76828535_*_+T	-	NA	NA	NM_006682	LC:NCI_H322M
LHFPL1	R49fs	Frameshift	chrX:111914473_*_-C	-	NA	NA	NM_178175	OV:OVCAR_8;OV:NCI_ADR_RES
FANCM	-	SpliceSense	chr14:45654415_*_-CTTA	rs34252356	NA	NA	-	RE:786_0
-	-	SpliceSense	chr16:84189186_A_T	-	NA	NA	NM_178452	RE:SN12C
PRPS1	-	SpliceSense	chrX:106888406_G_C	-	NA	NA	NM_002764	LC:NCI_H23
CASC5	-	SpliceSense	chr15:40901044_G_A	-	NA	NA	NM_170589	CO:HCT_15
SPG21	-	SpliceSense	chr15:65273198_*_-TTAC	-	NA	NA	-	RE:TK_10
CNTN4	-	SpliceSense	chr3:3030027_A_G	-	NA	NA	NM_001206955	OV:OVCAR_4
PHEX	-	SpliceSense	chrX:22231020_G_T	-	NA	NA	NM_000444	CO:HCT_15
LRRC16B	-	SpliceSense	chr14:24524019_T_C	-	NA	NA	NM_138360	RE:SN12C
PTPN14	-	SpliceSense	chr1:214571345_C_G	-	NA	NA	NM_005401	RE:SN12C
SPINK6	-	SpliceSense	chr5:147585598_G_C	-	NA	NA	NM_205841	CO:HCT_15
EDEM1	-	SpliceSense	chr3:5246927_G_A	-	NA	NA	NM_014674	CO:HCT_116
ATXN7L3	-	SpliceSense	chr17:42274296_C_T	-	NA	NA	NM_020218	ME:M14;ME:MDA_MB_435;ME:MDA_N
DNAH9	-	SpliceSense	chr17:11554385_G_T	-	NA	NA	NM_001372	LC:NCI_H23
FANCM	-	SpliceSense	chr14:45628296_*_-TA	-	NA	NA	-	ME:LOXIMVI
UBR2	-	SpliceSense	chr6:42611948_*_-AAA	-	NA	NA	-	CO:HCT_116
MYH1	-	SpliceSense	chr17:10408617_C_T	-	NA	NA	NM_005963	ME:M14;ME:MDA_MB_435;ME:MDA_N
SLC34A2	-	SpliceSense	chr4:25673222_G_A	-	NA	NA	NM_001177999	LC:NCI_H522
RXFP2	-	SpliceSense	chr13:32360701_*_+AAA	-	NA	NA	NM_130806	RE:ACHN
EPB41L4B	-	SpliceSense	chr9:112018761_C_A	-	NA	NA	NM_019114	OV:OVCAR_4
TRAF1	-	SpliceSense	chr9:123667518_T_G	-	NA	NA	NM_005658	LC:EKVX
OPHN1	-	SpliceSense	chrX:67421459_A_G	-	NA	NA	NM_002547	PR:DU_145
TBX22	-	SpliceSense	chrX:79279664_G_T	-	NA	NA	NM_001109878	RE:SN12C
CELF3	-	SpliceSense	chr1:151679772_T_A	-	NA	NA	NM_007185	CO:HCT_116
KIAA1217	-	SpliceSense	chr10:24669997_G_T	-	NA	NA	NM_019590	PR:PC_3
C12orf29	-	SpliceSense	chr12:88440582_*_+A	-	NA	NA	NM_001009894	BR:HS578T
ELF1	-	SpliceSense	chr13:41523941_C_T	-	NA	NA	NM_172373	LC:HOP_62
SRPK3	-	SpliceSense	chrX:153048407_G_T	-	NA	NA	NM_014370	PR:DU_145
TP53	-	SpliceSense	chr17:7577610_T_C	-	NA	NA	NM_001126114	LC:HOP_62
WDR16	-	SpliceSense	chr17:9497509_G_C	-	NA	NA	NM_145054	BR:BT_549
GJB1	-	SpliceSense	chrX:70443540_A_G	-	NA	NA	-	CO:KM12
CPB2	-	SpliceSense	chr13:46632313_C_T	-	NA	NA	NM_001872	LC:HOP_92
MLH1	-	SpliceSense	chr3:37038108_A_T	-	NA	NA	NM_000249	PR:DU_145
GRTP1	-	SpliceSense	chr13:113979975_*_+TCAC	rs61405041	NA	NA	NM_024719	LE:RPMI_8226
BRIX1	-	SpliceSense	chr5:34925329_*_+A	-	NA	NA	NM_018321	CNS:SF_539;CNS:U251
QPCTL	-	SpliceSense	chr19:46201959_*_+T	-	NA	NA	NM_017659	LC:NCI_H522
KRT28	-	SpliceSense	chr17:38954644_C_A	-	NA	NA	NM_181535	CNS:SNB_75
FLT3	-	SpliceSense	chr13:28622411_C_A	-	NA	NA	NM_004119	LC:NCI_H322M
FAM104B	-	SpliceSense	chrX:55172746_T_A	-	NA	NA	NM_001166703	PR:DU_145
NF2	-	SpliceSense	chr22:30032739_G_C	-	NA	NA	NM_181832	RE:SN12C
WWTR1	L400_X401delinsLX	Stop	chr3:149238595_*_+TTAA	rs112399999	NA	NA	NM_001168280	LC:HOP_92
ZNF474	L318X	Stop	chr5:121488638_*_-T	rs77246849	NA	NA	NM_207317	ME:MALME_3M;RE:786_0
LMBRD2	Y213X	Stop	chr5:36136519_G_C	-	0	0.732	NM_001007527	CO:HCT_116
THBS2	Y528X	Stop	chr6:169634896_G_T	-	0	0.586	NM_003247	RE:SN12C
ARID1A	Q944X	Stop	chr1:27092809_C_T	-	0.01	0.735	NM_006015	BR:T47D
MYCL1	E249X	Stop	chr1:40363394_C_A	-	0.13	0.669	NM_001033081	PR:DU_145
KIAA2022	W1342X	Stop	chrX:73960366_C_T	-	0	0.732	NM_001008537	ME:M14;ME:MDA_MB_435;ME:MDA_N
MAP3K5	S1240X	Stop	chr6:136888811_G_C	-	0.04	0.735	NM_005923	LC:NCI_H322M
CDKN2A	R80X	Stop	chr9:21971120_G_A	rs121913388	0.84	0.737	NM_000077	LE:HL_60
BCOR	E756X	Stop	chrX:39932333_C_A	-	0.09	0.738	NM_001123383	LC:NCI_H522
PRKACB	Y203X	Stop	chr1:84668371_C_A	-	0	0.735	NM_001242862	RE:SN12C
CREBBP	S855X	Stop	chr16:3820773_G_T	-	1	0.735	NM_001079846	OV:OVCAR_8;OV:NCI_ADR_RES
PALM2	S184X	Stop	chr9:112705116_C_G	-	0.02	0.738	NM_001037293	RE:SN12C
RASA1	C1002X	Stop	chr5:86685290_C_A	-	0	0.72	NM_002890	LC:HOP_92
WSCD2	W468X	Stop	chr12:108641825_G_A	-	0	0.735	NM_014653	LC:NCI_H322M
TEKT3	Y12_A13delinsX	Stop	chr17:15234868_*_+T	-	NA	NA	NM_031898	LC:NCI_H522
TUSC2	R81X	Stop	chr3:50363814_G_A	-	1	0.735	NM_007275	LC:NCI_H322M
NUP210	E1591X	Stop	chr3:13363837_C_A	-	0.2	0.728	NM_024923	LC:HOP_92
RBM10	S454X	Stop	chrX:47041164_C_G	-	0.01	0.735	NM_001204466	RE:SN12C
RPGRIP1L	E497X	Stop	chr16:53691457_C_A	-	0.22	0.735	NM_001127897	LC:HOP_92
APLNR	S27X	Stop	chr11:57004399_G_T	-	0	0.735	NM_005161	LC:EKVX
WNT7A	W147X	Stop	chr3:13896158_C_T	-	0.01	0.735	NM_004625	ME:UACC_257
CLMP	L96X	Stop	chr11:122955321_A_T	-	0	0.735	NM_024769	LC:HOP_92
TRPC5	E186X	Stop	chrX:111155863_C_A	-	0.58	0.735	NM_012471	RE:SN12C
NLRP7	G769X	Stop	chr19:55446023_C_A	-	0.14	0.736	NM_001127255	LC:HOP_92
AWAT1	W27X	Stop	chrX:69455570_G_A	-	0.12	0.697	NM_001013579	CO:KM12
GPR112	G1944X	Stop	chrX:135431695_G_T	-	0.01	0.738	NM_153834	LC:NCI_H522
CDH4	Q383X	Stop	chr20:60485547_C_T	-	0.13	0.735	NM_001252338	LC:NCI_H322M
ERC1	Y719X	Stop	chr12:1299108_C_G	-	0.07	0.733	NM_178039	OV:SK_OV_3
TP53	E204X	Stop	chr17:7574021_C_A	-	0.24	0.579	NM_001126115	RE:SN12C
SLITRK3	Y158X	Stop	chr3:164908145_G_T	-	0	0.734	NM_014926	LC:NCI_H322M
N4BP2L2	S99X	Stop	chr13:33110869_G_T	-	0	0.736	NM_014887	LE:K_562
FATE1	W158X	Stop	chrX:150891153_G_A	-	0	0.707	NM_033085	ME:LOXIMVI
PTDSS1	E159X	Stop	chr8:97307359_G_T	-	0.01	0.735	NM_014754	LC:EKVX
MLH1	S11X	Stop	chr3:37056000_C_A	rs121912956	0	0.735	NM_001167619	CO:HCT_116
SIGLEC9	W180X	Stop	chr19:51628972_G_A	-	0	0.734	NM_001198558	ME:LOXIMVI
CYP2U1	R390X	Stop	chr4:108868573_C_T	-	1	0.714	NM_183075	ME:SK_MEL_28
LPHN2	E43X	Stop	chr1:82372755_G_T	-	0	0.735	NM_012302	ME:SK_MEL_5
SLC18A1	Y251X	Stop	chr8:20028977_G_C	-	0.13	0.594	NM_003053	RE:SN12C
IZUMO2	Q81X	Stop	chr19:50666062_G_A	-	0.09	0.569	NM_152358	ME:MDA_MB_435;ME:MDA_N
ZIM3	W262X	Stop	chr19:57646919_C_T	-	0.02	0.538	NM_052882	CO:HCC_2998
PTEN	R233X	Stop	chr10:89717672_C_T	rs121909219	1	0.718	NM_000314	CNS:SF_295
FAM123B	E582X	Stop	chrX:63411423_C_A	-	0	0.725	NM_152424	CO:HCT_15
XAF1	E143X	Stop	chr17:6665536_G_T	-	0.05	0.706	NM_199139	CNS:SNB_75
MAGEC1	L891X	Stop	chrX:140995862_T_A	-	1	0.542	NM_005462	LC:NCI_H23
SLC31A1	R90X	Stop	chr9:116021039_C_T	-	1	0.733	NM_001859	ME:MALME_3M
FAM71B	S509X	Stop	chr5:156589750_G_T	-	1	0.733	NM_130899	LC:HOP_92
SLITRK3	E815X	Stop	chr3:164906176_C_A	-	0.04	0.735	NM_014926	LC:HOP_92
NLGN4X	Q328X	Stop	chrX:5821737_G_A	-	0.03	0.737	NM_020742	ME:SK_MEL_28
CNR2	G148X	Stop	chr1:24201666_C_A	-	0.84	0.567	NM_001841	PR:DU_145
NPHP3	G238X	Stop	chr3:132435712_C_A	-	0.03	0.735	NM_153240	PR:DU_145
PTEN	V275X	Stop	chr10:89720672_*_-G	-	NA	NA	NM_000314	BR:BT_549
ABCA10	Y261X	Stop	chr17:67212031_A_T	rs11077414	1	0.544	NM_080282	LE:RPMI_8226
ZNF14	E444X	Stop	chr19:19822760_C_A	-	0.01	0.698	NM_021030	LC:A549
GPRASP1	W585X	Stop	chrX:101910595_G_A	-	0.18	0.627	NM_001099411	CO:HCT_116
SMAD4	Q311X	Stop	chr18:48586262_C_T	-	0.35	0.735	NM_005359	CO:HT29
SPZ1	E75X	Stop	chr5:79616257_G_T	-	0.02	0.715	NM_032567	CO:HCC_2998
TAS2R8	E170X	Stop	chr12:10959072_C_A	-	0.4	0.433	NM_023918	LC:NCI_H522
PRKCG	E561X	Stop	chr19:54407913_G_T	-	0.07	0.738	NM_002739	LC:NCI_H460
PLXNB3	Q920X	Stop	chrX:153037725_C_T	-	0.37	0.58	NM_005393	ME:SK_MEL_2
ARHGEF38	E59X	Stop	chr4:106474097_G_T	rs148016102	0.32	0.582	NM_001242729	ME:SK_MEL_28
CCDC34	E278X	Stop	chr11:27362318_C_A	-	0.04	0.735	NM_030771	LC:NCI_H322M
PKDREJ	E2176X	Stop	chr22:46652694_C_A	-	0.13	0.714	NM_006071	BR:MDA_MB_231
PLA2G3	W258X	Stop	chr22:31534271_C_T	-	0	0.735	NM_015715	RE:TK_10
OR56B1	Q303X	Stop	chr11:5758653_C_T	-	0.31	0.729	NM_001005180	ME:UACC_257
TDRD3	Y474X	Stop	chr13:61102781_T_A	-	0.07	0.732	NM_001146070	OV:OVCAR_4
RB1	K715X	Stop	chr13:49037903_A_T	-	1	0.735	NM_000321	PR:DU_145
IGSF1	W532X	Stop	chrX:130415215_C_T	-	0	0.609	NM_001170962	ME:SK_MEL_5
RNF111	S441X	Stop	chr15:59350705_*_-C	-	NA	NA	NM_017610	LC:NCI_H460
TMEM200A	S395X	Stop	chr6:130762751_C_A	-	0	0.735	NM_001258276	PR:DU_145
GALNT13	E273X	Stop	chr2:155102455_G_T	-	0	0.735	NM_052917	CO:HCC_2998
MCM3AP	R1949X	Stop	chr21:47655280_G_A	-	1	0.73	NM_003906	RE:ACHN
ATP2B1	L550X	Stop	chr12:90013956_A_T	-	0	0.735	NM_001001323	RE:SN12C
PDZD3	S502X	Stop	chr11:119060188_C_A	-	0	0.448	NM_001168468	LC:NCI_H23
CXorf36	E142X	Stop	chrX:45051070_C_A	-	0.05	0.735	NM_024689	PR:DU_145
NF2	R57X	Stop	chr22:30032794_C_T	rs121434259	1	0.735	NM_000268	RE:ACHN
TP53	E72X	Stop	chr17:7578239_C_A	-	0.08	0.603	NM_001126115	LC:EKVX
SLITRK4	G402X	Stop	chrX:142717721_C_A	-	0.01	0.735	NM_001184749	CO:HCT_15
C6orf170	S737X	Stop	chr6:121562646_G_C	-	0.01	0.735	NM_152730	LC:NCI_H322M
TDRD5	E403X	Stop	chr1:179603672_G_T	-	0.58	0.727	NM_001199085	ME:MDA_MB_435;ME:MDA_N
DNAH8	S1661X	Stop	chr6:38813486_C_A	-	0	0.735	NM_001206927	LC:EKVX
FCGBP	S169X	Stop	chr19:40433763_G_T	-	NA	0.641	NM_003890	LC:NCI_H23
PDE4C	K204X	Stop	chr19:18331215_T_A	-	0	0.735	NM_001098818	ME:MDA_MB_435;ME:MDA_N
DNAJB12	E352X	Stop	chr10:74096336_C_A	-	0	0.735	NM_001002762	LC:NCI_H460
TAF15	E304X	Stop	chr17:34169376_G_T	-	NA	0.738	NM_003487	CO:HCC_2998
GUCY1A2	R351X	Stop	chr11:106810341_G_A	-	1	0.735	NM_000855	ME:SK_MEL_5
SPAG6	G339X	Stop	chr10:22680733_G_T	-	0	0.735	NM_001253855	PR:DU_145
PTPRD	Y796X	Stop	chr9:8492941_G_T	-	0.01	0.631	NM_002839	BR:MCF7
NF2	E148X	Stop	chr22:30057209_G_T	-	0.1	0.736	NM_181830	BR:MDA_MB_231
BCORL1	Q1546X	Stop	chrX:129184709_C_T	-	0.02	0.641	NM_021946	RE:TK_10
PJA1	R286X	Stop	chrX:68382061_G_A	-	0.91	0.608	NM_001032396	LC:NCI_H522
SLC38A5	W373X	Stop	chrX:48318212_C_T	-	0	0.731	NM_033518	CO:HCT_15
BMX	W649X	Stop	chrX:15568114_G_A	-	0	0.735	NM_001721	CO:HCT_15
SLITRK1	E455X	Stop	chr13:84454280_C_A	-	0	0.732	NM_052910	PR:DU_145
KCNH5	E644X	Stop	chr14:63246535_C_A	-	0.05	0.735	NM_139318	LC:HOP_92
OR6A2	Y173X	Stop	chr11:6816421_G_T	-	0	0.734	NM_003696	PR:DU_145
SLC13A5	C287X	Stop	chr17:6599239_G_T	-	0.06	0.576	NM_001143838	RE:SN12C
SMARCA4	Q418X	Stop	chr19:11101832_C_T	-	0.27	0.735	NM_001128845	LC:EKVX
ATF7IP	R554X	Stop	chr12:14589054_C_T	-	1	0.723	NM_018179	OV:SK_OV_3
EPHB2	Q723X	Stop	chr1:23234473_C_T	rs121912582	0.01	0.735	NM_004442	PR:DU_145
PBRM1	Q1452X	Stop	chr3:52584768_G_A	-	0.1	0.735	NM_018313	LC:NCI_H226
ATP9B	E210X	Stop	chr18:76886336_G_T	-	0	0.736	NM_198531	BR:BT_549
SERPINB7	K202X	Stop	chr18:61468106_G_T	-	0.02	0.924	NM_003784	PR:DU_145
PLXNB2	K1387X	Stop	chr22:50718934_T_A	-	0	0.735	NM_012401	RE:SN12C
EP300	E1014X	Stop	chr22:41548252_G_T	-	0.03	0.735	NM_001429	CO:HCT_15
SLFN5	E767X	Stop	chr17:33592530_G_T	-	NA	0.667	NM_144975	LC:EKVX
LY9	Y338X	Stop	chr1:160784493_C_A	-	0.05	0.526	NM_001261456	RE:SN12C
XIRP1	Q746X	Stop	chr3:39228701_G_A	-	0.17	0.658	NM_001198621	RE:RXF_393
TP53	R117S	SIFT and PolyPhen	chr17:7577534_C_G	-	0	1	NM_001126115	BR:BT_549
DNASE1L2	V177L	SIFT and PolyPhen	chr16:2287588_G_T	-	0.02	0.948	NM_001374	LC:HOP_62
DDX53	E315G	SIFT and PolyPhen	chrX:23019118_A_G	-	0	1	NM_182699	CO:HCT_15
LAMA5	R414H	SIFT and PolyPhen	chr20:60921603_C_T	-	0	1	NM_005560	RE:TK_10
CUL3	L58V	SIFT and PolyPhen	chr2:225422486_G_C	-	0	0.982	NM_001257198	RE:A498
CLCN4	E187D	SIFT and PolyPhen	chrX:10174816_G_T	-	0	0.992	NM_001256944	CO:HCT_15
ACE2	Y649C	SIFT and PolyPhen	chrX:15585900_T_C	-	0	0.996	NM_021804	CO:HCT_15
GPR112	E2217K	SIFT and PolyPhen	chrX:135432514_G_A	-	0.01	0.968	NM_153834	ME:M14;ME:MDA_MB_435;ME:MDA_N
DKK2	D81N	SIFT and PolyPhen	chr4:107847088_C_T	-	0	0.991	NM_014421	ME:UACC_62
HEPACAM2	P48L	SIFT and PolyPhen	chr7:92848665_G_A	-	0.04	0.858	NM_198151	OV:OVCAR_5
PIGG	E573G	SIFT and PolyPhen	chr4:517351_A_G	-	0	0.998	NM_001127178	RE:ACHN
SLC6A14	G86S	SIFT and PolyPhen	chrX:115572175_G_A	-	0.01	0.997	NM_007231	ME:UACC_257
ABCB1	A1217T	SIFT and PolyPhen	chr7:87133753_C_T	-	0	0.968	NM_000927	ME:SK_MEL_28
BACH2	G86V	SIFT and PolyPhen	chr6:90661568_C_A	-	0	1	NM_001170794	BR:MDA_MB_231
LRRC7	R754L	SIFT and PolyPhen	chr1:70503882_G_T	-	0.01	0.999	NM_020794	LC:NCI_H23
TP53	R43H	SIFT and PolyPhen	chr17:7578406_C_T	rs28934578	0	1	NM_001126115	RE:RXF_393
TP53	R43L	SIFT and PolyPhen	chr17:7578406_C_A	-	0	1	NM_001126115	LC:HOP_92
NDST3	E361G	SIFT and PolyPhen	chr4:119035973_A_G	-	0	0.967	NM_004784	ME:LOXIMVI
ADCK2	L528P	SIFT and PolyPhen	chr7:140389422_T_C	-	0	0.989	NM_052853	OV:SK_OV_3
BSN	Y1153H	SIFT and PolyPhen	chr3:49690446_T_C	-	0	0.99	NM_003458	LC:NCI_H322M
P4HTM	N74S	SIFT and PolyPhen	chr3:49027910_A_G	-	0	0.993	NM_177938	RE:786_0
ACTRT1	V370A	SIFT and PolyPhen	chrX:127185077_A_G	-	0	0.992	NM_138289	CO:KM12
ZNF418	P509R	SIFT and PolyPhen	chr19:58438023_G_C	-	0.01	1	NM_133460	LC:NCI_H23
RALY	G82V	SIFT and PolyPhen	chr20:32660125_G_T	-	0	0.969	NM_007367	PR:DU_145
COL4A1	G1035C	SIFT and PolyPhen	chr13:110827660_C_A	-	0	1	NM_001845	LC:HOP_62
TIAM1	G382W	SIFT and PolyPhen	chr21:32624325_C_A	-	0	0.989	NM_003253	LC:NCI_H23
USP54	P1631L	SIFT and PolyPhen	chr10:75258550_G_A	-	0	0.999	NM_152586	ME:SK_MEL_28
FLNB	R1587H	SIFT and PolyPhen	chr3:58121794_G_A	-	0	0.999	NM_001164318	PR:DU_145
AFF2	T158N	SIFT and PolyPhen	chrX:148035262_C_A	-	0.01	0.993	NM_001170628	CO:HCT_15
LINGO2	D135E	SIFT and PolyPhen	chr9:27950265_G_T	-	0	0.993	NM_001258282	LC:NCI_H322M
IGSF1	Q39K	SIFT and PolyPhen	chrX:130419978_G_T	-	0.03	0.98	NM_001170962	CO:KM12
TEX14	C86Y	SIFT and PolyPhen	chr17:56700368_C_T	-	0	0.999	NM_001201457	LC:EKVX
KANK4	P206H	SIFT and PolyPhen	chr1:62740159_G_T	-	0	0.994	NM_181712	LC:NCI_H23
SORL1	R668M	SIFT and PolyPhen	chr11:121416090_G_T	-	0	0.998	NM_003105	LC:HOP_92
TIMM22	R147W	SIFT and PolyPhen	chr17:902755_C_T	-	0	1	NM_013337	LC:NCI_H23
GP2	A156S	SIFT and PolyPhen	chr16:20335207_C_A	-	0	0.891	NM_001007240	PR:DU_145
RYR1	P752Q	SIFT and PolyPhen	chr19:38949873_C_A	-	0	0.992	NM_000540	LC:NCI_H23
ITGBL1	W480S	SIFT and PolyPhen	chr13:102367958_G_C	-	0.03	1	NM_004791	RE:SN12C
ST8SIA3	P335L	SIFT and PolyPhen	chr18:55027369_C_T	-	0.01	0.999	NM_015879	LC:NCI_H322M
MYH2	E377K	SIFT and PolyPhen	chr17:10443263_C_T	-	0	0.987	NM_001100112	RE:SN12C
ZSWIM3	R646P	SIFT and PolyPhen	chr20:44507134_G_C	-	0.02	0.974	NM_080752	LC:NCI_H322M
ACE	G243D	SIFT and PolyPhen	chr17:61566302_G_A	-	0.04	0.998	NM_001178057	CNS:SNB_75
SUSD3	G69W	SIFT and PolyPhen	chr9:95838182_G_T	-	0	0.998	NM_145006	LC:NCI_H322M
TJP1	G1610C	SIFT and PolyPhen	chr15:29997732_C_A	-	0	0.998	NM_175610	BR:MDA_MB_231
MYH1	G259E	SIFT and PolyPhen	chr17:10416972_C_T	-	0	0.997	NM_005963	ME:SK_MEL_2
ABL1	K7R	SIFT and PolyPhen	chr9:133589726_A_G	-	0	0.956	NM_007313	BR:HS578T
KIAA0195	L397V	SIFT and PolyPhen	chr17:73487190_C_G	-	0	0.914	NM_014738	OV:OVCAR_8;OV:NCI_ADR_RES
PDS5B	G862E	SIFT and PolyPhen	chr13:33316838_G_A	-	0	0.995	NM_015032	LC:EKVX
GLIS3	S187Y	SIFT and PolyPhen	chr9:4118453_G_T	-	0	0.945	NM_152629	OV:OVCAR_4
LARS	R836C	SIFT and PolyPhen	chr5:145509703_G_A	-	0	0.996	NM_020117	ME:MALME_3M
LRRC14	R415W	SIFT and PolyPhen	chr8:145746623_C_T	-	0.01	0.994	NM_014665	OV:OVCAR_8;OV:NCI_ADR_RES
UQCR11	W38C	SIFT and PolyPhen	chr19:1599496_C_G	-	0.01	0.998	NM_006830	OV:OVCAR_4
TMPRSS4	R164H	SIFT and PolyPhen	chr11:117982483_G_A	-	0	1	NM_001173552	RE:A498
C1orf131	S25Y	SIFT and PolyPhen	chr1:231376814_G_T	-	0	0.97	NM_152379	CO:HCC_2998
ELFN2	G121V	SIFT and PolyPhen	chr22:37771213_C_A	-	0	0.995	NM_052906	BR:T47D
PHKA2	S151L	SIFT and PolyPhen	chrX:18969224_G_A	-	0	0.908	NM_000292	LC:NCI_H322M
CHMP2A	R27W	SIFT and PolyPhen	chr19:59065501_G_A	-	0	1	NM_014453	BR:T47D
SATL1	S265R	SIFT and PolyPhen	chrX:84363182_T_G	-	0.04	0.961	NM_001012980	CO:HCT_116
BLK	R131G	SIFT and PolyPhen	chr8:11407690_C_G	-	0	1	NM_001715	OV:OVCAR_4
CCNL2	F235L	SIFT and PolyPhen	chr1:1326200_G_T	-	0	0.998	NM_030937	PR:DU_145
OR10S1	P329R	SIFT and PolyPhen	chr11:123847413_G_C	-	0	0.998	NM_001004474	LC:NCI_H23
TEK	G217V	SIFT and PolyPhen	chr9:27172635_G_T	-	0	0.999	NM_000459	PR:DU_145
ARHGEF17	H1972Y	SIFT and PolyPhen	chr11:73076911_C_T	-	0.02	0.963	NM_014786	ME:UACC_257
PSMC3IP	D122V	SIFT and PolyPhen	chr17:40725168_T_A	rs111830611	0	0.992	NM_001256014	ME:M14;ME:MDA_MB_435;ME:MDA_N
PODNL1	S109F	SIFT and PolyPhen	chr19:14047188_G_A	-	0	0.919	NM_001146254	ME:LOXIMVI
WDR72	S484A	SIFT and PolyPhen	chr15:53994450_A_C	-	0	0.988	NM_182758	LC:NCI_H460
FLT1	C1018Y	SIFT and PolyPhen	chr13:28895721_C_T	-	0	1	NM_002019	BR:HS578T
POU2F2	R243H	SIFT and PolyPhen	chr19:42600017_C_T	-	0	0.999	NM_001207025	CO:SW_620
WWP2	S81F	SIFT and PolyPhen	chr16:69965449_C_T	rs111926603	0	0.987	NM_199424	ME:MDA_MB_435;ME:MDA_N
CLGN	P394L	SIFT and PolyPhen	chr4:141315164_G_A	-	0	0.999	NM_004362	ME:LOXIMVI
ADAMTS14	G873S	SIFT and PolyPhen	chr10:72511871_G_A	-	0.01	0.852	NM_080722	CNS:SNB_75
C15orf55	P334Q	SIFT and PolyPhen	chr15:34646656_C_A	-	0	0.998	NM_175741	LC:NCI_H460
IL16	C378Y	SIFT and PolyPhen	chr15:81575031_G_A	-	0.03	0.986	NM_172217	LC:HOP_92
MCF2	K681Q	SIFT and PolyPhen	chrX:138678827_T_G	-	0	0.907	NM_001171877	OV:OVCAR_8;OV:NCI_ADR_RES
PASD1	M762I	SIFT and PolyPhen	chrX:150844579_G_A	-	0	0.978	NM_173493	CO:HCT_15
TBC1D2	F790S	SIFT and PolyPhen	chr9:100963849_A_G	-	0	0.999	NM_018421	CNS:SNB_19
ASAH2	L27I	SIFT and PolyPhen	chr10:52008292_G_T	-	0	0.868	NM_001143974	LC:NCI_H322M
KIAA1462	P974S	SIFT and PolyPhen	chr10:30316157_G_A	-	0.03	0.984	NM_020848	ME:UACC_62
PLEC	R2636Q	SIFT and PolyPhen	chr8:144996040_C_T	-	0.01	0.999	NM_201378	LC:NCI_H460
DMD	H75L	SIFT and PolyPhen	chrX:32827666_T_A	-	0	0.996	NM_004007	RE:SN12C
SMG6	P194S	SIFT and PolyPhen	chr17:2076005_G_A	-	0.03	0.998	NM_001256828	ME:SK_MEL_2
CXorf36	E142D	SIFT and PolyPhen	chrX:45051068_C_A	-	0.02	0.98	NM_024689	PR:DU_145
OR2T11	T279S	SIFT and PolyPhen	chr1:248789595_T_A	-	0	0.996	NM_001001964	LC:HOP_92
TCN1	C23Y	SIFT and PolyPhen	chr11:59633876_C_T	-	0	1	NM_001062	ME:SK_MEL_2
ABCA4	G65V	SIFT and PolyPhen	chr1:94577102_C_A	-	0	0.983	NM_000350	PR:DU_145
ZNF584	Q38L	SIFT and PolyPhen	chr19:58921402_A_T	-	0	0.996	NM_173548	RE:ACHN
PDYN	R206C	SIFT and PolyPhen	chr20:1961118_G_A	-	0	1	NM_001190892	LE:K_562
LIG1	Q654L	SIFT and PolyPhen	chr19:48630577_T_A	-	0	0.967	NM_000234	LC:NCI_H23
FAT4	G4786R	SIFT and PolyPhen	chr4:126412333_G_C	-	0	0.995	NM_024582	ME:UACC_257
ZBTB7C	N25I	SIFT and PolyPhen	chr18:45567405_T_A	-	0	0.999	NM_001039360	CO:COLO205
PTPRS	F666L	SIFT and PolyPhen	chr19:5221177_A_G	rs3202678	0	0.995	NM_130853	LC:EKVX
EPHA7	P443L	SIFT and PolyPhen	chr6:93982137_G_A	-	0	0.999	NM_004440	LC:NCI_H322M
PCDH15	K870N	SIFT and PolyPhen	chr10:55755454_C_A	-	0.03	0.993	NM_001142765	LC:NCI_H23
PSMC2	C98R	SIFT and PolyPhen	chr7:103002405_T_C	-	0	0.999	NM_001204453	OV:SK_OV_3
GPSM1	R5H	SIFT and PolyPhen	chr9:139250227_G_A	-	0	1	NM_001145639	LC:HOP_62
USP29	S308F	SIFT and PolyPhen	chr19:57640966_C_T	-	0	0.957	NM_020903	ME:LOXIMVI
PLEKHG4	R253Q	SIFT and PolyPhen	chr16:67315736_G_A	rs141420337	0.01	0.999	NM_001129731	OV:OVCAR_8
PARP16	G199V	SIFT and PolyPhen	chr15:65555582_C_A	-	0.01	0.955	NM_017851	OV:OVCAR_8;OV:NCI_ADR_RES
C14orf102	E612K	SIFT and PolyPhen	chr14:90759049_C_T	-	0.02	0.985	NM_017970	CO:SW_620
DNAH9	T1874R	SIFT and PolyPhen	chr17:11622719_C_G	-	0	0.998	NM_001372	OV:OVCAR_5
CASP5	T222K	SIFT and PolyPhen	chr11:104869617_G_T	-	0	0.999	NM_001136110	CO:SW_620
CWH43	D492N	SIFT and PolyPhen	chr4:49032943_G_A	-	0	0.995	NM_025087	ME:M14;ME:MDA_MB_435;ME:MDA_N
PDE10A	R375W	SIFT and PolyPhen	chr6:165827144_G_A	-	0	1	NM_001130690	CNS:SF_539
PTPN11	D106Y	SIFT and PolyPhen	chr12:112888300_G_T	-	0	0.998	NM_002834	RE:SN12C
MTMR4	R518Q	SIFT and PolyPhen	chr17:56581514_C_T	-	0	1	NM_004687	OV:OVCAR_5
RTKN	R146H	SIFT and PolyPhen	chr2:74657487_C_T	-	0.04	0.985	NM_001015055	BR:BT_549
ATP2A3	D568Y	SIFT and PolyPhen	chr17:3844792_C_A	-	0	0.999	NM_005173	ME:SK_MEL_2
SRRM2	R432W	SIFT and PolyPhen	chr16:2811823_C_T	-	0	0.998	NM_016333	RE:TK_10
MED14	L136M	SIFT and PolyPhen	chrX:40573905_G_T	-	0	0.993	NM_004229	PR:DU_145
FRMD7	S281W	SIFT and PolyPhen	chrX:131216454_G_C	-	0.02	0.998	NM_194277	LC:NCI_H23
BCOR	C94Y	SIFT and PolyPhen	chrX:39934318_C_T	-	0	0.998	NM_001123383	CO:HCT_116
FRMPD1	G1039R	SIFT and PolyPhen	chr9:37745144_G_A	-	0	0.899	NM_014907	LC:HOP_62
MAGEA11	M219R	SIFT and PolyPhen	chrX:148797889_T_G	-	0	1	NM_001011544	ME:UACC_257
CDH24	Y730D	SIFT and PolyPhen	chr14:23517347_A_C	-	0	0.961	NM_144985	BR:T47D
PTPRF	S785F	SIFT and PolyPhen	chr1:44069127_C_T	-	0	0.993	NM_130440	ME:SK_MEL_5
ZNF764	G198D	SIFT and PolyPhen	chr16:30567146_C_T	-	0	0.995	NM_001172679	OV:OVCAR_3
PTK7	G487R	SIFT and PolyPhen	chr6:43109749_G_A	-	0	0.998	NM_152881	LC:EKVX
C21orf56	C171S	SIFT and PolyPhen	chr21:47581342_C_G	-	0.01	0.996	NM_032261	RE:ACHN
KEAP1	Q193H	SIFT and PolyPhen	chr19:10610131_C_G	-	0.01	0.978	NM_012289	LC:NCI_H23
SH3TC1	P81L	SIFT and PolyPhen	chr4:8211544_C_T	-	0	0.998	NM_018986	ME:LOXIMVI
ODZ1	R941Q	SIFT and PolyPhen	chrX:123657425_C_T	-	0	0.999	NM_001163278	ME:SK_MEL_2
KRAS	G12V	SIFT and PolyPhen	chr12:25398284_C_A	rs121913529	0.01	0.91	NM_004985	CO:SW_620;OV:OVCAR_5
MAGEB10	L274Q	SIFT and PolyPhen	chrX:27840244_T_A	-	0	0.999	NM_182506	LC:A549
PPP2R3A	V337D	SIFT and PolyPhen	chr3:135721350_T_A	-	0	0.899	NM_002718	LC:NCI_H322M
ARHGEF6	A361V	SIFT and PolyPhen	chrX:135772872_G_A	-	0	0.995	NM_004840	LE:MOLT_4
BCORL1	P968S	SIFT and PolyPhen	chrX:129149650_C_T	-	0	0.992	NM_021946	LC:HOP_92
CHCHD8	D50N	SIFT and PolyPhen	chr11:73584276_C_T	-	0	0.988	NM_016565	CNS:SF_295
KRT24	R447P	SIFT and PolyPhen	chr17:38855717_C_G	-	0.02	0.998	NM_019016	LC:EKVX
LRRN2	L287F	SIFT and PolyPhen	chr1:204588262_G_A	-	0.01	0.928	NM_201630	ME:MDA_MB_435;ME:MDA_N
FBXO30	H49R	SIFT and PolyPhen	chr6:146127396_T_C	-	0	1	NM_032145	CNS:SNB_19
TP53	R116L	SIFT and PolyPhen	chr17:7577538_C_A	-	0	1	NM_001126115	LC:NCI_H322M
SUGP2	R1070S	SIFT and PolyPhen	chr19:19105214_C_G	-	0	0.999	NM_001017392	LC:NCI_H460
PHLDB2	G663C	SIFT and PolyPhen	chr3:111639252_G_T	-	0.01	0.913	NM_001134438	LC:HOP_92
HUWE1	R2162W	SIFT and PolyPhen	chrX:53596616_G_A	-	0	0.992	NM_031407	CO:HCT_116
TLL2	R440L	SIFT and PolyPhen	chr10:98157008_C_A	-	0	0.996	NM_012465	LC:NCI_H460
OSBPL10	V641G	SIFT and PolyPhen	chr3:31705707_A_C	-	0	0.998	NM_001174060	OV:OVCAR_4
PPARGC1B	G590V	SIFT and PolyPhen	chr5:149215904_G_T	-	0.01	0.881	NM_001172698	LC:NCI_H23
DPP7	V388M	SIFT and PolyPhen	chr9:140006370_C_T	-	0	0.978	NM_013379	RE:RXF_393
PCDH15	R1343Q	SIFT and PolyPhen	chr10:55587279_C_T	-	0.04	0.86	NM_001142765	ME:UACC_257
TDP1	K292E	SIFT and PolyPhen	chr14:90446966_A_G	-	0	0.999	NM_001008744	LC:NCI_H522
SACS	F4075Y	SIFT and PolyPhen	chr13:23905791_A_T	-	0	0.98	NM_014363	ME:M14;ME:MDA_MB_435;ME:MDA_N
LAMB2	P1185S	SIFT and PolyPhen	chr3:49161405_G_A	rs112650935	0	1	NM_002292	ME:MDA_MB_435;ME:MDA_N
TCEB3	R700C	SIFT and PolyPhen	chr1:24082811_C_T	-	0.03	0.999	NM_003198	OV:IGROV1
ARHGAP4	R760H	SIFT and PolyPhen	chrX:153175330_C_T	-	0	0.999	NM_001666	CO:HCT_15
SPAG9	T814I	SIFT and PolyPhen	chr17:49064500_G_A	-	0	0.995	NM_001251971	ME:M14;ME:MDA_MB_435;ME:MDA_N
MAP7D3	R105Q	SIFT and PolyPhen	chrX:135326840_C_T	-	0.01	0.997	NM_001173516	LC:NCI_H322M
COL15A1	L936F	SIFT and PolyPhen	chr9:101811986_A_T	-	0.02	0.891	NM_001855	RE:SN12C
RP1	R1443W	SIFT and PolyPhen	chr8:55540769_C_T	-	0	0.997	NM_006269	CO:SW_620
NDP	R41M	SIFT and PolyPhen	chrX:43817770_C_A	-	0	0.929	NM_000266	PR:DU_145
PLXNB3	R1579H	SIFT and PolyPhen	chrX:153041817_G_A	-	0	1	NM_005393	CO:HCT_15
OR5D14	I291T	SIFT and PolyPhen	chr11:55563903_T_C	-	0	0.998	NM_001004735	ME:UACC_257
DNAH2	G1459R	SIFT and PolyPhen	chr17:7674660_G_A	-	0.01	0.99	NM_020877	ME:SK_MEL_2
FAAH2	R436C	SIFT and PolyPhen	chrX:57475034_C_T	rs190145044	0.02	0.994	NM_174912	LC:NCI_H522
PRKCB	P616T	SIFT and PolyPhen	chr16:24202534_C_A	-	0	0.998	NM_002738	PR:DU_145
TSHZ3	Q956L	SIFT and PolyPhen	chr19:31767832_T_A	-	0	0.983	NM_020856	LC:HOP_92
KIAA2022	K527N	SIFT and PolyPhen	chrX:73962811_C_A	-	0	0.98	NM_001008537	LC:EKVX
KLF8	M187T	SIFT and PolyPhen	chrX:56292091_T_C	-	0.01	0.998	NM_007250	RE:RXF_393
ZC3H13	E1555K	SIFT and PolyPhen	chr13:46537989_C_T	-	0	0.956	NM_015070	LC:EKVX
GJB6	E187D	SIFT and PolyPhen	chr13:20797059_C_A	-	0	0.983	NM_001110221	PR:DU_145
ATP7B	G1006S	SIFT and PolyPhen	chr13:52513249_C_T	-	0	0.99	NM_001005918	OV:OVCAR_4
SUPT6H	L601F	SIFT and PolyPhen	chr17:27010033_C_T	-	0.04	0.97	NM_003170	LC:NCI_H522
FHL1	R60L	SIFT and PolyPhen	chrX:135288722_G_T	rs11557264	0.02	0.964	NM_001159699	PR:DU_145
RDH8	V188L	SIFT and PolyPhen	chr19:10131956_G_C	-	0	0.98	NM_015725	LC:NCI_H23
EDA2R	Q110H	SIFT and PolyPhen	chrX:65824285_C_G	-	0.01	0.995	NM_001242310	LC:EKVX
CYLD	P768S	SIFT and PolyPhen	chr16:50826577_C_T	-	0	0.999	NM_001042355	ME:MDA_N
FPR2	A291P	SIFT and PolyPhen	chr19:52272782_G_C	-	0	0.967	NM_001005738	LC:NCI_H23
KEAP1	G333C	SIFT and PolyPhen	chr19:10602581_C_A	-	0	1	NM_012289	LC:A549
KIAA1468	D502N	SIFT and PolyPhen	chr18:59898482_G_A	-	0.02	0.98	NM_020854	CO:KM12
BRF2	R304H	SIFT and PolyPhen	chr8:37702357_C_T	-	0	0.999	NM_018310	ME:UACC_257
FAAH2	P257S	SIFT and PolyPhen	chrX:57405110_C_T	-	0	0.922	NM_174912	ME:UACC_257
QTRT1	G233D	SIFT and PolyPhen	chr19:10822888_G_A	-	0	0.999	NM_031209	LC:EKVX
CILP2	R489G	SIFT and PolyPhen	chr19:19654819_C_G	-	0.02	0.995	NM_153221	ME:MDA_MB_435;ME:MDA_N
BTG4	G106S	SIFT and PolyPhen	chr11:111368130_C_T	-	0.01	0.97	NM_017589	ME:SK_MEL_28
DMD	S36A	SIFT and PolyPhen	chrX:31241215_A_C	-	0	0.971	NM_004015	OV:OVCAR_8;OV:NCI_ADR_RES
DIRAS1	G14V	SIFT and PolyPhen	chr19:2717764_C_A	-	0	1	NM_145173	PR:DU_145
ABCC3	S134L	SIFT and PolyPhen	chr17:48734459_C_T	-	0	0.992	NM_001144070	ME:M14;ME:MDA_MB_435;ME:MDA_N
F10	G237E	SIFT and PolyPhen	chr13:113798372_G_A	-	0	0.893	NM_000504	ME:UACC_62
BRWD3	P1335T	SIFT and PolyPhen	chrX:79942364_G_T	-	0	0.882	NM_153252	CO:KM12
GPAM	L429S	SIFT and PolyPhen	chr10:113924304_A_G	-	0	0.981	NM_001244949	LE:RPMI_8226
PPAP2B	R115W	SIFT and PolyPhen	chr1:56990181_G_A	-	0.01	0.914	NM_003713	LC:NCI_H322M
CYP4F22	L351F	SIFT and PolyPhen	chr19:15655007_G_T	-	0	0.997	NM_173483	RE:SN12C
WWC1	Y466F	SIFT and PolyPhen	chr5:167850660_A_T	-	0	0.997	NM_001161661	RE:ACHN
GABRP	E323K	SIFT and PolyPhen	chr5:170236706_G_A	-	0	0.999	NM_014211	LC:HOP_92
NUP210	D1276N	SIFT and PolyPhen	chr3:13376971_C_T	-	0	0.99	NM_024923	ME:MDA_MB_435;ME:MDA_N
MYH6	T185N	SIFT and PolyPhen	chr14:23874008_G_T	-	0	0.995	NM_002471	LC:HOP_62
IGFALS	R315C	SIFT and PolyPhen	chr16:1841590_G_A	-	0	1	NM_001146006	RE:TK_10
-	V195A	SIFT and PolyPhen	chr13:103338592_A_G	-	0	0.995	NM_001010977	LC:NCI_H322M
BHLHE40	R291Q	SIFT and PolyPhen	chr3:5025010_G_A	-	0.01	0.989	NM_003670	ME:MDA_MB_435;ME:MDA_N
TCN2	V171F	SIFT and PolyPhen	chr22:31010419_G_T	-	0	0.957	NM_000355	RE:SN12C
KIAA2022	L1485R	SIFT and PolyPhen	chrX:73959938_A_C	-	0	0.981	NM_001008537	CO:HCT_15
FLNB	P631L	SIFT and PolyPhen	chr3:58092551_C_T	-	0	0.999	NM_001164317	RE:ACHN
KLHL15	R459M	SIFT and PolyPhen	chrX:24006477_C_A	-	0	0.916	NM_030624	LC:NCI_H23
TOPORS	W637C	SIFT and PolyPhen	chr9:32542417_C_A	-	0.03	0.987	NM_001195622	LC:EKVX
PELI2	R48W	SIFT and PolyPhen	chr14:56645117_C_T	-	0	1	NM_021255	CO:HCT_15
C9orf171	P61S	SIFT and PolyPhen	chr9:135285839_C_T	-	0	0.999	NM_207417	ME:UACC_62
TP53	R148K	SIFT and PolyPhen	chr17:7577099_C_T	-	0	0.988	NM_001126115	BR:MDA_MB_231
FMO5	D199H	SIFT and PolyPhen	chr1:146683996_C_G	-	0	1	NM_001144830	LC:HOP_92
FLOT2	A186T	SIFT and PolyPhen	chr17:27209378_C_T	-	0	0.997	NM_004475	OV:OVCAR_4
SLC6A20	G164R	SIFT and PolyPhen	chr3:45817345_C_T	-	0	0.997	NM_020208	OV:IGROV1
NUP153	E1012Q	SIFT and PolyPhen	chr6:17629396_C_G	-	0.01	0.937	NM_005124	LC:EKVX
PLXNA3	F235L	SIFT and PolyPhen	chrX:153689549_C_A	-	0	0.968	NM_017514	PR:DU_145
LDHA	V51G	SIFT and PolyPhen	chr11:18421003_T_G	-	0	0.996	NM_001135239	LC:NCI_H460
AK5	R227K	SIFT and PolyPhen	chr1:77806120_G_A	-	0	0.985	NM_012093	LC:NCI_H23
CACNB2	P121T	SIFT and PolyPhen	chr10:18789810_C_A	-	0	0.994	NM_000724	LC:NCI_H23
MYB	W95C	SIFT and PolyPhen	chr6:135511000_G_T	-	0	1	NM_001130172	LC:HOP_62
PNPLA5	G129C	SIFT and PolyPhen	chr22:44283507_C_A	-	0	0.995	NM_001177675	RE:SN12C
ENPP1	W773L	SIFT and PolyPhen	chr6:132206077_G_T	-	0	1	NM_006208	PR:DU_145
FREM2	G2169V	SIFT and PolyPhen	chr13:39424301_G_T	-	0.01	0.989	NM_207361	PR:DU_145
F8	G266E	SIFT and PolyPhen	chrX:154197818_C_T	rs137852398	0.02	0.913	NM_000132	CO:HCT_15
CLRN3	P119L	SIFT and PolyPhen	chr10:129682013_G_A	-	0	0.999	NM_152311	CNS:SF_539
USP29	N452T	SIFT and PolyPhen	chr19:57641398_A_C	-	0	0.994	NM_020903	CO:HCC_2998
DNAH5	R2102H	SIFT and PolyPhen	chr5:13829758_C_T	-	0	1	NM_001369	CO:KM12
ZBTB1	D351V	SIFT and PolyPhen	chr14:64989274_A_T	-	0	0.992	NM_001123329	BR:MDA_MB_231
DIP2C	R78L	SIFT and PolyPhen	chr10:518414_C_A	-	0.01	0.99	NM_014974	LC:NCI_H460
MED12	R178T	SIFT and PolyPhen	chrX:70340000_G_C	-	0	0.98	NM_005120	LC:NCI_H322M
SMARCE1	Y73C	SIFT and PolyPhen	chr17:38793763_T_C	-	0	1	NM_003079	CNS:SF_268
OPCML	Q118E	SIFT and PolyPhen	chr11:132527030_G_C	-	0	0.995	NM_002545	LC:EKVX
GAS8	E423G	SIFT and PolyPhen	chr16:90108924_A_G	-	0	0.931	NM_001481	BR:MDA_MB_231
PPARD	Q276R	SIFT and PolyPhen	chr6:35393651_A_G	-	0	1	NM_001171820	LC:NCI_H23
REPS1	H348Y	SIFT and PolyPhen	chr6:139262565_G_A	-	0	1	NM_001128617	ME:SK_MEL_28
TP53	V25F	SIFT and PolyPhen	chr17:7578461_C_A	rs121912654	0	0.973	NM_001126115	BR:HS578T
PAK3	E501G	SIFT and PolyPhen	chrX:110459743_A_G	-	0	0.981	NM_001128167	CO:HCT_15
ARSH	G142W	SIFT and PolyPhen	chrX:2933094_G_T	-	0	1	NM_001011719	LC:A549
KLRG1	Q17E	SIFT and PolyPhen	chr12:9142280_C_G	-	0.01	0.986	NM_005810	LC:NCI_H460
RASGRF1	R220Q	SIFT and PolyPhen	chr15:79339307_C_T	-	0	0.997	NM_001145648	CO:SW_620
SLC47A2	Q291H	SIFT and PolyPhen	chr17:19608785_C_A	-	0	0.882	NM_001099646	CO:HT29
HES5	M64I	SIFT and PolyPhen	chr1:2461313_C_T	-	0.03	0.995	NM_001010926	BR:MCF7
TMEM187	T245M	SIFT and PolyPhen	chrX:153248247_C_T	-	0.01	0.997	NM_003492	RE:RXF_393
F11	C321R	SIFT and PolyPhen	chr4:187201472_T_C	-	0	1	NM_000128	PR:DU_145
METTL3	W5C	SIFT and PolyPhen	chr14:21979351_C_G	-	0	0.998	NM_019852	BR:BT_549
HKDC1	F601S	SIFT and PolyPhen	chr10:71010374_T_C	-	0	1	NM_025130	RE:RXF_393
LRIT2	L39P	SIFT and PolyPhen	chr10:85984865_A_G	-	0	0.989	NM_001017924	LC:NCI_H460
KIAA2018	A586V	SIFT and PolyPhen	chr3:113378772_G_A	-	0.02	0.891	NM_001009899	LC:NCI_H322M
CNKSR3	P301L	SIFT and PolyPhen	chr6:154743683_G_A	-	0	0.999	NM_173515	ME:UACC_257
KEAP1	R460S	SIFT and PolyPhen	chr19:10600475_C_A	-	0	1	NM_012289	LC:NCI_H322M
PNLDC1	P413S	SIFT and PolyPhen	chr6:160239990_C_T	-	0.02	0.926	NM_173516	OV:OVCAR_8;OV:NCI_ADR_RES
-	D741V	SIFT and PolyPhen	chr16:4408085_T_A	-	0	1	NM_001201473	LC:NCI_H23
SORCS3	Y688D	SIFT and PolyPhen	chr10:106959809_T_G	-	0	0.996	NM_014978	ME:SK_MEL_28
WDR72	G485W	SIFT and PolyPhen	chr15:53994447_C_A	-	0	0.997	NM_182758	LC:NCI_H460
SFRP2	R288L	SIFT and PolyPhen	chr4:154702628_C_A	-	0.01	1	NM_003013	PR:DU_145
RIPK4	K51T	SIFT and PolyPhen	chr21:43187050_T_G	-	0	0.995	NM_020639	OV:OVCAR_8;OV:NCI_ADR_RES
OLFM4	D384Y	SIFT and PolyPhen	chr13:53624523_G_T	-	0	1	NM_006418	LC:NCI_H522
VPS18	R438C	SIFT and PolyPhen	chr15:41192328_C_T	-	0	0.896	NM_020857	BR:BT_549
SH3GL1	G5R	SIFT and PolyPhen	chr19:4400353_C_T	-	0	0.972	NM_001199943	ME:SK_MEL_2
NLRP13	W492L	SIFT and PolyPhen	chr19:56423708_C_A	-	0	0.999	NM_176810	CO:SW_620
NCAN	R139P	SIFT and PolyPhen	chr19:19330066_G_C	-	0	1	NM_004386	RE:SN12C
PHLDB1	F1281V	SIFT and PolyPhen	chr11:118527414_T_G	-	0	0.853	NM_001144759	LC:NCI_H23
C15orf2	P573T	SIFT and PolyPhen	chr15:24922731_C_A	-	0	0.947	NM_018958	LC:NCI_H460
ALPL	E158G	SIFT and PolyPhen	chr1:21894652_A_G	-	0	1	NM_001177520	LC:EKVX
CRYGS	Y21C	SIFT and PolyPhen	chr3:186257346_T_C	-	0	1	NM_017541	LC:NCI_H522
NUCB1	R367C	SIFT and PolyPhen	chr19:49424507_C_T	-	0.02	0.986	NM_006184	CO:HCT_15
BCL2L12	P10L	SIFT and PolyPhen	chr19:50169109_C_T	-	0	0.894	NM_001040668	ME:MDA_MB_435;ME:MDA_N
NLRP3	D305N	SIFT and PolyPhen	chr1:247587658_G_A	rs121908153	0	0.998	NM_001127462	ME:SK_MEL_28
SPTA1	R192L	SIFT and PolyPhen	chr1:158650476_C_A	-	0.02	0.952	NM_003126	RE:SN12C
C9orf72	H324R	SIFT and PolyPhen	chr9:27556679_T_C	-	0	0.999	NM_001256054	LC:HOP_62
DBNL	P257L	SIFT and PolyPhen	chr7:44098517_C_T	rs112769270	0	0.999	NM_001014436	ME:MDA_MB_435;ME:MDA_N
TIAM1	Q381H	SIFT and PolyPhen	chr21:32624326_C_G	-	0	0.992	NM_003253	LC:NCI_H23
SLC7A3	L32I	SIFT and PolyPhen	chrX:70149754_G_T	-	0	0.968	NM_001048164	CO:HCT_15
NRAS	Q61L	SIFT and PolyPhen	chr1:115256529_T_A	rs11554290	0	0.868	NM_002524	LE:HL_60
KCNV1	R260L	SIFT and PolyPhen	chr8:110984699_C_A	-	0	1	NM_014379	LC:NCI_H23
-	G951C	SIFT and PolyPhen	chr10:76784743_G_T	-	0.02	0.995	NM_001256468	LC:NCI_H23
NDST4	E85K	SIFT and PolyPhen	chr4:115997940_C_T	-	0.01	0.993	NM_022569	ME:LOXIMVI
LHX3	F47V	SIFT and PolyPhen	chr9:139092555_A_C	-	0	0.984	NM_014564	RE:RXF_393
OTUD6A	L225R	SIFT and PolyPhen	chrX:69283048_T_G	-	0	0.992	NM_207320	LC:HOP_62
HELZ	R54H	SIFT and PolyPhen	chr17:65214760_C_T	-	0.02	0.955	NM_014877	OV:OVCAR_4
GPR112	V2324A	SIFT and PolyPhen	chrX:135439906_T_C	-	0	0.949	NM_153834	LC:NCI_H460
SERPINB8	A46T	SIFT and PolyPhen	chr18:61645678_G_A	-	0	0.942	NM_001031848	CO:KM12
DNTT	T169M	SIFT and PolyPhen	chr10:98079146_C_T	-	0	1	NM_001017520	CNS:SNB_75
RNF43	W302C	SIFT and PolyPhen	chr17:56437556_C_A	-	0	1	NM_017763	OV:OVCAR_5
ATP2A1	S685F	SIFT and PolyPhen	chr16:28912191_C_T	-	0	0.994	NM_004320	PR:DU_145
MYO1G	R324H	SIFT and PolyPhen	chr7:45010534_C_T	-	0.01	0.964	NM_033054	ME:SK_MEL_28
ATP6V0C	R126Q	SIFT and PolyPhen	chr16:2569655_G_A	-	0	0.895	NM_001694	LC:EKVX
AFF2	G386R	SIFT and PolyPhen	chrX:147919252_G_A	-	0.04	0.993	NM_001169123	ME:M14;ME:MDA_MB_435;ME:MDA_N
LAD1	P76Q	SIFT and PolyPhen	chr1:201356262_G_T	-	0.01	0.852	NM_005558	RE:ACHN
KRT79	R7W	SIFT and PolyPhen	chr12:53228026_G_A	-	0.02	0.961	NM_175834	BR:BT_549
CPXM2	E399K	SIFT and PolyPhen	chr10:125528146_C_T	-	0.02	0.993	NM_198148	BR:T47D
PPP1R3A	E528K	SIFT and PolyPhen	chr7:113519565_C_T	-	0	0.98	NM_002711	ME:SK_MEL_28
CNTN1	V578L	SIFT and PolyPhen	chr12:41352997_G_C	-	0.01	0.943	NM_175038	RE:SN12C
PPP1R16A	H109Q	SIFT and PolyPhen	chr8:145724220_C_G	-	0	0.998	NM_032902	LC:NCI_H23
SALL3	R1108Q	SIFT and PolyPhen	chr18:76755314_G_A	-	0.03	0.999	NM_171999	CO:COLO205
-	G401R	SIFT and PolyPhen	chr17:47904135_G_C	-	0	0.991	NM_001199158	LC:EKVX
MED28	M8V	SIFT and PolyPhen	chr4:17616299_A_G	-	0	0.965	NM_025205	LC:NCI_H226
ABCA3	R1482W	SIFT and PolyPhen	chr16:2329047_G_A	-	0	1	NM_001089	PR:DU_145
PCDH19	P393A	SIFT and PolyPhen	chrX:99662419_G_C	-	0.01	0.996	NM_001105243	PR:DU_145
POC1A	V92G	SIFT and PolyPhen	chr3:52183832_A_C	-	0	0.903	NM_001161580	ME:UACC_257
DOLK	S256F	SIFT and PolyPhen	chr9:131708816_G_A	-	0.01	0.966	NM_014908	LE:K_562
PRODH2	E504K	SIFT and PolyPhen	chr19:36291041_C_T	-	0	0.998	NM_021232	LC:NCI_H23
MATK	P169Q	SIFT and PolyPhen	chr19:3783171_G_T	-	0	0.962	NM_139354	PR:DU_145
PSMB11	R206H	SIFT and PolyPhen	chr14:23512051_G_A	-	0	0.996	NM_001099780	BR:T47D
SLC14A2	P287H	SIFT and PolyPhen	chr18:43219727_C_A	-	0.04	0.957	NM_007163	PR:DU_145
FHL1	C204Y	SIFT and PolyPhen	chrX:135290675_G_A	-	0	1	NM_001159699	CO:HCT_116
NTNG1	T135S	SIFT and PolyPhen	chr1:107867060_A_T	-	0.04	0.982	NM_001113226	LC:NCI_H23
PIWIL2	G816R	SIFT and PolyPhen	chr8:22210514_G_A	-	0	1	NM_001135721	ME:LOXIMVI
GFOD1	P23S	SIFT and PolyPhen	chr6:13365772_G_A	-	0	0.977	NM_001242628	CO:KM12
OSBPL11	G442E	SIFT and PolyPhen	chr3:125271354_C_T	-	0	0.998	NM_022776	PR:PC_3
-	R264H	SIFT and PolyPhen	chr10:95347071_G_A	rs112940275	0.01	0.994	NM_001195755	CNS:SNB_19
COL14A1	P1467S	SIFT and PolyPhen	chr8:121313055_C_T	-	0.04	0.999	NM_021110	LC:NCI_H460
PDZD7	G223V	SIFT and PolyPhen	chr10:102782017_C_A	-	0	1	NM_001195263	LC:NCI_H23
FRY	P1612L	SIFT and PolyPhen	chr13:32798441_C_T	-	0	0.999	NM_023037	BR:BT_549
ATP2B3	G793E	SIFT and PolyPhen	chrX:152822426_G_A	-	0	1	NM_001001344	ME:SK_MEL_28
ARMCX2	R312H	SIFT and PolyPhen	chrX:100911640_C_T	-	0	0.991	NM_014782	PR:PC_3
CSMD2	E3449K	SIFT and PolyPhen	chr1:33985237_C_T	-	0	0.956	NM_052896	ME:SK_MEL_5
ZNF365	H338D	SIFT and PolyPhen	chr10:64159336_C_G	-	0	0.999	NM_014951	LC:NCI_H322M
TCEB3	E399Q	SIFT and PolyPhen	chr1:24078212_G_C	-	0.01	0.899	NM_003198	LC:NCI_H322M
RET	I944M	SIFT and PolyPhen	chr10:43619149_C_G	-	0.01	0.987	NM_020630	RE:RXF_393
ST6GALNAC6	P208L	SIFT and PolyPhen	chr9:130652997_G_A	-	0	0.909	NM_013443	ME:MALME_3M
PIK3R2	L636V	SIFT and PolyPhen	chr19:18279633_C_G	-	0	0.907	NM_005027	RE:TK_10
TCP11	L287P	SIFT and PolyPhen	chr6:35088092_A_G	-	0	0.998	NM_001261818	CO:KM12
PABPC5	A354D	SIFT and PolyPhen	chrX:90691637_C_A	-	0	0.992	NM_080832	OV:OVCAR_5
SETX	Y378D	SIFT and PolyPhen	chr9:135205853_A_C	-	0	0.999	NM_015046	RE:CAKI_1
MMP25	S244Y	SIFT and PolyPhen	chr16:3107103_C_A	-	0.02	0.994	NM_022468	LC:HOP_92
ZC3H4	R243W	SIFT and PolyPhen	chr19:47589784_G_A	-	0.01	0.992	NM_015168	ME:MDA_MB_435;ME:MDA_N
CAPN12	A260T	SIFT and PolyPhen	chr19:39229240_C_T	-	0	0.999	NM_144691	LC:NCI_H23
LHX8	R88L	SIFT and PolyPhen	chr1:75606695_G_T	-	0.01	1	NM_001256114	LC:NCI_H23
PHEX	W88L	SIFT and PolyPhen	chrX:22065243_G_T	-	0	1	NM_000444	LC:NCI_H322M
ATP8B2	L152F	SIFT and PolyPhen	chr1:154304445_C_T	-	0	0.95	NM_001005855	ME:SK_MEL_28
NAP1L2	V405A	SIFT and PolyPhen	chrX:72433115_A_G	-	0	0.857	NM_021963	CO:HCT_15
SLC26A9	L248F	SIFT and PolyPhen	chr1:205898460_G_A	-	0.01	0.985	NM_052934	ME:MDA_MB_435;ME:MDA_N
ABCD1	P218T	SIFT and PolyPhen	chrX:152991373_C_A	-	0	1	NM_000033	CO:HCT_116
COL3A1	G924C	SIFT and PolyPhen	chr2:189868816_G_T	-	0	0.996	NM_000090	LC:NCI_H23
SORCS3	G757E	SIFT and PolyPhen	chr10:106970903_G_A	-	0	0.998	NM_014978	ME:M14;ME:MDA_MB_435;ME:MDA_N
GABRA6	P132A	SIFT and PolyPhen	chr5:161116123_C_G	-	0	0.999	NM_000811	PR:DU_145
MAGEB10	I211T	SIFT and PolyPhen	chrX:27840055_T_C	-	0	0.998	NM_182506	CNS:SF_539
GAB3	G40S	SIFT and PolyPhen	chrX:153944559_C_T	-	0	0.997	NM_001081573	LE:MOLT_4
FLT1	R781Q	SIFT and PolyPhen	chr13:28919595_C_T	-	0.01	1	NM_002019	ME:M14;ME:MDA_MB_435;ME:MDA_N
NCOA5	E186Q	SIFT and PolyPhen	chr20:44695767_C_G	-	0.01	0.935	NM_020967	LC:NCI_H322M
UQCR11	W44R	SIFT and PolyPhen	chr19:1599480_A_T	-	0	0.998	NM_006830	OV:OVCAR_4
CDH18	A739T	SIFT and PolyPhen	chr5:19473493_C_T	-	0	0.981	NM_004934	CO:KM12
AMPD1	C762W	SIFT and PolyPhen	chr1:115215780_A_C	-	0	0.998	NM_001172626	PR:DU_145
EPOR	E325D	SIFT and PolyPhen	chr19:11489212_C_G	-	0	0.99	NM_000121	RE:SN12C
SAFB2	G489W	SIFT and PolyPhen	chr19:5604688_C_A	-	0	0.953	NM_014649	LC:NCI_H23
-	C525Y	SIFT and PolyPhen	chr19:5768193_G_A	-	0	0.999	NM_152784	LC:NCI_H322M
ITPKC	G458V	SIFT and PolyPhen	chr19:41235224_G_T	-	0	0.999	NM_025194	LC:NCI_H460
TINF2	K106N	SIFT and PolyPhen	chr14:24710962_C_G	-	0.01	0.98	NM_001099274	RE:TK_10
DPF2	C345F	SIFT and PolyPhen	chr11:65116337_G_T	-	0	1	NM_006268	RE:ACHN
VWF	G713S	SIFT and PolyPhen	chr12:6161758_C_T	-	0.01	0.991	NM_000552	LE:K_562
HTR4	F186L	SIFT and PolyPhen	chr5:147889537_G_C	-	0.01	0.999	NM_001040169	LC:NCI_H322M
SEMA3D	R79I	SIFT and PolyPhen	chr7:84727197_C_A	-	0	0.999	NM_152754	LC:NCI_H322M
GRIN2D	R723G	SIFT and PolyPhen	chr19:48925117_C_G	-	0.02	1	NM_000836	LC:NCI_H322M
COL16A1	S1460C	SIFT and PolyPhen	chr1:32119623_G_C	-	0.04	0.949	NM_001856	PR:DU_145
SIGLEC14	T251R	SIFT and PolyPhen	chr19:52148732_G_C	-	0	0.944	NM_001098612	LC:HOP_92
CHODL	G193C	SIFT and PolyPhen	chr21:19632603_G_T	-	0.01	0.923	NM_001204174	LC:NCI_H23
TARSL2	Q409R	SIFT and PolyPhen	chr15:102241383_T_C	-	0	0.998	NM_152334	BR:MDA_MB_231
SLC22A17	N307H	SIFT and PolyPhen	chr14:23817125_T_G	-	0	0.977	NM_020372	BR:T47D
UBE2U	R11S	SIFT and PolyPhen	chr1:64669766_A_T	-	0.02	0.997	NM_152489	PR:DU_145
CCDC151	R349S	SIFT and PolyPhen	chr19:11534617_G_T	-	0.01	0.999	NM_145045	PR:DU_145
HNF1A	K273E	SIFT and PolyPhen	chr12:121432070_A_G	-	0	0.99	NM_000545	BR:HS578T
MED12	C1203G	SIFT and PolyPhen	chrX:70349195_T_G	-	0	0.999	NM_005120	CO:HCT_15
ORAI3	V104M	SIFT and PolyPhen	chr16:30964587_G_A	-	0.03	0.907	NM_152288	PR:PC_3
STAT2	W502C	SIFT and PolyPhen	chr12:56742778_C_A	-	0	1	NM_005419	RE:SN12C
APPL1	R314C	SIFT and PolyPhen	chr3:57283464_C_T	-	0	0.982	NM_012096	CNS:SF_268
LRRC32	R163C	SIFT and PolyPhen	chr11:76372150_G_A	-	0	0.998	NM_001128922	LC:HOP_92
VWF	D2669N	SIFT and PolyPhen	chr12:6061667_C_T	-	0	0.97	NM_000552	PR:DU_145
ARSH	I357S	SIFT and PolyPhen	chrX:2945387_T_G	-	0	0.998	NM_001011719	RE:RXF_393
FAM73A	V81A	SIFT and PolyPhen	chr1:78267062_T_C	-	0.01	0.871	NM_198549	RE:ACHN
PNLIPRP1	N138K	SIFT and PolyPhen	chr10:118354325_C_A	-	0.03	1	NM_006229	CNS:SF_295
NAT10	E510K	SIFT and PolyPhen	chr11:34155875_G_A	-	0	0.999	NM_001144030	CNS:SNB_19
WFIKKN2	E474V	SIFT and PolyPhen	chr17:48918070_A_T	-	0	0.997	NM_175575	BR:MDA_MB_231
LAMA4	P923H	SIFT and PolyPhen	chr6:112462605_G_T	-	0.03	1	NM_001105206	LC:HOP_62
MAP7D3	R658C	SIFT and PolyPhen	chrX:135308130_G_A	-	0	1	NM_001173517	BR:MDA_MB_231
SPHKAP	P1276L	SIFT and PolyPhen	chr2:228881743_G_A	-	0	0.999	NM_001142644	RE:RXF_393
COPS4	P131T	SIFT and PolyPhen	chr4:83971118_C_A	-	0.01	0.983	NM_001258006	BR:T47D
-	M149T	SIFT and PolyPhen	chr22:45601168_A_G	-	0	0.999	NM_001009880	RE:CAKI_1
TSHZ3	G920V	SIFT and PolyPhen	chr19:31767940_C_A	-	0	0.983	NM_020856	LC:NCI_H322M
IRAK3	R206Q	SIFT and PolyPhen	chr12:66622063_G_A	-	0	1	NM_001142523	CO:HCC_2998
PTPRK	M1273V	SIFT and PolyPhen	chr6:128298094_T_C	-	0	0.999	NM_002844	PR:DU_145
ZZEF1	H1823L	SIFT and PolyPhen	chr17:3955397_T_A	-	0	0.999	NM_015113	LC:HOP_92
-	W210C	SIFT and PolyPhen	chr1:116670235_G_C	-	0	1	NM_152367	PR:DU_145
PHIP	M1379T	SIFT and PolyPhen	chr6:79657410_A_G	-	0.03	0.876	NM_017934	LE:MOLT_4
PCDH20	N738K	SIFT and PolyPhen	chr13:61986018_G_T	-	0	0.999	NM_022843	PR:DU_145
GZMA	G32E	SIFT and PolyPhen	chr5:54401326_G_A	-	0	1	NM_006144	ME:SK_MEL_28
SNRNP48	R176H	SIFT and PolyPhen	chr6:7601689_G_A	-	0.02	0.995	NM_152551	LC:NCI_H23
ACRV1	G248E	SIFT and PolyPhen	chr11:125542543_C_T	-	0	0.889	NM_001612	LC:NCI_H23
KLHL4	G529C	SIFT and PolyPhen	chrX:86888784_G_T	-	0	1	NM_019117	RE:SN12C
AFF2	S72G	SIFT and PolyPhen	chrX:147967447_A_G	-	0	0.981	NM_001170628	CO:KM12
F8	G193E	SIFT and PolyPhen	chrX:154221234_C_T	-	0	0.998	NM_000132	ME:LOXIMVI
CHAF1A	G463C	SIFT and PolyPhen	chr19:4428670_G_T	-	0.01	0.945	NM_005483	PR:DU_145
CLCA4	S271G	SIFT and PolyPhen	chr1:87031560_A_G	-	0	0.98	NM_012128	PR:DU_145
TFIP11	W54C	SIFT and PolyPhen	chr22:26906077_C_A	-	0	1	NM_012143	CO:SW_620
ABCA3	D724E	SIFT and PolyPhen	chr16:2347421_G_C	-	0	0.997	NM_001089	BR:MDA_MB_231
ZNF774	Y431C	SIFT and PolyPhen	chr15:90904355_A_G	-	0	0.999	NM_001004309	LC:NCI_H460
KEL	S507F	SIFT and PolyPhen	chr7:142640942_G_A	-	0.01	0.941	NM_000420	RE:SN12C
TRIM22	D191Y	SIFT and PolyPhen	chr11:5719608_G_T	-	0	0.983	NM_001199573	LC:NCI_H460
NELF	T292M	SIFT and PolyPhen	chr9:140347605_G_A	-	0	0.988	NM_001130971	RE:786_0
PRSS53	R184C	SIFT and PolyPhen	chr16:31097771_G_A	-	0	1	NM_001039503	LC:HOP_62
ZNF606	R687T	SIFT and PolyPhen	chr19:58489988_C_G	-	0.01	0.985	NM_025027	LC:NCI_H23
PIK3R2	N561D	SIFT and PolyPhen	chr19:18278061_A_G	-	0.02	0.991	NM_005027	ME:LOXIMVI
POLR3A	F838Y	SIFT and PolyPhen	chr10:79759842_A_T	-	0	0.999	NM_007055	BR:HS578T
SCUBE2	C450Y	SIFT and PolyPhen	chr11:9069091_C_T	-	0	0.999	NM_001170690	RE:TK_10
NBN	G224A	SIFT and PolyPhen	chr8:90983432_C_G	-	0.01	0.991	NM_002485	LC:NCI_H460
TNIP1	R7Q	SIFT and PolyPhen	chr5:150443266_C_T	-	0	0.999	NM_001252386	OV:OVCAR_4
DMD	P584T	SIFT and PolyPhen	chrX:32563325_G_T	-	0.01	0.996	NM_004007	LC:NCI_H322M
TMEM132D	V482D	SIFT and PolyPhen	chr12:129569246_A_T	-	0	0.992	NM_133448	LE:RPMI_8226
PHF16	L479M	SIFT and PolyPhen	chrX:46914022_C_A	-	0	0.98	NM_001077445	CO:HCT_15
HDX	Q153E	SIFT and PolyPhen	chrX:83724100_G_C	-	0	0.968	NM_001177478	LC:HOP_62
MYOM2	T176P	SIFT and PolyPhen	chr8:2005864_A_C	-	0	0.997	NM_003970	LC:NCI_H460
MKL2	H348Q	SIFT and PolyPhen	chr16:14334306_C_G	-	0	0.955	NM_014048	BR:BT_549
SEMA3G	R91G	SIFT and PolyPhen	chr3:52476768_G_C	-	0.01	0.973	NM_020163	BR:BT_549
TEKT3	D469Y	SIFT and PolyPhen	chr17:15207321_C_A	-	0	0.999	NM_031898	RE:SN12C
LANCL3	A234V	SIFT and PolyPhen	chrX:37518718_C_T	-	0	0.985	NM_001170331	CO:HCT_15
ZNF438	A103T	SIFT and PolyPhen	chr10:31139027_C_T	-	0	0.92	NM_001143767	RE:ACHN
CNTNAP2	G303R	SIFT and PolyPhen	chr7:146818223_G_A	-	0	0.997	NM_014141	ME:UACC_62
TP53	L62F	SIFT and PolyPhen	chr17:7578269_G_A	-	0	0.998	NM_001126115	BR:T47D
AFF2	S147N	SIFT and PolyPhen	chrX:147743700_G_A	-	0	0.967	NM_001169122	ME:SK_MEL_5
LIF	T97M	SIFT and PolyPhen	chr22:30639959_G_A	-	0	0.997	NM_002309	RE:TK_10
PLG	D210Y	SIFT and PolyPhen	chr6:161135906_G_T	-	0	0.987	NM_000301	OV:OVCAR_4
FAM91A1	D263Y	SIFT and PolyPhen	chr8:124796793_G_T	-	0	0.999	NM_144963	LC:NCI_H23
DMD	R312M	SIFT and PolyPhen	chrX:32662276_C_A	-	0	0.995	NM_004007	PR:DU_145
CENPB	R291W	SIFT and PolyPhen	chr20:3766260_G_A	-	0	0.998	NM_001810	OV:OVCAR_3
DMD	D469Y	SIFT and PolyPhen	chrX:32591685_C_A	-	0	0.992	NM_004007	LC:HOP_62
GPR115	A161P	SIFT and PolyPhen	chr6:47680273_G_C	-	0.01	0.977	NM_153838	LC:NCI_H23
CXorf59	K164Q	SIFT and PolyPhen	chrX:36103504_A_C	-	0.03	0.949	NM_173695	RE:SN12C
IL17RE	E245V	SIFT and PolyPhen	chr3:9949990_A_T	-	0	0.995	NM_001193380	LC:NCI_H23
PLS3	N372S	SIFT and PolyPhen	chrX:114877752_A_G	-	0	0.999	NM_001136025	CO:HCT_116
ZBTB40	H88N	SIFT and PolyPhen	chr1:22816703_C_A	-	0	0.989	NM_014870	LC:HOP_92
CAMLG	L218F	SIFT and PolyPhen	chr5:134079695_C_T	-	0	0.96	NM_001745	ME:SK_MEL_2
INPP5E	T422M	SIFT and PolyPhen	chr9:139327422_G_A	-	0	0.986	NM_019892	BR:BT_549
ARID5B	M89V	SIFT and PolyPhen	chr10:63817023_A_G	-	0	1	NM_001244638	LC:NCI_H23
ACTRT1	W357L	SIFT and PolyPhen	chrX:127185116_C_A	-	0	0.999	NM_138289	LC:HOP_92
GGPS1	R235C	SIFT and PolyPhen	chr1:235505887_C_T	-	0	1	NM_001037277	LE:RPMI_8226
TP53	E126K	SIFT and PolyPhen	chr17:7577509_C_T	rs121912652	0	1	NM_001126115	CNS:SNB_75
RTF1	R553Q	SIFT and PolyPhen	chr15:41769460_G_A	-	0	0.999	NM_015138	LC:HOP_92
OPA3	P172L	SIFT and PolyPhen	chr19:46032342_G_A	-	0.01	0.924	NM_001017989	ME:UACC_257
HSD3B7	R190L	SIFT and PolyPhen	chr16:30998198_G_T	-	0	1	NM_025193	LC:HOP_62
IGSF1	W532L	SIFT and PolyPhen	chrX:130415216_C_A	-	0	0.998	NM_001170962	ME:SK_MEL_5
FLCN	R401H	SIFT and PolyPhen	chr17:17119792_C_T	-	0.01	0.999	NM_144997	LC:NCI_H23
ZNF70	C226Y	SIFT and PolyPhen	chr22:24086651_C_T	-	0	1	NM_021916	PR:DU_145
OR5M9	T277N	SIFT and PolyPhen	chr11:56230048_G_T	-	0	0.932	NM_001004743	LC:NCI_H322M
NLRP4	H472Y	SIFT and PolyPhen	chr19:56370173_C_T	-	0	0.999	NM_134444	LC:NCI_H23
TP53	M114I	SIFT and PolyPhen	chr17:7577543_C_G	-	0	0.987	NM_001126115	LC:NCI_H23
TTF1	E167D	SIFT and PolyPhen	chr9:135266160_T_A	-	0.01	0.92	NM_001205296	RE:SN12C
CYP4F11	P18R	SIFT and PolyPhen	chr19:16045166_G_C	-	0.01	0.999	NM_021187	RE:TK_10
PALLD	L168Q	SIFT and PolyPhen	chr4:169433158_T_A	-	0.01	0.918	NM_001166108	PR:DU_145
PAPPA2	R284W	SIFT and PolyPhen	chr1:176526308_C_T	-	0	1	NM_020318	RE:ACHN
GLYCTK	R135C	SIFT and PolyPhen	chr3:52325001_C_T	-	0	0.914	NM_001144951	BR:BT_549
ZBTB11	R858L	SIFT and PolyPhen	chr3:101371411_C_A	-	0.01	0.996	NM_014415	LC:HOP_92
IRS4	R1088H	SIFT and PolyPhen	chrX:107976312_C_T	-	0.04	0.993	NM_003604	ME:M14;ME:MDA_MB_435;ME:MDA_N
RTN1	T67A	SIFT and PolyPhen	chr14:60074073_T_C	-	0	0.997	NM_206852	CNS:SF_295
ITGB6	R259Q	SIFT and PolyPhen	chr2:161029225_C_T	-	0	1	NM_000888	RE:TK_10
CREB3L3	H364N	SIFT and PolyPhen	chr19:4171670_C_A	-	0.01	0.996	NM_032607	PR:DU_145
ITGA2B	F118L	SIFT and PolyPhen	chr17:42463246_G_C	-	0.02	0.955	NM_000419	BR:MDA_MB_231
AP1B1	P769T	SIFT and PolyPhen	chr22:29727829_G_T	-	0.04	0.931	NM_001166019	PR:PC_3
-	G208R	SIFT and PolyPhen	chr14:76549900_G_A	-	0	0.963	NM_052873	ME:M14;ME:MDA_MB_435;ME:MDA_N
NBEAL1	G2396R	SIFT and PolyPhen	chr2:204066300_G_A	-	0.01	0.979	NM_001114132	LE:K_562
EMP1	V11G	SIFT and PolyPhen	chr12:13364476_T_G	rs147282605	0	0.994	NM_001423	LC:NCI_H322M
ABCC11	W825C	SIFT and PolyPhen	chr16:48227823_C_A	-	0.01	1	NM_033151	LC:NCI_H226
DOT1L	G165C	SIFT and PolyPhen	chr19:2191239_G_T	-	0	1	NM_032482	LC:NCI_H23
NYX	C362F	SIFT and PolyPhen	chrX:41333791_G_T	-	0	0.999	NM_022567	OV:OVCAR_4
OR4D2	G41E	SIFT and PolyPhen	chr17:56247138_G_A	-	0	0.994	NM_001004707	ME:SK_MEL_28
GTSF1	Y19H	SIFT and PolyPhen	chr12:54858913_A_G	-	0	0.999	NM_144594	RE:SN12C
KIAA1217	G185R	SIFT and PolyPhen	chr10:24669996_G_C	-	0	0.989	NM_001098501	PR:PC_3
FAM178A	S31G	SIFT and PolyPhen	chr10:102672958_A_G	-	0.02	0.914	NM_001136123	CNS:SNB_19
CCNB3	F1144S	SIFT and PolyPhen	chrX:50056863_T_C	-	0.03	0.916	NM_033031	CO:HCT_15
CD226	G104C	SIFT and PolyPhen	chr18:67614042_C_A	-	0	1	NM_006566	PR:DU_145
MALT1	N411S	SIFT and PolyPhen	chr18:56400671_A_G	-	0.03	0.995	NM_173844	CO:KM12
CYTH4	R386Q	SIFT and PolyPhen	chr22:37709524_G_A	-	0	0.947	NM_013385	LC:NCI_H460
-	P86Q	SIFT and PolyPhen	chr9:5361143_G_T	-	0	1	NM_018465	CO:HCT_15
TSHZ1	P693L	SIFT and PolyPhen	chr18:72999575_C_T	-	0	0.992	NM_005786	ME:UACC_62
ACER1	N142K	SIFT and PolyPhen	chr19:6309770_G_T	-	0	0.999	NM_133492	LC:HOP_92
DUSP6	S154L	SIFT and PolyPhen	chr12:89743278_G_A	-	0	1	NM_022652	ME:UACC_257
PLEKHA5	D614H	SIFT and PolyPhen	chr12:19475545_G_C	-	0	0.986	NM_001256787	PR:DU_145
EGFR	P753S	SIFT and PolyPhen	chr7:55242487_C_T	rs121913231	0	0.996	NM_005228	ME:SK_MEL_28
MAGEC2	P303Q	SIFT and PolyPhen	chrX:141290866_G_T	-	0	0.997	NM_016249	CO:HCT_15
ENTPD5	L247W	SIFT and PolyPhen	chr14:74441671_A_C	-	0	0.997	NM_001249	LE:HL_60
KCNJ8	S224F	SIFT and PolyPhen	chr12:21919261_G_A	-	0.02	0.922	NM_004982	PR:DU_145
MYOF	K1335T	SIFT and PolyPhen	chr10:95109605_T_G	-	0	0.975	NM_133337	BR:BT_549
FSTL5	V420M	SIFT and PolyPhen	chr4:162459369_C_T	-	0	0.96	NM_001128427	PR:PC_3
TAF3	G74V	SIFT and PolyPhen	chr10:7866335_G_T	-	0	0.986	NM_031923	LC:NCI_H23
EVI2A	W189R	SIFT and PolyPhen	chr17:29645467_A_G	-	0	0.998	NM_014210	CO:SW_620
LRRTM3	G311V	SIFT and PolyPhen	chr10:68687606_G_T	-	0	1	NM_178011	LC:NCI_H23
DMD	E1140K	SIFT and PolyPhen	chrX:32459431_C_T	-	0.01	0.976	NM_004007	OV:NCI_ADR_RES
OR51F2	S231C	SIFT and PolyPhen	chr11:4843307_C_G	-	0	0.978	NM_001004753	LC:NCI_H322M
ACSL4	Y466H	SIFT and PolyPhen	chrX:108906626_A_G	-	0	0.999	NM_004458	CO:HCT_15
HMGN4	N67S	SIFT and PolyPhen	chr6:26545634_A_G	-	0.01	0.961	NM_006353	LC:NCI_H322M
SORCS3	L1045I	SIFT and PolyPhen	chr10:107012560_C_A	-	0.02	0.956	NM_014978	LC:NCI_H23
GUCY2F	S552G	SIFT and PolyPhen	chrX:108684627_T_C	-	0.01	0.906	NM_001522	RE:ACHN
OCA2	G359R	SIFT and PolyPhen	chr15:28235763_C_G	-	0	0.995	NM_000275	OV:OVCAR_8;OV:NCI_ADR_RES
ING2	R153S	SIFT and PolyPhen	chr4:184431719_C_A	-	0	0.995	NM_001564	CO:HCT_116
GPRC5C	R96W	SIFT and PolyPhen	chr17:72436165_C_T	-	0	0.998	NM_018653	CO:SW_620
TBC1D23	K634N	SIFT and PolyPhen	chr3:100039744_A_C	-	0.01	0.97	NM_018309	CO:KM12
NFXL1	P519L	SIFT and PolyPhen	chr4:47888004_G_A	-	0	0.999	NM_152995	ME:SK_MEL_28
CDH7	E320K	SIFT and PolyPhen	chr18:63492044_G_A	-	0.01	0.906	NM_004361	ME:MALME_3M
RHOH	R157W	SIFT and PolyPhen	chr4:40245475_C_T	-	0	1	NM_004310	ME:M14;ME:MDA_MB_435;ME:MDA_N
SIX5	Q727H	SIFT and PolyPhen	chr19:46268798_C_A	-	0	0.866	NM_175875	LC:NCI_H23
MAGEE2	L267M	SIFT and PolyPhen	chrX:75004088_G_T	-	0	0.85	NM_138703	PR:DU_145
CXorf57	R291W	SIFT and PolyPhen	chrX:105868404_C_T	-	0	0.993	NM_001184782	CO:KM12
GLIS3	R747C	SIFT and PolyPhen	chr9:3828361_G_A	-	0.01	0.999	NM_152629	RE:SN12C
DOK2	R215H	SIFT and PolyPhen	chr8:21767417_C_T	-	0	1	NM_003974	LC:NCI_H226
PEX14	S265L	SIFT and PolyPhen	chr1:10689704_C_T	-	0	0.995	NM_004565	BR:MCF7
TLR5	A114V	SIFT and PolyPhen	chr1:223286033_G_A	-	0.01	0.86	NM_003268	RE:SN12C
BNC2	D981Y	SIFT and PolyPhen	chr9:16419346_C_A	-	0	0.936	NM_017637	LC:HOP_92
KRT15	E352Q	SIFT and PolyPhen	chr17:39671917_C_G	rs79344504	0	0.977	NM_002275	BR:BT_549
GRIK4	Q647H	SIFT and PolyPhen	chr11:120831684_G_T	-	0	0.997	NM_014619	LC:NCI_H23
USH2A	P4660T	SIFT and PolyPhen	chr1:215844469_G_T	-	0	1	NM_206933	LC:HOP_92
MAGEB10	R10H	SIFT and PolyPhen	chrX:27839452_G_A	-	0	1	NM_182506	CO:SW_620
CD163	L414Q	SIFT and PolyPhen	chr12:7647856_A_T	-	0	0.978	NM_004244	PR:DU_145
LRRFIP2	Y142F	SIFT and PolyPhen	chr3:37125212_T_A	-	0	0.998	NM_017724	LC:NCI_H322M
NTNG2	S84F	SIFT and PolyPhen	chr9:135073390_C_T	-	0	0.988	NM_032536	ME:UACC_62
EXPH5	G1486E	SIFT and PolyPhen	chr11:108381777_C_T	-	0.02	0.931	NM_015065	ME:SK_MEL_5
ZMYM3	G538V	SIFT and PolyPhen	chrX:70468877_C_A	-	0.01	0.911	NM_001171162	CO:HCT_15
RIMBP2	R8W	SIFT and PolyPhen	chr12:130963537_G_A	-	0	1	NM_015347	RE:SN12C
ATP6V1G1	K16R	SIFT and PolyPhen	chr9:117350165_A_G	-	0	0.995	NM_004888	LC:HOP_62
CTPS2	P533L	SIFT and PolyPhen	chrX:16627757_G_A	-	0.04	1	NM_001144002	CO:HCT_15
FAM199X	R198W	SIFT and PolyPhen	chrX:103431165_C_T	-	0.01	0.998	NM_207318	BR:BT_549
POSTN	C60F	SIFT and PolyPhen	chr13:38171360_C_A	-	0	0.999	NM_001135934	LC:NCI_H522
ARMC4	G1014V	SIFT and PolyPhen	chr10:28101535_C_A	-	0	0.995	NM_018076	LC:NCI_H23
RYR1	R2738L	SIFT and PolyPhen	chr19:38995533_G_T	-	0.02	0.99	NM_000540	LC:NCI_H23
CD109	G125C	SIFT and PolyPhen	chr6:74446202_G_T	-	0	1	NM_001159588	PR:DU_145
ZBTB25	R296W	SIFT and PolyPhen	chr14:64954063_T_A	-	0.01	0.982	NM_006977	LC:HOP_92
FMO5	D199G	SIFT and PolyPhen	chr1:146683995_T_C	-	0	1	NM_001144830	LC:HOP_92
ZBTB33	L583R	SIFT and PolyPhen	chrX:119389018_T_G	-	0	0.992	NM_006777	CO:HCT_15
ACVR1	N100D	SIFT and PolyPhen	chr2:158636882_T_C	-	0	0.999	NM_001105	BR:T47D
MTM1	S229L	SIFT and PolyPhen	chrX:149814163_C_T	-	0	0.992	NM_000252	ME:SK_MEL_28
MAGEE1	R636H	SIFT and PolyPhen	chrX:75650230_G_A	-	0	1	NM_020932	CO:HCT_116
PPEF1	R422Q	SIFT and PolyPhen	chrX:18836213_G_A	-	0.02	0.989	NM_152226	ME:LOXIMVI
MRRF	R157W	SIFT and PolyPhen	chr9:125075579_C_T	-	0	0.996	NM_001173512	BR:HS578T
CDKL5	N129D	SIFT and PolyPhen	chrX:18598070_A_G	-	0	0.936	NM_003159	CO:HCT_15
KIAA2022	R1197M	SIFT and PolyPhen	chrX:73960802_C_A	-	0.01	0.992	NM_001008537	PR:DU_145
DHRS3	F288L	SIFT and PolyPhen	chr1:12628414_G_T	-	0.01	0.923	NM_004753	CO:HCC_2998
TTLL12	R127C	SIFT and PolyPhen	chr22:43576915_G_A	-	0	1	NM_015140	LE:K_562
ZFYVE27	Y63H	SIFT and PolyPhen	chr10:99498421_T_C	-	0	0.975	NM_001002261	ME:UACC_257
ZC3H14	G181E	SIFT and PolyPhen	chr14:89073668_G_A	-	0	0.995	NM_207662	LC:HOP_92
OSBP2	F204L	SIFT and PolyPhen	chr22:31091508_C_G	-	0	0.997	NM_030758	LC:HOP_62
LLGL2	E893K	SIFT and PolyPhen	chr17:73569311_G_A	-	0	0.985	NM_001031803	ME:SK_MEL_28
MSR1	G358R	SIFT and PolyPhen	chr8:15967689_C_G	-	0	0.996	NM_138716	BR:MDA_MB_231
PRKACG	P317S	SIFT and PolyPhen	chr9:71628060_G_A	-	0	0.982	NM_002732	OV:OVCAR_4
KLHL34	I87M	SIFT and PolyPhen	chrX:21675646_G_C	-	0.02	0.963	NM_153270	LC:HOP_92
TDRD1	E935K	SIFT and PolyPhen	chr10:115981148_G_A	-	0	0.995	NM_198795	ME:SK_MEL_28
HS6ST3	D404Y	SIFT and PolyPhen	chr13:97485246_G_T	-	0	0.986	NM_153456	LC:A549
HMCN1	P641S	SIFT and PolyPhen	chr1:185931742_C_T	-	0	0.993	NM_031935	RE:SN12C
UNC13B	R886Q	SIFT and PolyPhen	chr9:35385749_G_A	-	0.01	0.995	NM_006377	RE:TK_10
COL3A1	D1093Y	SIFT and PolyPhen	chr2:189872247_G_T	-	0	1	NM_000090	BR:BT_549
COL19A1	G624R	SIFT and PolyPhen	chr6:70856758_G_A	-	0	0.998	NM_001858	PR:DU_145
CDH24	G729D	SIFT and PolyPhen	chr14:23517349_C_T	-	0	0.932	NM_144985	BR:T47D
SUPV3L1	C175F	SIFT and PolyPhen	chr10:70947464_G_T	-	0	0.99	NM_003171	LC:NCI_H23
LIM2	V122F	SIFT and PolyPhen	chr19:51883855_C_A	-	0.01	0.949	NM_001161748	LC:HOP_92
RUNX3	M110I	SIFT and PolyPhen	chr1:25254174_C_A	-	0	0.996	NM_004350	LC:NCI_H322M
CDCP2	G31V	SIFT and PolyPhen	chr1:54610474_C_A	-	0	0.998	NM_201546	PR:DU_145
BICC1	R200W	SIFT and PolyPhen	chr10:60548181_C_T	-	0	0.998	NM_001080512	CO:HCC_2998
MYEF2	M161I	SIFT and PolyPhen	chr15:48458172_C_T	-	0.01	0.981	NM_016132	ME:UACC_257
WNK3	P1673T	SIFT and PolyPhen	chrX:54224972_G_T	-	0.02	0.998	NM_001002838	CO:HCT_15
MYB	S447F	SIFT and PolyPhen	chr6:135522784_C_T	-	0	0.998	NM_001161657	RE:SN12C
CLEC14A	E291K	SIFT and PolyPhen	chr14:38724357_C_T	-	0.02	0.929	NM_175060	ME:M14;ME:MDA_MB_435;ME:MDA_N
TPI1	E105D	SIFT and PolyPhen	chr12:6978338_G_C	rs121964845	0	0.989	NM_000365	LC:NCI_H460
ZCCHC13	C60Y	SIFT and PolyPhen	chrX:73524280_G_A	-	0	0.999	NM_203303	PR:DU_145
CYYR1	A29S	SIFT and PolyPhen	chr21:27938676_C_A	-	0	0.882	NM_052954	LC:NCI_H23
SH3PXD2B	S193I	SIFT and PolyPhen	chr5:171785866_C_A	-	0	0.998	NM_001017995	LC:NCI_H322M
ATP6V0A1	M759T	SIFT and PolyPhen	chr17:40666331_T_C	-	0	0.999	NM_001130020	RE:ACHN
TCF4	R405L	SIFT and PolyPhen	chr18:52896263_C_A	-	0	0.995	NM_001243234	PR:DU_145
GOT1	R86C	SIFT and PolyPhen	chr10:101180425_G_A	-	0	0.893	NM_002079	LE:RPMI_8226
TPST2	P332L	SIFT and PolyPhen	chr22:26932300_G_A	-	0	0.999	NM_001008566	PR:PC_3
ALAS2	F128S	SIFT and PolyPhen	chrX:55047629_A_G	-	0	0.997	NM_001037967	CO:HCT_15
CDK20	L67R	SIFT and PolyPhen	chr9:90586240_A_C	-	0	0.997	NM_001039803	OV:OVCAR_4
ASCC3	G86W	SIFT and PolyPhen	chr6:101296569_C_A	-	0.02	0.903	NM_006828	PR:DU_145
TP53	E153K	SIFT and PolyPhen	chr17:7577085_C_T	rs112431538	0	0.999	NM_001126115	LE:RPMI_8226
SPEN	R125L	SIFT and PolyPhen	chr1:16199601_G_T	-	0	0.998	NM_015001	LC:NCI_H322M
GALNT13	S411Y	SIFT and PolyPhen	chr2:155252578_C_A	-	0	0.898	NM_052917	CO:HCT_15
TSSC4	R92C	SIFT and PolyPhen	chr11:2424137_C_T	-	0	1	NM_005706	CO:SW_620
INSM2	E23K	SIFT and PolyPhen	chr14:36003525_G_A	-	0.01	0.96	NM_032594	LE:K_562
PGLYRP3	F244L	SIFT and PolyPhen	chr1:153271704_G_T	-	0	0.997	NM_052891	RE:SN12C
TRPM7	T860M	SIFT and PolyPhen	chr15:50901779_G_A	-	0	0.999	NM_017672	LC:NCI_H460
ATP6V0D1	I180F	SIFT and PolyPhen	chr16:67477025_T_A	-	0	0.908	NM_004691	LC:HOP_92
PELO	Q355L	SIFT and PolyPhen	chr5:52097580_A_T	-	0	0.995	NM_015946	LC:HOP_62
HDAC1	R77C	SIFT and PolyPhen	chr1:32782332_C_T	-	0	0.967	NM_004964	LC:NCI_H322M
UBASH3B	L646W	SIFT and PolyPhen	chr11:122680581_T_G	-	0	0.986	NM_032873	CNS:SNB_19
NPR2	S943F	SIFT and PolyPhen	chr9:35808621_C_T	-	0	0.898	NM_003995	ME:SK_MEL_5
SLITRK4	L406F	SIFT and PolyPhen	chrX:142717709_G_A	-	0	0.998	NM_001184749	LC:A549
FAM71A	E576K	SIFT and PolyPhen	chr1:212799945_G_A	-	0.01	0.952	NM_153606	ME:MDA_MB_435;ME:MDA_N
PCDH9	N264K	SIFT and PolyPhen	chr13:67801781_A_T	-	0	0.998	NM_020403	RE:SN12C
IDS	R48H	SIFT and PolyPhen	chrX:148585784_C_T	-	0	1	NM_000202	CO:HCT_116
PCBP3	C86R	SIFT and PolyPhen	chr21:47320944_T_C	-	0	0.998	NM_001130141	LC:A549
USP29	D858Y	SIFT and PolyPhen	chr19:57642615_G_T	-	0	1	NM_020903	PR:DU_145
EFCAB2	L97F	SIFT and PolyPhen	chr1:245246769_C_T	-	0	0.854	NM_001143943	LC:NCI_H23
OR4S2	M134R	SIFT and PolyPhen	chr11:55418780_T_G	-	0	0.997	NM_001004059	ME:MALME_3M
OR5L2	R141P	SIFT	chr11:55595116_G_C	rs75822385	0.02	0.318	NM_001004739	BR:MCF7;ME:UACC_257
ILK	V96G	SIFT	chr11:6629655_T_G	-	0	0.002	NM_001014795	RE:TK_10
-	L263V	SIFT	chr19:36230462_G_C	-	0	0.578	NM_024660	LC:EKVX
PTEN	T167A	SIFT	chr10:89711881_A_G	-	0.01	0.719	NM_000314	ME:SK_MEL_28
BNC2	S980P	SIFT	chr9:16419349_A_G	-	0	0.65	NM_017637	LC:HOP_92
BCOR	T759I	SIFT	chrX:39932323_G_A	-	0.01	0.017	NM_001123383	CO:HCT_15
KDM4B	R986L	SIFT	chr19:5144849_G_T	-	0.01	0.582	NM_015015	LC:NCI_H23
ANKS3	P495T	SIFT	chr16:4747984_G_T	-	0	0	NM_001242929	BR:MDA_MB_231
KRAS	G12S	SIFT	chr12:25398285_C_T	rs121913530	0.01	0.394	NM_004985	LC:A549
UBL3	P6R	SIFT	chr13:30423659_G_C	-	0.01	0.713	NM_007106	OV:OVCAR_4
ODZ1	R1395C	SIFT	chrX:123556389_G_A	-	0	0.84	NM_014253	CO:HCT_116
PRIMA1	S47T	SIFT	chr14:94245611_C_G	-	0	0.529	NM_178013	LC:HOP_62
SYTL5	G598E	SIFT	chrX:37981354_G_A	-	0	0.827	NM_001163334	ME:M14;ME:MDA_MB_435;ME:MDA_N
SLC39A14	S194C	SIFT	chr8:22267582_C_G	-	0	0.527	NM_015359	ME:LOXIMVI
ALDH1L1	E730V	SIFT	chr3:125828945_T_A	-	0.02	0.734	NM_012190	LC:HOP_92
OR1D2	G298W	SIFT	chr17:2995399_C_A	-	0	0.442	NM_002548	LC:NCI_H322M
NPFFR2	N441D	SIFT	chr4:73013281_A_G	-	0.01	0.843	NM_004885	BR:BT_549
SLC6A15	S55C	SIFT	chr12:85285736_G_C	-	0.04	0.205	NM_018057	RE:SN12C
TPD52L1	V36I	SIFT	chr6:125550321_G_A	-	0.01	0	NM_001003395	RE:ACHN
ARID3A	I264V	SIFT	chr19:964271_A_G	-	0.01	0.592	NM_005224	LC:A549
ARHGAP22	T514I	SIFT	chr10:49658361_G_A	-	0.01	0.047	NM_001256026	LC:NCI_H322M
AUTS2	K886E	SIFT	chr7:70254930_A_G	-	0.01	0.154	NM_001127231	RE:RXF_393
SP140	P178L	SIFT	chr2:231108488_C_T	-	0.02	0.386	NM_007237	RE:UO_31
ODZ1	P1221S	SIFT	chrX:123630900_G_A	-	0.01	0.545	NM_001163278	ME:SK_MEL_5
ARMCX2	A170G	SIFT	chrX:100912066_G_C	-	0.02	0.289	NM_014782	RE:TK_10
SYNE1	S5011N	SIFT	chr6:152647479_C_T	-	0.02	0.028	NM_033071	CNS:SNB_19
SFI1	A993V	SIFT	chr22:32011108_C_T	-	0	0.051	NM_001258325	ME:SK_MEL_2
XIRP2	R3075S	SIFT	chr2:168107791_C_A	-	0.01	0.565	NM_001199144	LC:NCI_H23
OR1A1	L185M	SIFT	chr17:3119467_C_A	-	0.03	0.092	NM_014565	RE:SN12C
PDZRN4	K273T	SIFT	chr12:41966173_A_C	-	0.02	0.303	NM_013377	RE:SN12C
ZNF366	K20E	SIFT	chr5:71757266_T_C	rs74460472	0.02	0.028	NM_152625	CNS:SF_539;RE:TK_10
SGK223	E94K	SIFT	chr8:8238978_C_T	-	0.01	0.08	NM_001080826	LE:RPMI_8226
RAPGEF3	V34M	SIFT	chr12:48151768_C_T	-	0	0.08	NM_001098531	CNS:SF_539
RNF214	R392C	SIFT	chr11:117152058_C_T	-	0	0.683	NM_001077239	LC:NCI_H460
-	L1806P	SIFT	chr10:76790548_T_C	-	0	0.754	NM_001256468	ME:UACC_257
PEX19	P50L	SIFT	chr1:160253351_G_A	rs11550117	0	0.76	NM_001193644	ME:SK_MEL_28
CCS	R165H	SIFT	chr11:66372814_G_A	-	0.04	0.805	NM_005125	RE:TK_10
LRRC3	G104C	SIFT	chr21:45876837_G_T	-	0.01	0.721	NM_030891	LC:NCI_H322M
ARGFX	P12T	SIFT	chr3:121289594_C_A	-	0	0.679	NM_001012659	PR:DU_145
C9orf71	D138H	SIFT	chr9:71152276_C_G	-	0.02	0.47	NM_153237	LC:EKVX
NMT1	E34Q	SIFT	chr17:43138797_G_C	-	0.02	0.246	NM_021079	CNS:SNB_19
QSER1	Q724H	SIFT	chr11:32955363_G_T	-	0	0.616	NM_001076786	PR:DU_145
-	S898F	SIFT	chr1:55152103_C_T	-	0.02	0.636	NM_001039464	LC:NCI_H23
FEZF2	A397T	SIFT	chr3:62355949_C_T	-	0	0.772	NM_018008	PR:DU_145
TTC39B	K588Q	SIFT	chr9:15172097_T_G	-	0.01	0.386	NM_001168341	LE:HL_60
MMP1	G189D	SIFT	chr11:102666200_C_T	-	0	0.542	NM_001145938	ME:SK_MEL_5
MYC	S189T	SIFT	chr8:128751028_T_A	-	0.03	0.395	NM_002467	LC:EKVX
VASP	Q87L	SIFT	chr19:46021269_A_T	-	0	0.729	NM_003370	LC:EKVX
ARMCX3	A151V	SIFT	chrX:100880421_C_T	-	0.02	0.698	NM_016607	CO:HCT_15
CALCA	T41K	SIFT	chr11:14991586_G_T	-	0.01	0.033	NM_001033952	LC:NCI_H23
MTHFD1	D139V	SIFT	chr14:64882395_A_T	-	0.01	0.838	NM_005956	LC:HOP_62
C15orf39	Q409H	SIFT	chr15:75499616_G_T	-	0.04	0.603	NM_015492	LC:NCI_H522
OR4D1	G230R	SIFT	chr17:56233202_G_A	-	0.03	0.003	NM_012374	ME:M14;ME:MDA_MB_435;ME:MDA_N
GLI3	G1290W	SIFT	chr7:42004803_C_A	-	0.02	0.354	NM_000168	RE:SN12C
SSRP1	D606H	SIFT	chr11:57094955_C_G	-	0.01	0.428	NM_003146	ME:UACC_257
ADAM12	P785L	SIFT	chr10:127726814_G_A	-	0.01	0.053	NM_003474	ME:SK_MEL_28
MPST	G294R	SIFT	chr22:37425541_G_A	-	0	0.099	NM_001013436	CO:HCT_15
KRAS	Q61H	SIFT	chr12:25380275_T_A	rs17851045	0.01	0.031	NM_004985	LC:NCI_H460
RXFP2	L713F	SIFT	chr13:32376486_C_T	-	0.02	0.588	NM_001166058	OV:OVCAR_8;OV:NCI_ADR_RES
CBX2	C154R	SIFT	chr17:77755772_T_C	-	0	0.368	NM_032647	OV:OVCAR_4
PTPRD	H1250Q	SIFT	chr9:8341245_G_C	-	0	0.324	NM_001171025	LC:NCI_H322M
SEC24D	I453K	SIFT	chr4:119678939_A_T	-	0	0.55	NM_014822	ME:M14;ME:MDA_MB_435;ME:MDA_N
DLG3	K72N	SIFT	chrX:69665267_G_T	-	0.01	0.018	NM_021120	CO:HCT_15
PDYN	S109C	SIFT	chr20:1961409_T_A	-	0.02	0.125	NM_001190892	RE:A498
ZZEF1	S175L	SIFT	chr17:4020436_G_A	-	0.02	0.063	NM_015113	LE:K_562
N4BP2L2	E142K	SIFT	chr13:33110741_C_T	-	0.01	0.373	NM_014887	BR:MDA_MB_231
TTC23	T444P	SIFT	chr15:99678229_T_G	-	0	0.137	NM_001040656	BR:MDA_MB_231
ADAM30	D567Y	SIFT	chr1:120437261_C_A	-	0.04	0.722	NM_021794	RE:SN12C
SEMA3G	G623W	SIFT	chr3:52471554_C_A	-	0.02	0.025	NM_020163	LC:NCI_H322M
MTUS2	I135F	SIFT	chr13:30062103_A_T	-	0.01	0.758	NM_015233	LC:HOP_92
DIDO1	P1169T	SIFT	chr20:61522348_G_T	-	0.01	0.813	NM_001193369	OV:OVCAR_4
SH3BGR	S29I	SIFT	chr21:40823919_G_T	-	0	0.509	NM_007341	LC:NCI_H322M
FANCB	G702W	SIFT	chrX:14862686_C_A	-	0	0.847	NM_152633	PR:DU_145
PRKD3	D337H	SIFT	chr2:37507052_C_G	-	0.01	0.177	NM_005813	BR:T47D
WSB1	V134I	SIFT	chr17:25636252_G_A	-	0.01	0.406	NM_134265	BR:BT_549
MYO1C	A382T	SIFT	chr17:1381978_C_T	-	0	0.307	NM_001080779	BR:T47D
REXO1	K1038R	SIFT	chr19:1817306_T_C	-	0.02	0.251	NM_020695	CO:SW_620
FASTK	P49A	SIFT	chr7:150776046_G_C	-	0.03	0.063	NM_033015	BR:T47D
PCNX	S2167Y	SIFT	chr14:71575519_C_A	-	0.04	0.707	NM_014982	LC:HOP_62
RAPGEF2	E834D	SIFT	chr4:160264197_A_C	-	0.04	0.005	NM_014247	RE:786_0
ERLEC1	L284P	SIFT	chr2:54028951_T_C	-	0.01	0.125	NM_001127397	RE:TK_10
FPGT	I436T	SIFT	chr1:74671038_T_C	-	0.01	0.71	NM_003838	LC:HOP_62
ITM2B	N150I	SIFT	chr13:48830515_A_T	-	0.02	0.022	NM_021999	LC:EKVX
MDN1	D465H	SIFT	chr6:90494787_C_G	-	0.01	0.03	NM_014611	LC:NCI_H322M
ATP7A	L593P	SIFT	chrX:77264669_T_C	-	0.04	0.047	NM_000052	CO:HCT_15
KLHL36	V529M	SIFT	chr16:84695473_G_A	-	0.01	0.312	NM_024731	LC:NCI_H460
NLRP9	R831W	SIFT	chr19:56226431_G_A	-	0.01	0.25	NM_176820	BR:T47D
MTM1	D326A	SIFT	chrX:149818298_A_C	-	0.01	0.172	NM_000252	BR:T47D
ADAMTS15	E308K	SIFT	chr11:130319790_G_A	-	0	0.807	NM_139055	ME:SK_MEL_5
KLHL1	D505N	SIFT	chr13:70370996_C_T	-	0.01	0.234	NM_020866	ME:SK_MEL_2
ANK3	S791F	SIFT	chr10:61819551_G_A	-	0	0.675	NM_001149	ME:M14;ME:MDA_MB_435;ME:MDA_N
STOML2	P112S	SIFT	chr9:35101909_G_A	rs11548407	0.01	0.666	NM_013442	PR:PC_3
DPCD	V26A	SIFT	chr10:103354427_T_C	-	0	0.769	NM_015448	OV:SK_OV_3
UBN1	T811I	SIFT	chr16:4924843_C_T	-	0.01	0.588	NM_016936	OV:OVCAR_8;OV:NCI_ADR_RES
GPR112	E1273K	SIFT	chrX:135429682_G_A	-	0.02	0.009	NM_153834	ME:LOXIMVI
PAX6	D198V	SIFT	chr11:31816267_T_A	-	0	0.027	NM_001258465	OV:OVCAR_4
SYNJ1	E1234K	SIFT	chr21:34011292_C_T	-	0.01	0.021	NM_001160306	LC:NCI_H23
COL4A5	P1243L	SIFT	chrX:107911672_C_T	-	0.01	0.781	NM_000495	PR:DU_145
MYH1	L537M	SIFT	chr17:10411968_G_T	-	0	0.794	NM_005963	LC:NCI_H23
MARK3	V247I	SIFT	chr14:103932092_G_A	-	0	0.782	NM_001128918	LC:HOP_92
HCRTR1	A51T	SIFT	chr1:32084944_G_A	-	0.02	0.004	NM_001525	RE:TK_10
CDKL5	V1002I	SIFT	chrX:18671575_G_A	-	0	0.258	NM_003159	LC:NCI_H522
COL4A1	G267R	SIFT	chr13:110859220_C_T	-	0	0.789	NM_001845	LC:HOP_92
-	D9N	SIFT	chr7:99057805_C_T	-	0	0.536	NM_001003713	ME:SK_MEL_28
ARNTL2	L425Q	SIFT	chr12:27554574_T_A	-	0	0.774	NM_001248003	BR:BT_549
TYR	P165H	SIFT	chr11:88911615_C_A	-	0	0.616	NM_000372	LC:NCI_H460
-	I1718M	SIFT	chr5:139907524_C_G	-	0	0.839	NM_017747	LC:HOP_92
RXFP2	D723N	SIFT	chr13:32376516_G_A	-	0	0.168	NM_001166058	ME:M14;ME:MDA_MB_435;ME:MDA_N
DAB1	G554V	SIFT	chr1:57476375_C_A	-	0	0.482	NM_021080	LC:NCI_H322M
SKIV2L2	E586G	SIFT	chr5:54662650_A_G	-	0	0.376	NM_015360	OV:OVCAR_8;OV:NCI_ADR_RES
GTF3C1	R1988H	SIFT	chr16:27473769_C_T	-	0	0.507	NM_001520	BR:MDA_MB_231
ZNF703	R535L	SIFT	chr8:37556023_G_T	-	0	0.62	NM_025069	BR:MDA_MB_231
ZNF630	K261N	SIFT	chrX:47919048_T_G	-	0	0.683	NM_001037735	CO:KM12
AHNAK	H1459Y	SIFT	chr11:62297514_G_A	-	0.02	0.377	NM_001620	ME:SK_MEL_2
KCNMB3	P7A	SIFT	chr3:178984480_G_C	-	0	0.534	NM_001163677	LC:NCI_H322M
HCFC1	R1986C	SIFT	chrX:153215742_G_A	-	0	0.65	NM_005334	CO:HCT_15
SPAG17	E187K	SIFT	chr1:118644438_C_T	-	0	0.474	NM_206996	PR:DU_145
OR4A16	D18Y	SIFT	chr11:55110728_G_T	-	0.03	0.011	NM_001005274	CO:HCC_2998
AR	G329C	SIFT	chrX:66765973_G_T	-	0	0.127	NM_000044	LC:HOP_62
UGGT2	N726I	SIFT	chr13:96579305_T_A	-	0.02	0.77	NM_020121	CNS:SF_268
OTOA	E68K	SIFT	chr16:21698773_G_A	-	0.03	0.544	NM_001161683	PR:DU_145
CNTLN	E866A	SIFT	chr9:17395049_A_C	-	0	0.707	NM_017738	RE:SN12C
TNNT1	P29H	SIFT	chr19:55656921_G_T	-	0	0.789	NM_001126133	LC:NCI_H23
C1orf173	R111M	SIFT	chr1:75107127_C_A	-	0.03	0.27	NM_001002912	RE:SN12C
RPS6KA3	H405Y	SIFT	chrX:20193296_G_A	-	0.04	0.302	NM_004586	CO:HCT_15
POU2F1	Q375H	SIFT	chr1:167368467_G_T	-	0	0.788	NM_001198786	PR:DU_145
PIGG	A864G	SIFT	chr4:527626_C_G	-	0	0.741	NM_001127178	ME:SK_MEL_28
C18orf62	K92N	SIFT	chr18:73122849_C_A	-	0	0.017	NM_001037331	PR:DU_145
VIM	A308S	SIFT	chr10:17276731_G_T	rs11545546	0.01	0.093	NM_003380	LC:NCI_H460
OR5D14	A118S	SIFT	chr11:55563383_G_T	-	0.01	0.773	NM_001004735	LC:NCI_H23
ST18	A271G	SIFT	chr8:53084609_G_C	-	0.01	0.006	NM_014682	LC:NCI_H460
C1orf173	A933D	SIFT	chr1:75038596_G_T	-	0	0.578	NM_001002912	PR:DU_145
SLC6A4	S48L	SIFT	chr17:28548834_G_A	-	0.03	0.008	NM_001045	OV:OVCAR_4
MAPKAPK3	R112L	SIFT	chr3:50677912_G_T	-	0.01	0.795	NM_001243925	LC:NCI_H322M
KIAA1274	I782M	SIFT	chr10:72324203_T_G	-	0	0.129	NM_014431	ME:M14;ME:MDA_MB_435;ME:MDA_N
APEX2	L343I	SIFT	chrX:55033338_C_A	-	0.04	0.13	NM_014481	PR:DU_145
MAGEC1	E61K	SIFT	chrX:140993371_G_A	-	0	0.505	NM_005462	ME:SK_MEL_5
APCS	L138M	SIFT	chr1:159558238_C_A	-	0.01	0.848	NM_001639	RE:SN12C
MYO5B	P1615Q	SIFT	chr18:47365522_G_T	-	0	0.734	NM_001080467	RE:ACHN
-	I215T	SIFT	chr5:93856279_A_G	-	0.02	0.205	NM_001145678	LC:NCI_H322M
MCF2	S452R	SIFT	chrX:138689867_G_C	-	0	0.27	NM_001171877	RE:UO_31
CPE	A182T	SIFT	chr4:166388879_G_A	-	0.03	0.501	NM_001873	LC:NCI_H522
UVRAG	A594T	SIFT	chr11:75852137_G_A	rs11540513	0.02	0.009	NM_003369	ME:SK_MEL_2
VSIG4	D172G	SIFT	chrX:65247329_T_C	-	0.03	0.127	NM_001100431	LC:HOP_92
MYH2	A1446V	SIFT	chr17:10429044_G_A	-	0.04	0.007	NM_001100112	ME:SK_MEL_28
NLRP7	H759Y	SIFT	chr19:55447654_G_A	-	0.01	0.45	NM_001127255	ME:MDA_MB_435;ME:MDA_N
SREBF1	P96H	SIFT	chr17:17723640_G_T	-	0.01	0.616	NM_004176	RE:RXF_393
KDELC1	V234F	SIFT	chr13:103443753_C_A	-	0	0.18	NM_024089	LC:NCI_H522
RPL13A	A21V	SIFT	chr19:49993153_C_T	rs11539135	0	0.072	NM_012423	PR:DU_145
SGCG	A115E	SIFT	chr13:23824815_C_A	-	0.02	0.005	NM_000231	RE:SN12C
EIF2C4	G177C	SIFT	chr1:36291320_G_T	-	0	0.683	NM_017629	PR:DU_145
FAM47A	D666N	SIFT	chrX:34148400_C_T	-	0.03	0.059	NM_203408	ME:LOXIMVI
TP53	L13R	SIFT	chr17:7578496_A_C	-	0	0.776	NM_001126115	ME:SK_MEL_28
LRRC7	E833G	SIFT	chr1:70504119_A_G	-	0	0.824	NM_020794	ME:UACC_62
SPNS1	L380F	SIFT	chr16:28995148_G_C	-	0.02	0.014	NM_001142449	RE:TK_10
SENP7	S92L	SIFT	chr3:101177808_G_A	-	0	0.002	NM_001077203	PR:DU_145
USP28	E965K	SIFT	chr11:113672370_C_T	-	0.04	0.071	NM_020886	LC:NCI_H23
PRNP	T15I	SIFT	chr20:4679910_C_T	-	0.01	0.288	NM_000311	LC:NCI_H522
ZNF644	T585S	SIFT	chr1:91405158_T_A	-	0.02	0	NM_201269	RE:SN12C
KCNK10	V469F	SIFT	chr14:88652091_C_A	-	0.01	0.054	NM_021161	LC:HOP_62
CPT2	L651S	SIFT	chr1:53679242_T_C	-	0	0.837	NM_000098	LE:HL_60
ESX1	M282L	SIFT	chrX:103495286_T_A	-	0.01	0.35	NM_153448	RE:SN12C
SH3PXD2A	I921F	SIFT	chr10:105362130_T_A	-	0	0.783	NM_014631	LC:NCI_H23
ALAS2	K234N	SIFT	chrX:55046763_C_A	-	0	0.712	NM_001037967	PR:DU_145
RELN	V358F	SIFT	chr7:103338371_C_A	-	0.03	0.003	NM_005045	LC:NCI_H322M
PCDHA4	S150Y	SIFT	chr5:140187221_C_A	-	0	0.544	NM_018907	LC:NCI_H322M
LRRIQ1	V67L	SIFT	chr12:85434334_G_C	-	0.02	0.061	NM_001079910	LC:A549
-	L1806F	SIFT	chr10:76790547_C_T	-	0	0.574	NM_001256468	ME:UACC_257
GPR50	P441T	SIFT	chrX:150349376_C_A	-	0	0.119	NM_004224	ME:SK_MEL_2
USP9X	P322L	SIFT	chrX:41000413_C_T	-	0	0.67	NM_001039590	ME:MDA_MB_435;ME:MDA_N
FRMD6	I101N	SIFT	chr14:52169261_T_A	-	0.01	0.354	NM_152330	CO:HCT_15
AGRP	C9R	SIFT	chr16:67517277_A_G	-	0.01	0.593	NM_001138	BR:BT_549
MPDU1	M80R	SIFT	chr17:7489333_T_G	rs11542650	0.01	0.785	NM_004870	ME:SK_MEL_2
MPPED2	R229S	SIFT	chr11:30435854_T_A	-	0	0.645	NM_001584	ME:SK_MEL_28
C11orf70	D118V	SIFT	chr11:101937300_A_T	-	0.01	0.025	NM_032930	LC:NCI_H23
GRIA3	S612F	SIFT	chrX:122551587_C_T	-	0	0.09	NM_000828	ME:SK_MEL_2
ABHD12B	L95F	SIFT	chr14:51352361_G_C	-	0.02	0.006	NM_181814	BR:BT_549
SERPINA7	Q129L	SIFT	chrX:105280664_T_A	-	0.04	0.507	NM_000354	LC:HOP_62
LRRIQ1	D428Y	SIFT	chr12:85449853_G_T	-	0.03	0.598	NM_001079910	LC:NCI_H522
TCF20	D891H	SIFT	chr22:42608641_C_G	-	0	0.836	NM_005650	PR:DU_145
DNAH9	F3393L	SIFT	chr17:11775040_C_A	-	0	0.538	NM_001372	RE:SN12C
BEND2	M28L	SIFT	chrX:18234797_T_G	-	0.01	0.535	NM_001184767	CNS:SF_268
FANCB	L27F	SIFT	chrX:14883552_C_A	-	0	0.65	NM_152633	LC:HOP_92
WT1	S204R	SIFT	chr11:32456280_G_T	-	0	0.023	NM_000378	PR:DU_145
AGK	T163I	SIFT	chr7:141315335_C_T	-	0.01	0.025	NM_018238	RE:SN12C
PTH2	A35S	SIFT	chr19:49926494_C_A	-	0	0.43	NM_178449	BR:BT_549
GRIN2A	V389M	SIFT	chr16:9943776_C_T	-	0	0.807	NM_001134407	RE:TK_10
MSRA	S125C	SIFT	chr8:10177450_C_G	-	0	0.617	NM_001135670	LC:NCI_H322M
CA5B	T144A	SIFT	chrX:15790708_A_G	-	0.04	0.13	NM_007220	CO:HCT_15
DCX	E91K	SIFT	chrX:110653599_C_T	-	0	0.846	NM_000555	CO:HCC_2998
LDB2	E304Q	SIFT	chr4:16504478_C_G	-	0	0.075	NM_001290	ME:UACC_257
COL4A5	T1580A	SIFT	chrX:107938086_A_G	-	0.03	0.663	NM_000495	CO:HCT_15
TMC5	K346E	SIFT	chr16:19460941_A_G	-	0.04	0	NM_001105248	LC:NCI_H23
AHCYL1	A32T	SIFT	chr1:110553838_G_A	-	0.01	0.042	NM_001242673	LC:NCI_H23
HTR2C	R183C	SIFT	chrX:114141243_C_T	-	0	NA	NM_001256761	ME:SK_MEL_2
THBS2	S605I	SIFT	chr6:169632877_C_A	-	0.01	0.192	NM_003247	RE:SN12C
DNAH9	E1193K	SIFT	chr17:11584040_G_A	-	0	0.387	NM_001372	ME:M14;ME:MDA_MB_435;ME:MDA_N
FGD1	R806H	SIFT	chrX:54475258_C_T	-	0.01	0.808	NM_004463	LC:A549
MUC15	E280G	SIFT	chr11:26584668_T_C	-	0	0.612	NM_145650	PR:DU_145
SLC7A3	G88D	SIFT	chrX:70149585_C_T	-	0.03	0.162	NM_001048164	ME:SK_MEL_2
SCAF1	P320L	SIFT	chr19:50154605_C_T	rs111227878	0	0.585	NM_021228	ME:MDA_MB_435;ME:MDA_N
TLR8	N861D	SIFT	chrX:12939740_A_G	-	0.02	0.239	NM_138636	CO:COLO205
EPS15L1	E809G	SIFT	chr19:16472750_T_C	-	0.01	0.063	NM_001258374	LC:NCI_H23
SLC7A3	Q281K	SIFT	chrX:70147850_G_T	-	0.02	0.552	NM_001048164	CO:HCT_15
COL1A1	R312C	SIFT	chr17:48273698_G_A	rs72645347	0	0.789	NM_000088	ME:M14;ME:MDA_MB_435;ME:MDA_N
PSMD7	L272M	SIFT	chr16:74339470_C_A	-	0.02	0.139	NM_002811	RE:TK_10
ZNF347	L557I	SIFT	chr19:53644415_G_T	-	0	0.679	NM_001172674	PR:DU_145
FAM46D	P379S	SIFT	chrX:79699173_C_T	-	0.03	0.725	NM_152630	LC:HOP_92
BRAF	V600E	SIFT	chr7:140453136_A_T	rs113488022	0	0.796	NM_004333	ME:SK_MEL_28;ME:UACC_62
LANCL1	R102H	SIFT	chr2:211319933_C_T	-	0.02	0.015	NM_001136574	BR:BT_549
CPT1C	G707S	SIFT	chr19:50216092_G_A	-	0	0.247	NM_152359	BR:BT_549
TP53	L132R	SIFT	chr17:7577147_A_C	-	0	0.014	NM_001126115	RE:TK_10
SOX3	G439R	SIFT	chrX:139585911_C_T	-	0	0.402	NM_005634	CO:HCT_15
PHC2	E438K	SIFT	chr1:33820519_C_T	-	0.04	0.502	NM_198040	RE:CAKI_1
RPGR	Q467K	SIFT	chrX:38156552_G_T	-	0.02	0.146	NM_000328	ME:SK_MEL_5
MYOF	P1517L	SIFT	chr10:95093645_G_A	-	0	0.533	NM_133337	LC:NCI_H23
XPO4	Y908C	SIFT	chr13:21370289_T_C	-	0.02	0.756	NM_022459	LC:NCI_H522
UCK1	A180S	SIFT	chr9:134401335_C_A	rs2296957	0	NA	NM_001135954	LC:NCI_H322M
C1orf127	A700V	SIFT	chr1:11008093_G_A	-	0	0	NM_001170754	OV:OVCAR_5
SEMA5B	A746V	SIFT	chr3:122632141_G_A	-	0	0.463	NM_001256348	LE:CCRF_CEM
ABCC8	V222M	SIFT	chr11:17483288_C_T	-	0	0.658	NM_000352	OV:OVCAR_8;OV:NCI_ADR_RES
LRRC17	P53L	SIFT	chr7:102574518_C_T	-	0.02	0.043	NM_001031692	OV:OVCAR_5
ASCL3	K157N	SIFT	chr11:8959238_C_A	-	0.01	0.516	NM_020646	CO:HCC_2998
PHKA1	M619V	SIFT	chrX:71843064_T_C	-	0.01	0.189	NM_001122670	LC:A549
KRTAP13-4	C65F	SIFT	chr21:31802787_G_T	-	0.02	0.702	NM_181600	LC:NCI_H23
EPS8L3	S471R	SIFT	chr1:110294336_G_T	-	0.02	0.075	NM_024526	PR:DU_145
NT5C1A	A352V	SIFT	chr1:40124845_G_A	-	0.01	0.216	NM_032526	BR:MCF7
OGT	H701L	SIFT	chrX:70782821_A_T	-	0.01	0.581	NM_181672	LC:NCI_H322M
RYR1	G4970C	SIFT	chr19:39076785_G_T	-	0	0.643	NM_001042723	PR:PC_3
CASQ2	D264Y	SIFT	chr1:116260509_C_A	-	0	0.728	NM_001232	LC:NCI_H460
UBE2J1	D27V	SIFT	chr6:90053427_T_A	-	0.01	0.548	NM_016021	RE:SN12C
ARSH	A82S	SIFT	chrX:2931117_G_T	-	0.01	0	NM_001011719	PR:DU_145
DCAF8	R562Q	SIFT	chr1:160187491_C_T	-	0	0.702	NM_015726	RE:SN12C
ZNF701	F224Y	SIFT	chr19:53085983_T_A	-	0.04	0.022	NM_018260	ME:LOXIMVI
STARD8	G843W	SIFT	chrX:67942456_G_T	-	0.01	0.841	NM_001142504	CO:HCT_15
MAGEA11	G379W	SIFT	chrX:148798368_G_T	-	0	0.031	NM_001011544	LC:A549
PIM2	G8R	SIFT	chrX:48776090_C_T	-	0.01	0.679	NM_006875	RE:RXF_393
WRN	L1255V	SIFT	chr8:31012215_C_G	-	0.02	0.797	NM_000553	CO:HT29
WDR90	V1409F	SIFT	chr16:712758_G_T	-	0.01	0.327	NM_145294	PR:DU_145
MTM1	A141T	SIFT	chrX:149787589_G_A	-	0	0.065	NM_000252	LC:NCI_H226
FDFT1	I345M	SIFT	chr8:11695899_T_G	-	0.01	0.069	NM_004462	CO:SW_620
PDZRN4	K273N	SIFT	chr12:41966174_G_T	-	0.02	0.293	NM_013377	RE:SN12C
SCN3A	A1356T	SIFT	chr2:165953788_C_T	-	0.04	0.229	NM_001081676	OV:OVCAR_4
EPHA2	P460L	SIFT	chr1:16462199_G_A	-	0.04	0.001	NM_004431	RE:ACHN
CYB5R4	D371H	SIFT	chr6:84649777_G_C	-	0	0.651	NM_016230	CO:HT29
MAEA	S66F	SIFT	chr4:1305894_C_T	rs112596236	0.01	0.003	NM_001017405	ME:M14;ME:MDA_MB_435;ME:MDA_N
PPP2R1A	E64D	SIFT	chr19:52709238_G_T	rs11537696	0	0.176	NM_014225	LC:NCI_H460
PPEF1	Q262H	SIFT	chrX:18802040_A_C	-	0.04	0.048	NM_006240	CO:HCT_15
SEC14L4	L8M	SIFT	chr22:30901577_G_T	-	0	0.072	NM_001161368	CO:HCT_15
PTPRS	A1245V	SIFT	chr19:5211760_G_A	-	0	0.707	NM_130853	LC:HOP_62
PEX16	D154Y	SIFT	chr11:45937019_C_A	-	0	0.589	NM_004813	PR:DU_145
TGFBR3	S224C	SIFT	chr1:92195428_G_C	-	0.01	0.27	NM_001195683	PR:DU_145
ITGAX	Q693H	SIFT	chr16:31383024_G_T	-	0.02	0.027	NM_000887	BR:BT_549
MFSD11	L188F	SIFT	chr17:74763503_C_T	-	0.01	0.249	NM_001242536	CNS:SNB_75
TNRC6A	S389Y	SIFT	chr16:24801129_C_A	-	0	0.125	NM_014494	LC:HOP_62
HERC3	E93D	SIFT	chr4:89571043_G_T	-	0.01	0.008	NM_014606	RE:A498
GPRASP1	R318M	SIFT	chrX:101909794_G_T	-	0	0.11	NM_001099411	PR:DU_145
AQR	A858T	SIFT	chr15:35182525_C_T	-	0	0.569	NM_014691	ME:UACC_257
MGAT1	G194C	SIFT	chr5:180219392_C_A	-	0.01	0.365	NM_001114619	LC:NCI_H23
ADAMTS8	R658C	SIFT	chr11:130278486_G_A	-	0	0.522	NM_007037	ME:SK_MEL_5
MID2	V151L	SIFT	chrX:107084346_G_C	-	0.01	0.823	NM_012216	CO:HCT_15
RAVER2	A369D	SIFT	chr1:65268659_C_A	-	0	0.137	NM_018211	PR:DU_145
COL4A5	G878E	SIFT	chrX:107863612_G_A	-	0	0.789	NM_000495	LC:NCI_H322M
RASA3	L280Q	SIFT	chr13:114784342_A_T	-	0	0.306	NM_007368	PR:DU_145
FCAR	L11I	SIFT	chr19:55385776_C_A	-	0	0.074	NM_002000	LC:NCI_H23
VN1R1	D329Y	SIFT	chr19:57966870_C_A	-	0.01	0.314	NM_020633	CO:HCC_2998
OR4C11	G310R	SIFT	chr11:55370922_C_T	-	0	0.027	NM_001004700	ME:MALME_3M
GUCY1A2	L732H	SIFT	chr11:106558279_A_T	-	0	0.636	NM_000855	LC:HOP_92
GPR142	R345Q	SIFT	chr17:72368384_G_A	-	0.03	0.564	NM_181790	CNS:SF_539
KLHL9	R504I	SIFT	chr9:21333348_C_A	-	0.01	0.318	NM_018847	RE:UO_31
MAGEA11	R236S	SIFT	chrX:148797941_G_T	-	0	NA	NM_001011544	PR:DU_145
-	V351E	SIFT	chr9:90500454_T_A	-	0.04	0.063	NM_178828	LC:NCI_H522
C17orf85	V510F	SIFT	chr17:3717715_C_A	-	0.02	0.002	NM_001114118	LC:NCI_H322M
LCP1	A471E	SIFT	chr13:46716517_G_T	-	0.02	0.712	NM_002298	LC:NCI_H522
WRN	K804E	SIFT	chr8:30974006_A_G	-	0.02	0.157	NM_000553	ME:UACC_257
KIAA1704	D143V	SIFT	chr13:45589106_A_T	-	0	0.455	NM_018559	ME:SK_MEL_2
DDO	G187V	SIFT	chr6:110714351_C_A	-	0.01	0	NM_004032	LC:NCI_H322M
PSKH2	R366M	SIFT	chr8:87060752_C_A	-	0.01	0.27	NM_033126	LC:NCI_H460
CNTLN	L547I	SIFT	chr9:17332723_C_A	-	0	0.055	NM_017738	LC:A549
FREM2	G1435R	SIFT	chr13:39265784_G_C	-	0	0.707	NM_207361	RE:786_0
POLE	Q453E	SIFT	chr12:133250163_G_C	-	0.04	0.504	NM_006231	OV:OVCAR_4
SMC5	E1035K	SIFT	chr9:72965325_G_A	-	0.02	0.064	NM_015110	LE:RPMI_8226
SLC7A3	D268N	SIFT	chrX:70148013_C_T	-	0	0.54	NM_001048164	CO:HCT_15
MAGEC2	Q280H	SIFT	chrX:141290934_C_G	-	0	0.583	NM_016249	LC:NCI_H23
SP8	L17P	SIFT	chr7:20825386_A_G	-	0	0.788	NM_182700	OV:OVCAR_8;OV:NCI_ADR_RES
OR2T1	A233E	SIFT	chr1:248569993_C_A	-	0	0.548	NM_030904	RE:SN12C
COL4A3	G715S	SIFT	chr2:228144526_G_A	-	0	0.684	NM_000091	CO:HCT_15
PCDH19	A517V	SIFT	chrX:99662046_G_A	-	0	0.042	NM_001105243	CO:HCT_15
MYO15A	S2156R	SIFT	chr17:18049380_T_G	-	0	0.458	NM_016239	BR:MDA_MB_231
SPTBN4	E40K	SIFT	chr19:41038673_G_A	-	0.01	0.17	NM_025213	ME:MDA_MB_435;ME:MDA_N
FAM5C	C558S	SIFT	chr1:190067776_C_G	-	0	0.789	NM_199051	LC:HOP_92
PDE4B	S482R	SIFT	chr1:66838112_C_A	-	0.01	0.014	NM_001037339	LC:NCI_H23
SRRM2	S1281F	SIFT	chr16:2814371_C_T	-	0.02	0.337	NM_016333	BR:MDA_MB_231
CPAMD8	R218L	SIFT	chr19:17119362_C_A	-	0.03	0.635	NM_015692	LC:NCI_H522
ZNF711	D110N	SIFT	chrX:84510513_G_A	-	0.01	0.678	NM_021998	ME:MDA_MB_435;ME:MDA_N
CCR2	T247N	SIFT	chr3:46399758_C_A	-	0	0.1	NM_001123041	PR:DU_145
CCR2	K344E	SIFT	chr3:46401256_A_G	-	0.01	0.001	NM_001123041	OV:NCI_ADR_RES
CRNKL1	V76A	SIFT	chr20:20033243_A_G	-	0	0	NM_016652	OV:OVCAR_4
OPN4	V306M	SIFT	chr10:88419767_G_A	-	0.04	0.002	NM_033282	LE:RPMI_8226
DMD	V165E	SIFT	chrX:32407619_A_T	-	0.01	0.27	NM_004011	PR:DU_145
DCLK1	N140S	SIFT	chr13:36401839_T_C	-	0.04	0.124	NM_001195415	LC:EKVX
SYNE2	L4556I	SIFT	chr14:64593156_C_A	-	0	0.778	NM_015180	BR:MDA_MB_231
FAM70B	E319K	SIFT	chr13:114514850_G_A	-	0	0.73	NM_182614	ME:SK_MEL_2
EPHA3	K579I	SIFT	chr3:89457255_A_T	-	0	0.753	NM_005233	LC:NCI_H322M
OR52J3	G31W	SIFT	chr11:5067846_G_T	-	0	0	NM_001001916	PR:DU_145
DCAF4L2	A12G	SIFT	chr8:88886165_G_C	-	0.02	0.002	NM_152418	LC:NCI_H460
COL19A1	G322R	SIFT	chr6:70669915_G_A	-	0	0.788	NM_001858	ME:SK_MEL_28
GPLD1	I74V	SIFT	chr6:24480121_T_C	-	0.03	0.082	NM_001503	LC:EKVX
DICER1	N279Y	SIFT	chr14:95592985_T_A	-	0.02	0.007	NM_001195573	RE:TK_10
COL27A1	G1517E	SIFT	chr9:117054456_G_A	-	0	0.792	NM_032888	ME:LOXIMVI
ATRX	L2018I	SIFT	chrX:76845355_A_T	-	0.03	0.146	NM_138270	ME:SK_MEL_2
SDR16C5	D168G	SIFT	chr8:57221549_T_C	-	0.02	0.285	NM_138969	RE:ACHN
LUZP4	S190Y	SIFT	chrX:114540996_C_A	-	0.01	0.679	NM_016383	CO:HCT_15
MACROD2	G79R	SIFT	chr20:15948230_G_C	-	0.03	0.027	NM_001033087	RE:TK_10
GRIA4	S137L	SIFT	chr11:105623869_C_T	-	0.01	0.62	NM_001112812	ME:UACC_257
SLU7	V341L	SIFT	chr5:159834587_C_G	-	0.01	0.384	NM_006425	LC:NCI_H322M
KISS1R	L318P	SIFT	chr19:920504_T_C	-	0.01	0.849	NM_032551	RE:RXF_393
CLTC	L392V	SIFT	chr17:57738810_C_G	-	0	0.221	NM_004859	RE:RXF_393
SEC24A	G982V	SIFT	chr5:134053838_G_T	-	0.01	0.655	NM_021982	LC:NCI_H322M
CNTLN	Q1323H	SIFT	chr9:17484406_G_T	-	0	0.778	NM_017738	RE:SN12C
ZNF169	K260R	SIFT	chr9:97062619_A_G	-	0	0.1	NM_194320	LE:RPMI_8226
ALDH4A1	N197S	SIFT	chr1:19208290_T_C	-	0.02	0.021	NM_001161504	ME:SK_MEL_5
COL5A2	A352D	SIFT	chr2:189943246_G_T	-	0.04	0.774	NM_000393	RE:UO_31
TRO	A265V	SIFT	chrX:54949759_C_T	-	0	0.415	NM_001039705	LC:NCI_H322M
CTAGE5	E269K	SIFT	chr14:39771429_G_A	-	0.04	0.168	NM_001247988	CO:HCT_15
GPC3	V235L	SIFT	chrX:132887676_C_A	-	0.02	0.366	NM_001164619	LC:NCI_H23
OR52W1	H239P	SIFT	chr11:6221169_A_C	rs10839531	0	0.001	NM_001005178	CNS:SNB_19
PNCK	G205V	SIFT	chrX:152937384_C_A	-	0.01	0.01	NM_001039582	LC:HOP_92
HDAC2	D426Y	SIFT	chr6:114264617_C_A	-	0	0.789	NM_001527	LC:NCI_H322M
DNAH14	S91F	SIFT	chr1:225147909_C_T	-	0.02	0.099	NM_001145154	ME:MDA_MB_435;ME:MDA_N
GSTM2	R96C	SIFT	chr1:110212119_C_T	-	0	0.769	NM_000848	PR:DU_145
COL15A1	V611E	SIFT	chr9:101785709_T_A	-	0	0.838	NM_001855	RE:SN12C
MYADM	T229I	SIFT	chr19:54377469_C_T	-	0.02	0.318	NM_001020818	PR:DU_145
ARHGAP12	V15M	SIFT	chr10:32197741_C_T	-	0.01	0.009	NM_018287	LC:HOP_62
RIC8A	L383P	SIFT	chr11:212679_T_C	rs113668566	0	0.783	NM_021932	BR:T47D
ACPL2	I70M	SIFT	chr3:140997314_C_G	-	0.04	0.011	NM_001037172	BR:MDA_MB_231
OR8D4	L283F	SIFT	chr11:123777985_C_T	-	0	0.002	NM_001005197	ME:SK_MEL_2
UHRF1BP1	A669T	SIFT	chr6:34826138_G_A	-	0	0.28	NM_017754	CO:KM12
TTC33	A115G	SIFT	chr5:40728538_G_C	-	0.02	0.673	NM_012382	CO:HCT_116
MCOLN3	D485Y	SIFT	chr1:85484847_C_A	-	0.01	0.003	NM_001253693	RE:SN12C
PCNT	T2007M	SIFT	chr21:47832776_C_T	-	0.01	0.807	NM_006031	CNS:SF_539
TEKT5	E293G	SIFT	chr16:10770024_T_C	-	0	0.5	NM_144674	LC:NCI_H23
CRYL1	V194F	SIFT	chr13:21006294_C_A	-	0	0.822	NM_015974	LC:NCI_H322M
OTUD5	D238A	SIFT	chrX:48792267_T_G	-	0.01	0.614	NM_001136157	CO:HCT_116
GRIPAP1	A4G	SIFT	chrX:48858630_G_C	-	0	0.075	NM_020137	LC:NCI_H23
KLHL13	L646F	SIFT	chrX:117032885_G_A	-	0.01	0.274	NM_001168300	ME:M14;ME:MDA_MB_435;ME:MDA_N
PPIP5K2	R787C	SIFT	chr5:102508931_C_T	-	0.01	0.725	NM_015216	CO:HCC_2998
TAF7L	K180R	SIFT	chrX:100533075_T_C	-	0.03	0.021	NM_001168474	CO:HCT_15
TMEM196	A111E	SIFT	chr7:19765264_G_T	-	0	0.84	NM_152774	RE:SN12C
EDEM3	G219V	SIFT	chr1:184695480_C_A	-	0.01	0.487	NM_025191	LE:RPMI_8226
C8A	S421F	SIFT	chr1:57373668_C_T	-	0.01	0.849	NM_000562	ME:SK_MEL_5
AKAP5	I130M	SIFT	chr14:64935502_A_G	-	0.01	0.318	NM_004857	RE:ACHN
UBAC2	Q8R	SIFT	chr13:99853688_A_G	-	0	0.515	NM_177967	LC:NCI_H522
TRPM6	S73C	SIFT	chr9:77457180_T_A	-	0.02	0.008	NM_001177310	LC:NCI_H522
FRMPD4	S1012N	SIFT	chrX:12735980_G_A	-	0	0.001	NM_014728	LC:NCI_H322M
SERPINA7	Q129H	SIFT	chrX:105280663_C_A	-	0.04	0.001	NM_000354	LC:HOP_62
NHS	S1462Y	SIFT	chrX:17750076_C_A	-	0	0.636	NM_198270	ME:LOXIMVI
FRMPD4	S142T	SIFT	chrX:12692984_G_C	-	0	0.03	NM_014728	PR:DU_145
MAOB	E376D	SIFT	chrX:43637938_T_G	-	0.01	0.654	NM_000898	OV:OVCAR_8;OV:NCI_ADR_RES
YY2	G260S	SIFT	chrX:21875380_G_A	-	0.01	0.719	NM_206923	CO:HCT_15
ZNF816	S550L	SIFT	chr19:53453379_G_A	-	0	0.065	NM_001202456	LC:NCI_H522
GDPD4	V75L	SIFT	chr11:76982423_C_A	-	0.03	0.293	NM_182833	LC:HOP_92
TRAPPC8	D373N	SIFT	chr18:29488722_C_T	-	0.01	0.172	NM_014939	PR:PC_3
PALM	G144C	SIFT	chr19:734182_G_T	-	0.01	0.284	NM_001040134	PR:DU_145
MICALL2	P717H	SIFT	chr7:1477962_G_T	-	0	0.509	NM_182924	CO:HCT_116
LETM2	L262F	SIFT	chr8:38260127_C_T	-	0.01	0.137	NM_144652	PR:PC_3
KEAP1	D236H	SIFT	chr19:10602872_C_G	-	0	0.131	NM_012289	LC:NCI_H460
NIPAL2	T213A	SIFT	chr8:99224651_T_C	-	0.02	0.056	NM_024759	CO:HCT_15
ELF5	D18N	SIFT	chr11:34527245_C_T	-	0.03	0.05	NM_001243080	CNS:SNB_19
LPAR4	N282K	SIFT	chrX:78011212_T_A	-	0.03	0.738	NM_005296	PR:DU_145
DHCR7	D175Y	SIFT	chr11:71152376_C_A	-	0.01	0.825	NM_001163817	LC:NCI_H460
SCO2	E170Q	SIFT	chr22:50962333_C_G	-	0.04	0.012	NM_001169109	CNS:SF_268
CSF3R	T234I	SIFT	chr1:36938260_G_A	-	0.02	0.014	NM_000760	LC:HOP_92
MYADM	I119V	SIFT	chr19:54377138_A_G	-	0.03	0.03	NM_001020818	ME:MDA_MB_435;ME:MDA_N
FOXA3	A179V	SIFT	chr19:46375799_C_T	-	0.01	0.344	NM_004497	PR:PC_3
TUSC3	V131L	SIFT	chr8:15508288_G_T	-	0	0.074	NM_006765	LC:EKVX
RARS2	V279F	SIFT	chr6:88239303_C_A	-	0.01	0.587	NM_020320	RE:TK_10
SGK1	D389H	SIFT	chr6:134492011_C_G	-	0.01	0.159	NM_001143677	PR:DU_145
VCAN	T750I	SIFT	chr5:82834032_C_T	-	0	0.228	NM_001164097	OV:OVCAR_4
MED12	G1807C	SIFT	chrX:70356747_G_T	-	0.01	0	NM_005120	CO:HCT_116
RSRC2	P225L	SIFT	chr12:122999703_G_A	-	0.01	0.481	NM_023012	ME:UACC_257
ZNF582	E252D	SIFT	chr19:56896030_C_G	-	0.01	0.018	NM_144690	LC:NCI_H23
BEX5	V4D	SIFT	chrX:101409227_A_T	-	0.03	0.001	NM_001012978	CO:HCT_15
ZNF382	D24E	SIFT	chr19:37100891_C_A	-	0	0.727	NM_001256838	LC:NCI_H460
CRB1	T319N	SIFT	chr1:197390250_C_A	-	0.03	0.45	NM_001193640	ME:MDA_MB_435;ME:MDA_N
NAA10	A58P	SIFT	chrX:153199403_C_G	rs11553336	0	0.668	NM_001256119	LC:NCI_H460
RNF113A	G146A	SIFT	chrX:119005140_C_G	-	0.01	0.697	NM_006978	CO:HCT_15
DST	E872D	SIFT	chr6:56495097_T_G	-	0	0.834	NM_001723	RE:A498
ZNF711	D304N	SIFT	chrX:84520255_G_A	-	0	0.77	NM_021998	ME:LOXIMVI
PNPLA8	L420V	SIFT	chr7:108143035_G_C	-	0.01	0.505	NM_001256008	LC:NCI_H322M
FKBP8	P109L	SIFT	chr19:18650497_G_A	-	0.02	0.602	NM_012181	RE:TK_10
SLC24A2	I522V	SIFT	chr9:19521013_T_C	-	0.01	0.283	NM_001193288	BR:MDA_MB_231
UBR5	A823V	SIFT	chr8:103323675_G_A	-	0.01	0	NM_015902	OV:OVCAR_8;OV:NCI_ADR_RES
MAGEC3	D50N	SIFT	chrX:140953281_G_A	-	0	0.384	NM_138702	ME:LOXIMVI
HP1BP3	R244I	SIFT	chr1:21094081_C_A	-	0	0.028	NM_016287	LC:NCI_H23
OR5AC2	I217T	SIFT	chr3:97806666_T_C	-	0	0.489	NM_054106	CO:HCT_116
SRRM2	R2460H	SIFT	chr16:2817908_G_A	-	0	0.704	NM_016333	RE:TK_10
ERMP1	R113T	SIFT	chr9:5832690_C_G	-	0.01	0.338	NM_024896	CO:HCT_15
SPAG6	A349S	SIFT	chr10:22680763_G_T	-	0.02	0.005	NM_001253855	PR:DU_145
VTI1A	A39P	SIFT	chr10:114220303_G_C	-	0.04	0.03	NM_145206	CNS:SF_268
PTK2	I1005T	SIFT	chr8:141669776_A_G	-	0	0.134	NM_005607	LC:NCI_H460
AQP8	P112T	SIFT	chr16:25232851_C_A	-	0.04	0.705	NM_001169	PR:DU_145
TIAM1	G22W	SIFT	chr21:32639225_C_A	-	0	0.665	NM_003253	LC:HOP_92
CHI3L2	R308W	PolyPhen	chr1:111783982_C_T	rs13721	0.22	1	NM_001025197	BR:BT_549;LE:HL_60;RE:SN12C
AKAP3	S700P	PolyPhen	chr12:4735970_A_G	rs75777591	0.1	0.937	NM_006422	LC:NCI_H23
CER1	V179L	PolyPhen	chr9:14720357_C_A	rs35706018	0.06	0.984	NM_005454	LE:CCRF_CEM;ME:SK_MEL_5;LC:EKVX;RE:RXF_393
UMODL1	N274D	PolyPhen	chr21:43510437_A_G	rs17114359	0.11	0.906	NM_001004416	LC:EKVX
PKDREJ	E2177K	PolyPhen	chr22:46652691_C_T	-	0.07	0.988	NM_006071	BR:MDA_MB_231
SLCO1B1	K125N	PolyPhen	chr12:21329725_A_T	-	0.1	0.889	NM_006446	LC:HOP_92
C17orf74	P482Q	PolyPhen	chr17:7330755_C_A	-	NA	0.992	NM_175734	RE:SN12C
POF1B	E299K	PolyPhen	chrX:84569500_C_T	-	0.05	0.868	NM_024921	ME:LOXIMVI
IGSF21	K49N	PolyPhen	chr1:18554468_G_T	-	NA	0.953	NM_032880	LC:NCI_H23
GLUD2	N463K	PolyPhen	chrX:120182927_C_A	-	0.28	0.88	NM_012084	LC:NCI_H322M
DDX3Y	P201L	PolyPhen	chrY:15025694_C_T	-	NA	1	NM_004660	CO:HCT_15
C3orf20	H339R	PolyPhen	chr3:14756864_A_G	-	0.15	0.999	NM_001184957	OV:NCI_ADR_RES
CNTNAP2	H262N	PolyPhen	chr7:146818100_C_A	-	0.54	0.998	NM_014141	RE:SN12C
FAM123B	R225S	PolyPhen	chrX:63412492_T_A	-	0.59	0.914	NM_152424	CO:KM12
-	G210D	PolyPhen	chr9:26842321_C_T	-	0.13	0.992	NM_001167575	LE:CCRF_CEM
TRIM72	D270N	PolyPhen	chr16:31234215_G_A	-	0.33	0.931	NM_001008274	PR:DU_145
SPEF2	E897K	PolyPhen	chr5:35709073_G_A	-	0.23	0.937	NM_024867	ME:SK_MEL_2
-	S367N	PolyPhen	chr20:31678562_G_A	-	0.08	0.96	NM_182519	OV:IGROV1
SYNE1	E5255K	PolyPhen	chr6:152642963_C_T	-	0.06	0.97	NM_033071	ME:SK_MEL_28
FAM47A	H492Q	PolyPhen	chrX:34148920_G_T	-	0.44	0.932	NM_203408	LC:HOP_62
MAGEB10	Y124C	PolyPhen	chrX:27839794_A_G	-	0.09	0.956	NM_182506	CO:HCT_15
FOXR1	R247Q	PolyPhen	chr11:118851328_G_A	-	0.06	1	NM_181721	ME:SK_MEL_2
SUSD1	I496F	PolyPhen	chr9:114842434_T_A	-	0.17	0.98	NM_022486	RE:SN12C
SACS	K3116N	PolyPhen	chr13:23908667_C_G	-	0.11	0.991	NM_014363	BR:MDA_MB_231
LAMC1	N345S	PolyPhen	chr1:183083678_A_G	-	0.36	0.997	NM_002293	LE:HL_60
LAMA4	R1046Q	PolyPhen	chr6:112460467_C_T	-	0.24	0.999	NM_001105206	RE:A498
FAM70A	R172Q	PolyPhen	chrX:119410900_C_T	-	0.07	0.922	NM_001104544	OV:OVCAR_5
LPAR4	R232H	PolyPhen	chrX:78011061_G_A	-	0.08	0.992	NM_005296	CO:HCT_15
HEPH	P159S	PolyPhen	chrX:65393484_C_T	-	0.35	0.957	NM_001130860	ME:SK_MEL_28
XYLT1	R628L	PolyPhen	chr16:17228474_C_A	-	0.12	0.905	NM_022166	PR:DU_145
DCLRE1A	C296S	PolyPhen	chr10:115609978_A_T	-	0.44	0.998	NM_014881	LE:K_562
KLHDC7B	M509I	PolyPhen	chr22:50988122_G_A	-	0.22	0.884	NM_138433	RE:TK_10
ZNF121	M30I	PolyPhen	chr19:9677699_C_A	-	0.57	0.923	NM_001008727	PR:DU_145
UGGT2	M727L	PolyPhen	chr13:96579303_T_A	-	0.1	0.876	NM_020121	CNS:SF_268
SLC6A17	H451N	PolyPhen	chr1:110737252_C_A	-	0.14	0.999	NM_001010898	LC:HOP_62
SHROOM2	E1355D	PolyPhen	chrX:9905651_G_T	-	0.15	0.984	NM_001649	CO:HCT_15
AXL	H292Q	PolyPhen	chr19:41743941_T_A	-	0.05	0.992	NM_001699	OV:OVCAR_8;OV:NCI_ADR_RES
NOTCH3	E229D	PolyPhen	chr19:15302671_C_G	-	0.21	0.97	NM_000435	LC:NCI_H460
CNTLN	F935L	PolyPhen	chr9:17415794_T_G	-	0.9	0.866	NM_017738	RE:786_0
SYN1	H383Y	PolyPhen	chrX:47435541_G_A	-	1	0.862	NM_006950	CO:HCT_15
KCNQ5	R244H	PolyPhen	chr6:73787159_G_A	-	0.05	1	NM_001160130	PR:DU_145
GOLGB1	H2875L	PolyPhen	chr3:121400543_T_A	-	0.25	0.973	NM_001256488	LC:NCI_H226
SLC35F3	G69W	PolyPhen	chr1:234041426_G_T	-	NA	0.988	NM_173508	LC:HOP_92
ADNP2	L166W	PolyPhen	chr18:77893793_T_G	-	NA	0.971	NM_014913	ME:MALME_3M
TUBGCP5	G1020A	PolyPhen	chr15:22873232_G_C	-	0.23	0.98	NM_052903	ME:UACC_257
TSEN15	T10I	PolyPhen	chr1:184020918_C_T	rs61739880	0.1	0.866	NM_001127394	LE:RPMI_8226
TMEM161B	A52S	PolyPhen	chr5:87524299_C_A	-	0.1	0.924	NM_153354	CNS:SF_539
RNH1	C220W	PolyPhen	chr11:498888_G_C	-	0.18	0.977	NM_203384	OV:OVCAR_4
VTN	R310L	PolyPhen	chr17:26695592_C_A	-	0.27	0.911	NM_000638	OV:OVCAR_8;OV:NCI_ADR_RES
OR1I1	S209R	PolyPhen	chr19:15198503_C_A	-	0.11	0.936	NM_001004713	LC:HOP_62
MYH1	V1794L	PolyPhen	chr17:10398334_C_A	-	0.29	0.98	NM_005963	LC:NCI_H322M
KRI1	R254H	PolyPhen	chr19:10671045_C_T	-	0.12	0.873	NM_023008	PR:DU_145
KL	S1004L	PolyPhen	chr13:33638295_C_T	-	0.17	0.963	NM_004795	LC:EKVX
PTK2B	G636R	PolyPhen	chr8:27297825_G_A	-	0.05	0.95	NM_173175	LC:NCI_H226
AKAP4	M826V	PolyPhen	chrX:49955692_T_C	-	0.14	0.997	NM_003886	CO:HCT_116
JUNB	N96S	PolyPhen	chr19:12902872_A_G	-	0.05	0.986	NM_002229	RE:SN12C
ARSF	W216L	PolyPhen	chrX:3002524_G_T	-	0.15	0.926	NM_001201538	PR:DU_145
TECTA	V375I	PolyPhen	chr11:120989347_G_A	-	0.14	0.97	NM_005422	LC:HOP_92
RASGRF2	P853S	PolyPhen	chr5:80419547_C_T	-	0.19	0.984	NM_006909	CO:HCT_15
AMOT	R726H	PolyPhen	chrX:112025831_C_T	-	0.1	0.979	NM_001113490	CNS:SNB_75
NPY5R	R362T	PolyPhen	chr4:164272510_G_C	-	0.17	0.999	NM_006174	PR:DU_145
CDH7	P157T	PolyPhen	chr18:63477198_C_A	-	0.36	0.955	NM_004361	LC:NCI_H322M
SLC2A4RG	E131D	PolyPhen	chr20:62373223_G_T	-	0.52	0.931	NM_020062	RE:TK_10
ZNF581	R180P	PolyPhen	chr19:56156476_G_C	-	0.13	0.991	NM_016535	LC:NCI_H322M
CYLC1	D421N	PolyPhen	chrX:83128977_G_A	-	0.11	0.852	NM_021118	ME:MDA_MB_435;ME:MDA_N
SPG11	Q1531H	PolyPhen	chr15:44887499_T_G	-	0.05	0.916	NM_001160227	CO:HCC_2998
IL12RB2	R223S	PolyPhen	chr1:67795274_G_C	-	0.05	0.975	NM_001258215	LC:HOP_92
MAGEE2	K293N	PolyPhen	chrX:75004008_T_G	-	0.06	0.92	NM_138703	LC:NCI_H23
B4GALNT4	D189N	PolyPhen	chr11:373220_G_A	-	0.06	0.997	NM_178537	BR:BT_549
HSPG2	G1902D	PolyPhen	chr1:22182165_C_T	-	0.17	0.998	NM_005529	BR:MCF7
RC3H2	P791S	PolyPhen	chr9:125620285_G_A	-	0.06	0.979	NM_001100588	RE:786_0
EAF1	A113V	PolyPhen	chr3:15475857_C_T	-	0.2	0.958	NM_033083	OV:NCI_ADR_RES
CPXCR1	G8V	PolyPhen	chrX:88008438_G_T	-	0.07	0.936	NM_001184771	LC:NCI_H460
AGRN	Q684H	PolyPhen	chr1:979541_G_T	-	0.12	0.916	NM_198576	LC:HOP_92
CEP97	M209I	PolyPhen	chr3:101451397_G_T	-	0.14	0.883	NM_024548	PR:DU_145
CSMD3	W2747C	PolyPhen	chr8:113316975_C_A	-	0.17	1	NM_198123	LC:NCI_H322M
SHROOM2	H744Q	PolyPhen	chrX:9864180_C_A	-	0.26	1	NM_001649	CO:HCT_15
TMPRSS15	L721I	PolyPhen	chr21:19685266_G_T	-	0.17	0.976	NM_002772	LC:NCI_H322M
RTTN	Q680E	PolyPhen	chr18:67817861_G_C	-	0.34	0.968	NM_173630	PR:DU_145
TCEAL1	P29S	PolyPhen	chrX:102884929_C_T	-	0.11	0.968	NM_001006639	ME:MDA_MB_435;ME:MDA_N
POSTN	R423H	PolyPhen	chr13:38156627_C_T	-	0.17	0.999	NM_001135934	BR:T47D
MYH4	G120C	PolyPhen	chr17:10368906_C_A	-	NA	1	NM_017533	LC:NCI_H23
IGSF8	R435L	PolyPhen	chr1:160062722_C_A	-	0.28	0.979	NM_052868	RE:SN12C
COL8A2	G617C	PolyPhen	chr1:36563433_C_A	-	0.1	0.895	NM_005202	LC:HOP_92
PEG3	A1394V	PolyPhen	chr19:57325629_G_A	-	0.07	0.96	NM_001146186	CO:SW_620
SYNPO2	S932F	PolyPhen	chr4:119952725_C_T	-	0.15	0.954	NM_001128933	BR:BT_549
ZNF136	S458I	PolyPhen	chr19:12298566_G_T	-	0.36	0.959	NM_003437	LC:NCI_H322M
CYP26A1	H244Y	PolyPhen	chr10:94834930_C_T	-	0.07	0.999	NM_000783	LC:NCI_H322M
PCDH19	G820A	PolyPhen	chrX:99657538_C_G	-	0.06	0.98	NM_001105243	LE:RPMI_8226
JAK2	Y934N	PolyPhen	chr9:5090484_T_A	-	1	0.976	NM_004972	RE:UO_31
AIM1L	R1480L	PolyPhen	chr1:26655240_C_A	-	0.2	0.952	NM_001039775	LC:NCI_H23
PRKAA2	R369S	PolyPhen	chr1:57169962_G_T	-	0.07	0.999	NM_006252	LC:NCI_H23
ARHGAP36	G103R	PolyPhen	chrX:130217192_G_A	-	0.06	0.972	NM_144967	ME:SK_MEL_5
ZNF449	R391P	PolyPhen	chrX:134494616_G_C	-	0.09	0.998	NM_152695	PR:DU_145
CACNA1F	D1749Y	PolyPhen	chrX:49063303_C_A	-	0.1	0.973	NM_001256789	CO:HCT_116
GLIS1	W199C	PolyPhen	chr1:54059979_C_A	-	NA	1	NM_147193	PR:DU_145
OFD1	Q538H	PolyPhen	chrX:13776527_G_T	-	0.07	0.998	NM_003611	CO:HCT_15
GPR77	V21G	PolyPhen	chr19:47844118_T_G	-	0.05	0.983	NM_018485	OV:OVCAR_4
AVPR2	P159L	PolyPhen	chrX:153171436_C_T	-	0.39	0.999	NM_000054	BR:MDA_MB_231
CWH43	H229Y	PolyPhen	chr4:48996809_C_T	-	0.2	0.996	NM_025087	LE:RPMI_8226
MPPED2	R35I	PolyPhen	chr11:30601817_C_A	-	0.42	0.995	NM_001584	LC:NCI_H23
DNAH9	T910A	PolyPhen	chr17:11568282_A_G	-	0.08	0.926	NM_001372	LC:EKVX
LAMA1	R900C	PolyPhen	chr18:7023166_G_A	-	NA	0.986	NM_005559	BR:BT_549
SASH3	K305R	PolyPhen	chrX:128927077_A_G	-	0.42	0.945	NM_018990	ME:SK_MEL_2
MYH3	K1758N	PolyPhen	chr17:10534940_C_A	-	NA	0.997	NM_002470	LC:HOP_92
E2F7	P565T	PolyPhen	chr12:77423802_G_T	-	0.1	0.996	NM_203394	RE:A498
SAMD3	R137G	PolyPhen	chr6:130505743_T_C	-	0.1	0.999	NM_001017373	LC:NCI_H322M
PRICKLE3	R164L	PolyPhen	chrX:49035673_C_A	-	0.14	1	NM_006150	LC:NCI_H23
F8	A723T	PolyPhen	chrX:154159898_C_T	rs137852436	0.17	0.937	NM_000132	OV:OVCAR_5
PLA2G3	F205L	PolyPhen	chr22:31534685_G_T	-	0.51	0.916	NM_015715	LC:NCI_H460
QRICH2	H1288R	PolyPhen	chr17:74276937_T_C	-	0.05	0.999	NM_032134	CNS:SF_268
PRR16	P254H	PolyPhen	chr5:120022319_C_A	-	0.08	0.983	NM_016644	LC:NCI_H322M
CEP97	A210S	PolyPhen	chr3:101451398_G_T	-	0.06	0.889	NM_024548	PR:DU_145
XCR1	S110F	PolyPhen	chr3:46063111_G_A	-	0.27	0.979	NM_001024644	ME:MDA_MB_435;ME:MDA_N
ITGAE	C748S	PolyPhen	chr17:3649135_A_T	-	0.82	0.988	NM_002208	LC:NCI_H322M
RASSF6	E102V	PolyPhen	chr4:74453634_T_A	rs142098884	0.05	0.885	NM_177532	BR:T47D
PCDH19	S495L	PolyPhen	chrX:99662112_G_A	-	0.05	0.877	NM_001105243	CO:COLO205
CER1	H218Q	PolyPhen	chr9:14720238_G_T	-	0.43	0.995	NM_005454	LC:NCI_H23
TRIO	M2057I	PolyPhen	chr5:14479387_G_A	-	0.29	0.943	NM_007118	CO:KM12
MYH15	V436I	PolyPhen	chr3:108189682_C_T	-	0.31	0.978	NM_014981	LE:K_562
MCPH1	P496A	PolyPhen	chr8:6302873_C_G	-	0.05	0.999	NM_001172575	ME:UACC_257
NCKIPSD	Q684L	PolyPhen	chr3:48712095_T_A	-	0.05	0.957	NM_016453	LC:NCI_H23
GPR112	R2110K	PolyPhen	chrX:135432194_G_A	-	0.12	0.985	NM_153834	ME:M14;ME:MDA_MB_435;ME:MDA_N
TYR	P265Q	PolyPhen	chr11:88911915_C_A	-	0.06	0.999	NM_000372	LC:HOP_92
DMD	P740S	PolyPhen	chrX:32509429_G_A	-	0.31	0.999	NM_004007	PR:DU_145
ALAS2	H29Q	PolyPhen	chrX:55052347_G_T	-	0.26	0.966	NM_000032	CO:HCT_15
CCDC22	E378D	PolyPhen	chrX:49104693_G_C	-	0.05	0.993	NM_014008	LE:HL_60
BMP6	L134V	PolyPhen	chr6:7727588_C_G	-	0.08	0.889	NM_001718	RE:A498
CNGA2	G372S	PolyPhen	chrX:150912089_G_A	-	0.12	0.98	NM_005140	LE:MOLT_4
SNX30	P68S	PolyPhen	chr9:115567101_C_T	-	0.2	0.996	NM_001012994	LC:HOP_62
ZSCAN29	G101E	PolyPhen	chr15:43661810_C_T	-	0.18	0.998	NM_152455	LC:A549
SLFN5	L766F	PolyPhen	chr17:33592529_G_T	-	NA	0.912	NM_144975	LC:EKVX
FSTL5	V202A	PolyPhen	chr4:162680682_A_G	-	0.14	0.98	NM_001128427	LC:NCI_H322M
TRPM6	A633S	PolyPhen	chr9:77416911_C_A	-	0.06	0.98	NM_001177310	LE:K_562
ZNF473	R523C	PolyPhen	chr19:50549267_C_T	-	0.11	0.995	NM_001006656	ME:MDA_MB_435;ME:MDA_N
BANK1	A317P	PolyPhen	chr4:102946420_G_C	-	0.11	0.889	NM_001127507	BR:T47D
BTBD11	Q158K	PolyPhen	chr12:108006608_C_A	-	0.17	0.982	NM_001017523	LC:A549
PLXNB2	R1535Q	PolyPhen	chr22:50717068_C_T	-	0.35	0.998	NM_012401	OV:OVCAR_3
NCDN	N69D	PolyPhen	chr1:36026008_A_G	-	0.13	0.947	NM_001014841	PR:DU_145
IL22RA1	V52I	PolyPhen	chr1:24465094_C_T	-	0.13	0.969	NM_021258	LC:NCI_H322M
ZNF326	G129R	PolyPhen	chr1:90473079_G_A	-	0.29	0.992	NM_182976	LC:NCI_H23
WDFY2	W128L	PolyPhen	chr13:52293382_G_T	-	0.14	0.999	NM_052950	PR:DU_145
CD83	C100G	PolyPhen	chr6:14131895_T_G	-	0.48	0.993	NM_001040280	RE:A498
COL12A1	S247I	PolyPhen	chr6:75858129_C_A	-	NA	0.993	NM_080645	PR:DU_145
PITPNM1	T1019M	PolyPhen	chr11:67261258_G_A	-	0.31	0.994	NM_001130848	CO:HCT_15
MAGEB3	G235E	PolyPhen	chrX:30254745_G_A	-	0.06	1	NM_002365	LC:NCI_H23
TMEM225	M86I	PolyPhen	chr11:123755267_C_T	-	0.12	0.931	NM_001013743	ME:SK_MEL_5
-	H863N	PolyPhen	chrX:54783920_G_T	-	0.1	0.997	NM_198510	CO:HCT_15
PASD1	Q163H	PolyPhen	chrX:150791479_G_T	-	0.14	0.889	NM_173493	CO:HCT_15
OR52E4	G172V	PolyPhen	chr11:5906037_G_T	-	0.06	0.861	NM_001005165	LC:NCI_H322M
ZSCAN21	G273E	PolyPhen	chr7:99661636_G_A	-	0.39	0.995	NM_145914	ME:SK_MEL_28
SMC3	P608S	PolyPhen	chr10:112352840_C_T	-	0.06	0.967	NM_005445	ME:UACC_62
AKNA	G857V	PolyPhen	chr9:117120370_C_A	-	0.2	0.981	NM_030767	ME:UACC_62
NDUFB10	M84V	PolyPhen	chr16:2011273_A_G	-	0.11	0.999	NM_004548	RE:TK_10
