# Supplementary material for: NCI-60 Whole Exome Sequencing and Pharmacological CellMiner Analyses
Source: PLoS One. 2014 Jul 17;9(7):e101670. doi: 10.1371/journal.pone.0101670 (PMC4102467; doi:10.1371/journal.pone.0101670)
Supplement: Table S2 — 3,111 variants over or under-represented in the NCI-60 as compared to the ESP5400. The full-length version of Table 2. (XLSX) [file pone.0101670.s002.xlsx]

## Sheet: Sup Table 2
Footnotes:
a Variants are as defined in the Figure 2A over and underrepresented populations, and include the NCI-60
b Official gene names as defined by the HUGO Gene Nomenclature Committee (http://www.genenames.org/).
c Amino acid impact. 116_117del indicates a deletion affecting amino acids 116 and 117. G13981fs indicates a change from an amino acid to a frameshift.
d Denotes the chromosome number, start location, and the nucleotide change.
e Single nucleotide polymorphisms identifiers as defined at dbSNP (http://www.ncbi.nlm.nih.gov/projects/SNP/).
f Sorting Intolerant From Tolerent (http://sift.bii.a-star.edu.sg/index.html).
g Prediction of functional effects of human nsSNPs, or PolyPhen-2 (http://genetics.bwh.harvard.edu/pph2/).
h Percent presence of the variant in the 1000 Genomes catalog of human genetic variation (http://www.1000genomes.org/).
i Percent presence of the variant in the ESP5400 catalog of human genetic variation (downloaded December 20, 2011) at http://evs.gs.washington.edu/EVS/.
			Supplemental Table 2: 3,111 variants over or under-represented in the NCI-60 as compared to the ESP5400 a
			Variant identification and effect						Frequency of variations
Gene names b		AA change c	Unique identifier d	dbSNP ID e	SIFT f	Polyphen2 g		NCI-60	1000 genomes h	ESP5400 i		NCI-60 / ESP5400
ARSD			chrX:2832787_A_G	rs73632954	0.02	0.383559		0.266667	0	0.000114		2339.18
ZNF415		P383P	chr19:53612149_T_A					0.0666667	0	9.3e-05		716.846
KRT10		G120G	chr17:38978478_G_A					0.0666667	0	9.3e-05		716.846
ARSD			chrX:2832661_A_T	rs111318153				0.0666667	0	0.000114		584.795
LAMA2			chr6:129724944_C_T	rs80125253				0.75	0	0.001301		576.48
ZFR		R669K	chr5:32390517_C_T	rs143530492	0.16	0.956		0.05	0	9.3e-05		537.634
ZNF23		P335P	chr16:71482923_A_G	rs150071417				0.05	0	9.3e-05		537.634
EPHA8		G160S	chr1:22903028_G_A		0.01	0.989		0.05	0	9.3e-05		537.634
ZZEF1			chr17:3936095_G_C					0.05	0	9.3e-05		537.634
RSPH4A		G425D	chr6:116949144_G_A		0	0.999		0.05	0	9.3e-05		537.634
KAT6A		A957S	chr8:41798530_C_A		0.05	0.449889		0.05	0	9.3e-05		537.634
ROR2		A642A	chr9:94486850_G_A	rs145494023				0.05	0	9.3e-05		537.634
SLC28A1			chr15:85447494_G_A					0.05	0	9.3e-05		537.634
CATSPER3		I305I	chr5:134345159_C_T	rs149771301				0.05	0	9.3e-05		537.634
TRAPPC9		T653M	chr8:141297730_G_A	rs190087909	0.03	0.71		0.05	0.0005	9.3e-05		537.634
MCM2		I378I	chr3:127327257_C_T	rs112997630				0.05	0	9.3e-05		537.634
GGT5		E234K	chr22:24627457_C_T	rs139273816	0.15	0.011		0.05	0	9.3e-05		537.634
HIST1H4L		G57R	chr6:27841120_C_T	rs146790408	0.17	0.009		0.05	0	9.3e-05		537.634
PAK2			chr3:196541455_T_C					0.05	0	9.3e-05		537.634
ZNF780A		C363C	chr19:40581260_G_A					0.05	0	9.3e-05		537.634
TLR1			chr4:38798086_T_C					0.05	0	9.3e-05		537.634
TTN		R1815R	chr2:179641008_G_A					0.05	0	9.3e-05		537.634
PLEKHG4B		A1227G	chr5:182302_C_G	rs141072452	0.5	0.275		0.05	0	9.3e-05		537.634
CDHR2		D119N	chr5:175998253_G_A	rs139892616	0	0.993		0.05	0	9.3e-05		537.634
DHPS			chr19:12786793_G_A					0.05	0	9.3e-05		537.634
KCNJ5		F136F	chr11:128781576_C_T					0.05	0	9.3e-05		537.634
WDR49			chr3:167240284_G_A					0.05	0	9.3e-05		537.634
PSD2		D355N	chr5:139197112_G_A		0.32	0		0.05	0	9.3e-05		537.634
NPAS3		T292T	chr14:34243656_G_A					0.05	0	9.3e-05		537.634
CCDC146		R362X	chr7:76891535_C_T		1	0.735336		0.05	0	9.3e-05		537.634
TP53		R116Q	chr17:7577538_C_T	rs11540652	0.01	1		0.05	0	9.3e-05		537.634
SLAIN1		E96E	chr13:78320878_G_A	rs144934253				0.05	0	9.3e-05		537.634
EYA1		P56L	chr8:72234440_G_A		0	0.993		0.05	0	9.3e-05		537.634
NDUFS2		T188S	chr1:161179321_C_G		0.74	0.131		0.05	0	9.3e-05		537.634
HSD17B2		P320L	chr16:82131836_C_T	rs150960173	0	0.999		0.05	0.0005	9.3e-05		537.634
PAX4		R79Q	chr7:127255034_C_T	rs115923648	0	0.996		0.05	0.0005	9.3e-05		537.634
ZFYVE16		A67S	chr5:79732703_G_T		0.06	0.028		0.05	0	9.3e-05		537.634
VMP1		T177A	chr17:57842446_A_G		0.58	0		0.05	0	9.3e-05		537.634
TLN1		R1198C	chr9:35712091_G_A	rs141520624	0.02	0.928		0.05	0	9.3e-05		537.634
NEDD4		N309H	chr15:56208105_T_G		0.28	0.009		0.05	0	9.3e-05		537.634
ZNF556		R275X	chr19:2877779_C_T	rs139842259	1	0.696148		0.05	0	9.3e-05		537.634
ALDH1L1		A352A	chr3:125865698_G_A	rs143732585				0.05	0	9.3e-05		537.634
E2F4		K76K	chr16:67226756_G_A	rs112388145				0.05	0	9.3e-05		537.634
HACL1		A202A	chr3:15624445_A_G	rs138143017				0.05	0	9.3e-05		537.634
RCBTB1		H461H	chr13:50115084_G_A					0.05	0	9.3e-05		537.634
MXD3		A184A	chr5:176734658_G_A		0			0.05	0	9.3e-05		537.634
HTR3E		R70C	chr3:183818368_C_T	rs143410722	0.03	0.537		0.05	0	9.3e-05		537.634
SSTR1		E348E	chr14:38679638_G_A					0.05	0	9.3e-05		537.634
ZNF8		K404R	chr19:58806385_A_G	rs150688885	0.02	0.941		0.05	0	9.3e-05		537.634
PCDHB6		P355L	chr5:140530902_C_T	rs139534856	0.03	0.389		0.05	0	9.3e-05		537.634
ITGAX		S941S	chr16:31390922_A_G					0.05	0.0009	9.3e-05		537.634
MED17		G287V	chr11:93528074_G_T		0.07	0.302		0.05	0	9.3e-05		537.634
E2F1		R202W	chr20:32266128_G_A		0	0.999		0.05	0	9.3e-05		537.634
LEPR		T699T	chr1:66081792_G_A					0.05	0	9.3e-05		537.634
GPIHBP1			chr8:144295219_G_A					0.05	0	9.4e-05		531.915
FILIP1L		T57T	chr3:99569629_C_T					0.05	0	0.0001		500
EPG5			chr18:43483916_G_C					0.05	0	0.0001		500
ARHGEF12		T91I	chr11:120292542_C_T	rs113223215	0.01	0.919		0.05	0	0.000103		485.437
ALMS1		Q1742E	chr2:73678881_C_G		0.93	0.028		0.05	0	0.000104		480.769
PIK3CA			chr3:178928178_C_T					0.05	0.0005	0.000106		471.698
MECP2		P263P	chrX:153296526_G_A	rs63582063				0.05	0	0.000114		438.596
OR8U1,OR8U8		T137S	chr11:56143508_A_T	rs10791962	1	0		0.15	0	0.000385		389.61
FAR1			chr11:13729640_A_T	rs187817189				0.25	0.09	0.000651		384.025
STK32C		Y421C	chr10:134022595_T_C		0.1	0.888		0.0333333	0	9.3e-05		358.423
FUT1		A354A	chr19:49253477_T_A	rs143024949				0.0333333	0	9.3e-05		358.423
SASH1		A222A	chr6:148808788_C_T	rs149667383				0.0333333	0	9.3e-05		358.423
CAMKK2			chr12:121708778_T_C					0.0333333	0	9.3e-05		358.423
LHCGR		G504S	chr2:48915426_C_T		0	0.993		0.0333333	0	9.3e-05		358.423
CCDC88B			chr11:64109024_C_T					0.0333333	0	9.3e-05		358.423
LUC7L3			chr17:48818637_C_T					0.0333333	0	9.3e-05		358.423
CKAP5		A23T	chr11:46840045_C_T	rs137915520	0	0.08		0.0333333	0	9.3e-05		358.423
PLA2R1		R635W	chr2:160843801_G_A	rs145080815	0.01	0.109		0.0333333	0.0009	9.3e-05		358.423
CORO1B		R293Q	chr11:67207718_C_T		0	0.999		0.0333333	0	9.3e-05		358.423
CUZD1		V246M	chr10:124596428_C_T	rs117062933	0.16	0.103		0.0333333	0.01	9.3e-05		358.423
SYNE2			chr14:64591944_A_G					0.0333333	0	9.3e-05		358.423
CD163L1		V512I	chr12:7551055_C_T		0.09	0.952		0.0333333	0	9.3e-05		358.423
ARHGAP15		D244N	chr2:144244968_G_A		0.02	0.05		0.0333333	0	9.3e-05		358.423
TTC5			chr14:20766942_C_T					0.0333333	0	9.3e-05		358.423
ADCYAP1R1		Q315Q	chr7:31132311_G_A	rs139752068				0.0333333	0	9.3e-05		358.423
AIP		H135Y	chr11:67256861_C_T	rs150487522	1	0.002		0.0333333	0	9.3e-05		358.423
NCLN		A516V	chr19:3207243_C_T	rs140886698	0.4	0.055		0.0333333	0	9.3e-05		358.423
MYCT1			chr6:153042862_T_A					0.0333333	0	9.3e-05		358.423
TET2		S460F	chr4:106156478_C_T		0	0.254		0.0333333	0	9.3e-05		358.423
EDNRB			chr13:78474626_A_G					0.0333333	0	9.3e-05		358.423
ABCB4			chr7:87069735_T_C					0.0333333	0.0009	9.3e-05		358.423
COG8		L175L	chr16:69370468_C_T	rs187905134				0.0333333	0.0005	9.3e-05		358.423
TRIT1		I83L	chr1:40323017_T_G	rs144463028	0.26	0.008		0.0333333	0	9.3e-05		358.423
PNLIP		Y327Y	chr10:118318716_T_C	rs138102528				0.0333333	0	9.3e-05		358.423
STRN		P349P	chr2:37111214_G_T					0.0333333	0	9.3e-05		358.423
IGHMBP2			chr11:68702753_G_A					0.0333333	0	9.3e-05		358.423
CDC42EP1		P273S	chr22:37964468_C_T		0.64	0.496161		0.0333333	0	9.3e-05		358.423
CHGB		D491H	chr20:5904261_G_C		0.05	0.989		0.0333333	0	9.3e-05		358.423
JAKMIP1		A375A	chr4:6082016_C_T	rs150623866				0.0333333	0	9.3e-05		358.423
RAC2			chr22:37637604_C_G					0.0333333	0	9.3e-05		358.423
TMED8		A209A	chr14:77809654_C_T	rs147229178				0.0333333	0	9.3e-05		358.423
KCNJ5		T40T	chr11:128781288_G_A					0.0333333	0	9.3e-05		358.423
EMILIN3		R473C	chr20:39990792_G_A	rs142119919	0	0.998		0.0333333	0	9.3e-05		358.423
LAMA2			chr6:129637154_G_T					0.0333333	0	9.3e-05		358.423
MYL3		A82A	chr3:46902227_C_T					0.0333333	0	9.3e-05		358.423
CXCL6		G38V	chr4:74702684_G_T		0.16	0.936		0.0333333	0	9.3e-05		358.423
RELN		A2036T	chr7:103191710_C_T		0.94	0.377		0.0333333	0	9.3e-05		358.423
SREBF2		L638F	chr22:42276870_C_T	rs150234628	0.13	0.245		0.0333333	0	9.3e-05		358.423
ADCK3		G549S	chr1:227173027_G_A	rs119468009	0	0.998		0.0333333	0	9.3e-05		358.423
OR51V1		S302C	chr11:5221027_T_A		0.04	0.97		0.0333333	0	9.3e-05		358.423
EPS8		R319W	chr12:15811502_G_A	rs140714218	0	1		0.0333333	0	9.3e-05		358.423
SCRIB		D146D	chr8:144895815_G_A					0.0333333	0	9.3e-05		358.423
MCM3AP			chr21:47692756_G_A					0.0333333	0	9.3e-05		358.423
MLIP		L382P	chr6:54095543_T_C		0.11	0.563582		0.0333333	0	9.3e-05		358.423
GHRHR			chr7:31016040_G_T					0.0333333	0	9.3e-05		358.423
MYT1		D996D	chr20:62867998_C_T					0.0333333	0	9.3e-05		358.423
ZFP64		A507A	chr20:50769048_C_T					0.0333333	0	9.3e-05		358.423
C17orf82		V45M	chr17:59489469_G_A	rs150535090		0.33		0.0333333	0.0005	9.3e-05		358.423
WBP2NL		R25W	chr22:42415325_C_T		0.01	0.991		0.0333333	0	9.3e-05		358.423
POLR2D		S117G	chr2:128608165_T_C	rs141939117	0	0.999		0.0333333	0	9.3e-05		358.423
NOTCH3		R1893Q	chr19:15276316_C_T		0	0.996		0.0333333	0	9.3e-05		358.423
AHCTF1			chr1:247050489_T_C					0.0333333	0	9.3e-05		358.423
CD93		G419R	chr20:23065575_C_T		0	0.302		0.0333333	0	9.3e-05		358.423
SUPT5H		T802T	chr19:39964087_G_A	rs150486012				0.0333333	0	9.3e-05		358.423
VPS28		R228W	chr8:145649290_G_A		0	0.38578		0.0333333	0	9.3e-05		358.423
ZNF521		Y450C	chr18:22806533_T_C	rs138606013	0.11	0.001		0.0333333	0.0005	9.3e-05		358.423
NCOR1		R121C	chr17:16075191_G_A	rs140151735	0	0.873		0.0333333	0.0005	9.3e-05		358.423
PRKD3		N882K	chr2:37480347_A_T	rs141147191	0.01	0.205		0.0333333	0.0005	9.3e-05		358.423
GBX2		A237T	chr2:237074895_C_T		0.3	0		0.0333333	0	9.3e-05		358.423
ST6GALNAC3			chr1:77094505_G_T					0.0333333	0	9.3e-05		358.423
LRRC8E		E211D	chr19:7964040_G_T		0.11	0.018		0.0333333	0	9.3e-05		358.423
SFSWAP			chr12:132241012_C_T					0.0333333	0	9.3e-05		358.423
AASS		Y578C	chr7:121733135_T_C		0	1		0.0333333	0	9.3e-05		358.423
ATP5S			chr14:50790630_A_G					0.0333333	0.0005	9.3e-05		358.423
ZNF8		T392T	chr19:58806350_C_T					0.0333333	0	9.3e-05		358.423
USP54		P898P	chr10:75277490_C_G	rs139274060				0.0333333	0.0005	9.3e-05		358.423
C6orf222		D151N	chr6:36298017_C_T	rs149916620		0.16		0.0333333	0	9.3e-05		358.423
GATA2		V211V	chr3:128204808_G_C					0.0333333	0	9.3e-05		358.423
TMEM2		V924V	chr9:74324199_C_G	rs139264842				0.0333333	0	9.3e-05		358.423
S100PBP		P248S	chr1:33292442_C_T	rs146571632	0	0.526		0.0333333	0	9.3e-05		358.423
ALPK1		R1006Q	chr4:113359702_G_A	rs34677416	0.02	0.996		0.0333333	0	9.3e-05		358.423
VPS39		L230L	chr15:42476743_C_T	rs117049620				0.0333333	0.0005	9.3e-05		358.423
CES3		V50M	chr16:66997147_G_A	rs149175900	0	0.993		0.0333333	0	9.3e-05		358.423
ADAR		A492V	chr1:154562796_G_A		0.07	0.792		0.0333333	0	9.3e-05		358.423
KRT85			chr12:52756997_A_G					0.0333333	0	9.3e-05		358.423
CLPB		N201N	chr11:72070009_G_A					0.0333333	0	9.3e-05		358.423
PRKD2		A201A	chr19:47204103_C_T					0.0333333	0	9.3e-05		358.423
ZNF229		V733V	chr19:44932757_C_G					0.0333333	0	9.3e-05		358.423
FGD6		S437S	chr12:95603749_C_T					0.0333333	0	9.3e-05		358.423
ENPP1		P305T	chr6:132181644_C_A		0	1		0.0333333	0	9.3e-05		358.423
ZNF521		L1004L	chr18:22804870_T_C					0.0333333	0	9.3e-05		358.423
UNC13D		V334I	chr17:73835975_C_T		1	0		0.0333333	0	9.3e-05		358.423
VNN1		A39V	chr6:133035059_G_A	rs145303622	0.29	0		0.0333333	0	9.3e-05		358.423
KRT77		A443A	chr12:53086303_G_A	rs145264018				0.0333333	0.0009	9.3e-05		358.423
SLC16A4		I69R	chr1:110921969_A_C	rs186982557	0	0.288		0.0333333	0.0009	9.3e-05		358.423
RPP14			chr3:58302222_T_C					0.0333333	0	9.3e-05		358.423
PHGDH		S512A	chr1:120286595_T_G		0.14	0.386		0.0333333	0	9.3e-05		358.423
OTOP3		G158E	chr17:72937887_G_A	rs150147411	0	0.992		0.0333333	0	9.3e-05		358.423
EXOC2		F213F	chr6:617733_G_A	rs147168208				0.0333333	0	9.3e-05		358.423
POLE		I2004I	chr12:133209374_G_A	rs147806951				0.0333333	0	9.3e-05		358.423
PSMB11		A212T	chr14:23512068_G_A	rs149026126	0	0.978		0.0333333	0.0005	9.6e-05		347.222
ATP8A2		I815V	chr13:26343242_A_G		0.82	0.014		0.0333333	0	9.7e-05		343.643
PTPRT		R401Q	chr20:41101154_C_T		0	0.92		0.0333333	0	9.7e-05		343.643
LDB3		R315C	chr10:88459081_C_T	rs121908335	0	0.535069		0.0333333	0	0.000102		326.797
ZMIZ2		M7R	chr7:44795868_T_G		0	0.986		0.0333333	0	0.000102		326.797
TM6SF1		L48L	chr15:83781598_C_T	rs80329914				0.15	0.03	0.000465		322.581
HTT			chr4:3176865_C_T					0.0333333	0	0.000104		320.513
REST		P630L	chr4:57796913_C_T	rs144905338	0.39	0.001		0.0833333	0	0.000279		298.686
GNL3L			chrX:54581147_G_T					0.0333333	0	0.000114		292.398
CSGALNACT1		D400G	chr8:19276195_T_C		0.03	0.112		0.05	0	0.000186		268.817
NGEF			chr2:233784952_C_T					0.05	0.0005	0.000186		268.817
PCDH15		P176L	chr10:56106126_G_A	rs145232643	0	0.999		0.05	0	0.000186		268.817
FOXJ2		P36P	chr12:8192536_C_T	rs145677680				0.05	0	0.000186		268.817
PASK		V1309I	chr2:242046049_C_T	rs148038387	0.2	0.006		0.05	0.0005	0.000186		268.817
MMEL1			chr1:2530087_C_T					0.05	0	0.000186		268.817
PLEKHA7		R298W	chr11:16848118_G_A		0.04	0.001		0.05	0	0.000186		268.817
PRDM15		P140P	chr21:43274904_G_A	rs147978544				0.05	0	0.000186		268.817
MTG1		R195W	chr10:135215662_C_T		0.01	0.636747		0.05	0	0.000186		268.817
KIAA1324L		H717Y	chr7:86526857_G_A	rs137897507	0	0.999		0.05	0	0.000186		268.817
PREP		R345R	chr6:105776882_C_T	rs148617115				0.05	0	0.000186		268.817
CCR6		F236L	chr6:167550424_T_C	rs56304535	0.25	0.997		0.05	0	0.000186		268.817
OLFML1		T232I	chr11:7530905_C_T	rs187606286	0.04	0.995		0.05	0.0014	0.000186		268.817
GIF		I376I	chr11:59599215_G_A					0.05	0	0.000186		268.817
ERBB4			chr2:212615441_G_A					0.05	0	0.000186		268.817
PREPL		F656F	chr2:44548525_G_A					0.05	0	0.000186		268.817
XPA		R228Q	chr9:100437860_C_T	rs1805160	0.31	0.955		0.05	0	0.000186		268.817
ZNF699		K454K	chr19:9406718_C_T					0.05	0	0.000186		268.817
TSHZ3		R640Q	chr19:31768780_C_T		0.56	0.961		0.05	0.0005	0.000186		268.817
CAD		N154S	chr2:27445170_A_G	rs147694325	0	0.478		0.05	0.0009	0.000186		268.817
PREB		R357C	chr2:27354630_G_A	rs150589957	0.06	0.001		0.05	0	0.000186		268.817
APPL2			chr12:105571065_G_A					0.05	0	0.000186		268.817
CCDC114		A526A	chr19:48800668_G_A	rs139270932				0.05	0	0.000187		267.38
PLEKHG5		R842Q	chr1:6528371_C_T	rs149682441	0.43	0.001		0.05	0	0.000187		267.38
SQSTM1			chr5:179264929_C_T					0.05	0.0005	0.000189		264.55
OR8U1,OR8U8		S210S	chr11:56143729_C_T	rs55888197				0.05	0	0.000195		256.41
PDCD11			chr10:105204453_C_G	rs34354196				0.166667	0.02	0.000651		256.016
ANLN		R185R	chr7:36445855_A_C	rs61737563				0.116667	0.05	0.000465		250.896
SLC12A3		G741R	chr16:56921879_G_A	rs138977195	0	0.999		0.0666667	0.0005	0.000279		238.949
ZNF41		C668C	chrX:47307165_A_G					0.05	0	0.000228		219.298
MCC			chr5:112385004_C_G	rs7726296				0.483333	0.5	0.002518		191.951
ATP1A3		H667H	chr19:42480694_G_A	rs142297106				0.0166667	0.0005	9.3e-05		179.211
LACE1		A47T	chr6:108616422_G_A		0.1	0.011		0.0166667	0	9.3e-05		179.211
CCDC148			chr2:159214917_G_A					0.0166667	0	9.3e-05		179.211
USP36		P630L	chr17:76803237_G_A	rs143223744	0.01	0.338		0.0166667	0	9.3e-05		179.211
CRYM		I99V	chr16:21281179_T_C	rs141595341	0	0.873		0.0166667	0	9.3e-05		179.211
ILVBL		E392K	chr19:15228704_C_T		0.02	0.17		0.0166667	0	9.3e-05		179.211
OSGIN2		R527H	chr8:90937690_G_A		0.03	0.738468		0.0166667	0	9.3e-05		179.211
TRIM35		R195C	chr8:27151776_G_A		0	0.906		0.0166667	0	9.3e-05		179.211
SMARCA2			chr9:2073646_G_T					0.0166667	0	9.3e-05		179.211
MRPL28		L243L	chr16:417717_C_A	rs144088218				0.0166667	0	9.3e-05		179.211
SETBP1		V81V	chr18:42281554_G_A					0.0166667	0	9.3e-05		179.211
WWP2		S319S	chr16:69971486_C_T	rs148940139				0.0166667	0	9.3e-05		179.211
POC1B		C191R	chr12:89864251_A_G	rs144034808	0.31	0.442309		0.0166667	0	9.3e-05		179.211
TES		V348M	chr7:115892495_G_A	rs143000022	0.02	0.075		0.0166667	0	9.3e-05		179.211
ZFYVE26		G2152G	chr14:68228215_C_G	rs140345788				0.0166667	0	9.3e-05		179.211
CHPF2		I264T	chr7:150932661_T_C		0.09	0.851		0.0166667	0	9.3e-05		179.211
CERS4			chr19:8316152_G_A					0.0166667	0	9.3e-05		179.211
STON2		R500W	chr14:81744157_G_A	rs149119701	0	0.998		0.0166667	0	9.3e-05		179.211
USP30		T414M	chr12:109522830_C_T		0.04	0.078		0.0166667	0	9.3e-05		179.211
LASP1		I195T	chr17:37071371_T_C	rs149423570	0.62	0		0.0333333	0	0.000186		179.211
C1orf116		R53W	chr1:207196214_G_A		0	0.999		0.0166667	0	9.3e-05		179.211
AXL		L50F	chr19:41726603_C_T		0.03	0.139		0.0166667	0	9.3e-05		179.211
FAM194A		F231F	chr3:150403619_G_A	rs149996868				0.0166667	0	9.3e-05		179.211
GAB2		V437I	chr11:77934602_C_T	rs116390020	0.4	0		0.0166667	0.0009	9.3e-05		179.211
HSPG2		S2444S	chr1:22176648_C_T	rs149487261				0.0166667	0	9.3e-05		179.211
FANCG		R155H	chr9:35078184_C_T		0.26	0.001		0.0166667	0	9.3e-05		179.211
LTN1		A212A	chr21:30357091_T_C					0.0166667	0	9.3e-05		179.211
DGKI		S878L	chr7:137150657_G_A		0.05	0.143		0.0333333	0	0.000186		179.211
DAB2IP		A354V	chr9:124526131_C_T		0.02	0.720764		0.0166667	0	9.3e-05		179.211
ITGB5			chr3:124540149_C_T					0.0166667	0	9.3e-05		179.211
RIPK4		N328N	chr21:43164253_G_A					0.0166667	0	9.3e-05		179.211
NRG1		R98C	chr8:32463093_C_T	rs146885321	0	0.901		0.0166667	0	9.3e-05		179.211
CUL9		R5W	chr6:43152061_C_T		0	0.961		0.0166667	0	9.3e-05		179.211
CASS4		R127W	chr20:55021037_C_T	rs148553170	0	0.001		0.0166667	0	9.3e-05		179.211
FKBP10		V564I	chr17:39978601_G_A		0.25	0		0.0166667	0	9.3e-05		179.211
KIF25		S38F	chr6:168431473_C_T	rs146495006	0.01	0.997		0.0166667	0.0005	9.3e-05		179.211
ILVBL			chr19:15226946_C_T					0.0166667	0	9.3e-05		179.211
PLVAP		N256N	chr19:17476506_G_A					0.0166667	0	9.3e-05		179.211
CABIN1		T882M	chr22:24479227_C_T		0.04	0.739865		0.0166667	0	9.3e-05		179.211
C19orf45		R284P	chr19:7570278_G_C		0.05	0.342		0.0166667	0	9.3e-05		179.211
MYO1G		Q861X	chr7:45004064_G_A	rs139568291	1	0.697483		0.0166667	0	9.3e-05		179.211
MAN2A1		N727S	chr5:109155440_A_G		0.74	0		0.0166667	0	9.3e-05		179.211
ACSL5		P260L	chr10:114169343_C_T		0	0.736		0.0166667	0	9.3e-05		179.211
MYCBPAP		L608V	chr17:48602295_C_G		0	0.133		0.0166667	0	9.3e-05		179.211
U2AF2		R78R	chr19:56171885_T_C					0.0166667	0	9.3e-05		179.211
CSDC2			chr22:41970732_G_A					0.0166667	0	9.3e-05		179.211
PDP2		R25C	chr16:66918260_C_T	rs151311321		0.012		0.0166667	0.0009	9.3e-05		179.211
OR3A1		I259T	chr17:3195101_A_G	rs149475886	0	0.3		0.0166667	0	9.3e-05		179.211
FPGT-TNNI3K,TNNI3K			chr1:74801878_G_A	rs142785451				0.0166667	0.0005	9.3e-05		179.211
SOHLH1		T135M	chr9:138589415_G_A	rs141406935	0	0.798		0.0166667	0.0005	9.3e-05		179.211
IKBIP		T135T	chr12:99020437_T_C					0.0166667	0	9.3e-05		179.211
CCDC88B			chr11:64108673_C_T					0.0166667	0	9.3e-05		179.211
BPIFB6		T405N	chr20:31630646_C_A	rs151104041	0.21	0.932		0.0166667	0	9.3e-05		179.211
PDCD6IP		A312A	chr3:33877622_C_T	rs143026467				0.0166667	0	9.3e-05		179.211
TMEM30B		P226P	chr14:61747188_C_T					0.0166667	0	9.3e-05		179.211
SPAG16		D624D	chr2:215275015_C_T					0.0166667	0	9.3e-05		179.211
CELSR1		A773A	chr22:46930749_C_T					0.0166667	0	9.3e-05		179.211
EEF2K		R265S	chr16:22268598_C_A		0.04	1		0.0166667	0	9.3e-05		179.211
IRF8			chr16:85948130_C_T					0.0166667	0	9.3e-05		179.211
PEX3		P158R	chr6:143792536_C_G		0.23	0.05		0.0166667	0.0005	9.3e-05		179.211
SLC9A2		G154S	chr2:103274193_G_A		0	0.581		0.0166667	0	9.3e-05		179.211
DCTPP1		R139C	chr16:30435652_G_A	rs147236122	0.13	0.001		0.0166667	0	9.3e-05		179.211
PIGR			chr1:207105154_G_A					0.0166667	0.0005	9.3e-05		179.211
BNC1		E526K	chr15:83932427_C_T	rs149687703	0.01	0.168		0.0166667	0	9.3e-05		179.211
XPO1		F516F	chr2:61719720_A_G	rs146788194				0.0166667	0	9.3e-05		179.211
NCR1			chr19:55418176_G_A					0.0166667	0	9.3e-05		179.211
ASXL1		A611T	chr20:31022346_G_A		0	0.784959		0.0166667	0	9.3e-05		179.211
OPRK1		I373I	chr8:54141881_G_A	rs150426309				0.0166667	0	9.3e-05		179.211
BANF2		Q77K	chr20:17716412_C_A		0.05	0.072		0.0166667	0	9.3e-05		179.211
HAAO			chr2:43010916_G_A					0.0166667	0	9.3e-05		179.211
ANPEP		D149N	chr15:90349370_C_T		0.53	0		0.0166667	0	9.3e-05		179.211
SUPT5H			chr19:39966851_G_A					0.0166667	0	9.3e-05		179.211
C17orf62			chr17:80402471_C_T					0.0166667	0	9.3e-05		179.211
GPR87			chr3:151017921_C_T					0.0166667	0	9.3e-05		179.211
ILDR1		R33H	chr3:121725969_C_T		0.08	0.997		0.0166667	0	9.3e-05		179.211
LASP1		P254P	chr17:37075007_G_A	rs140055048				0.0166667	0	9.3e-05		179.211
ATP13A5		K1154Q	chr3:192993028_T_G	rs142600681	0.01	0.73		0.0166667	0	9.3e-05		179.211
DHX30			chr3:47852218_G_A					0.0166667	0	9.3e-05		179.211
EXPH5		P1339T	chr11:108382219_G_T		0.7	0.006		0.0333333	0	0.000186		179.211
GLRA3		P283P	chr4:175598307_C_G					0.0166667	0	9.3e-05		179.211
B4GALNT2		R488Q	chr17:47247032_G_A		0.52	0		0.0166667	0	9.3e-05		179.211
RORB			chr9:77249719_A_T					0.0166667	0	9.3e-05		179.211
MED25		L480V	chr19:50335628_C_G	rs148214958	0.36	0.438		0.0166667	0	9.3e-05		179.211
DHX57		R147Q	chr2:39089419_C_T	rs145119195	1	0		0.0166667	0	9.3e-05		179.211
SYNJ1		Q603Q	chr21:34038871_C_T					0.0166667	0	9.3e-05		179.211
CNTRL			chr9:123920224_C_T					0.0166667	0	9.3e-05		179.211
RSPO3		R175Q	chr6:127476473_G_A	rs143484700	0	1		0.0166667	0	9.3e-05		179.211
ZNF224		T221I	chr19:44610975_C_T		0.26	0.384		0.0166667	0	9.3e-05		179.211
CABP2		V174M	chr11:67287381_C_T		0.05	0.018		0.0166667	0	9.3e-05		179.211
ZNF471		G324G	chr19:57036408_C_G	rs140040826				0.0166667	0	9.3e-05		179.211
DNAH2		R1063C	chr17:7667442_C_T	rs149819152	0.05	0.116		0.0166667	0	9.3e-05		179.211
CYP11A1		F178F	chr15:74637476_G_A	rs150405116	0			0.0166667	0	9.3e-05		179.211
FAM180A			chr7:135433341_A_G					0.0166667	0	9.3e-05		179.211
DSCAML1			chr11:117403274_G_A					0.0166667	0	9.3e-05		179.211
NEBL		Y402S	chr10:21134209_T_G		0.51	0.77		0.0166667	0	9.3e-05		179.211
C2orf57		R274C	chr2:232458482_C_T	rs150621017	0	0.966		0.0166667	0	9.3e-05		179.211
MCM2		R227H	chr3:127324967_G_A		0.02	0.077		0.0166667	0	9.3e-05		179.211
SLC22A16		R182Q	chr6:110768182_C_T	rs140411373	0.12	0.526		0.0166667	0.0005	9.3e-05		179.211
TTC40		L1854L	chr10:134671106_C_T					0.0166667	0	9.3e-05		179.211
TG		R1423H	chr8:133925400_G_A	rs146594373	0.39	0		0.0166667	0	9.3e-05		179.211
ART4		T272T	chr12:14993416_A_G					0.0166667	0.0005	9.3e-05		179.211
SS18		P168S	chr18:23632693_G_A		0	0.996		0.0166667	0	9.3e-05		179.211
PIGG		E696K	chr4:520844_G_A	rs142598041	0.29	0.063		0.0166667	0	9.3e-05		179.211
ALDH1L1		E257K	chr3:125872376_C_T	rs181617166	0.42	0		0.0166667	0.0014	9.3e-05		179.211
RASAL2		G148S	chr1:178269238_G_A	rs141488130	0.11	0.983		0.0166667	0	9.3e-05		179.211
SLC22A16		P400S	chr6:110760036_G_A		0	1		0.0166667	0	9.3e-05		179.211
EFHD2			chr1:15752330_G_A					0.0166667	0	9.3e-05		179.211
DPP10		S665S	chr2:116593798_C_T					0.0166667	0	9.3e-05		179.211
GPR171		R124Q	chr3:150916803_C_T		0.12	0.526		0.0166667	0	9.3e-05		179.211
MYH3		A1192V	chr17:10541514_G_A	rs145605656		0.028		0.0166667	0	9.3e-05		179.211
NTN4		R383W	chr12:96104252_G_A	rs148847984	0.01	0.995		0.0166667	0	9.3e-05		179.211
FAT2		G617R	chr5:150946644_C_T	rs185188395	0	0.997		0.0166667	0.0005	9.3e-05		179.211
OMD		S246Y	chr9:95179104_G_T	rs149148413	0.01	0.487		0.0166667	0	9.3e-05		179.211
ERAP1		A946T	chr5:96098915_C_T		0	0.002		0.0166667	0	9.3e-05		179.211
MIR22HG			chr17:1615660_C_T					0.0166667	0	9.3e-05		179.211
HIST1H4H			chr6:26285740_T_C					0.0166667	0	9.3e-05		179.211
CDO1		P9S	chr5:115152070_G_A	rs140922998	0.02	0.966		0.0166667	0	9.3e-05		179.211
DCAF6		R335Q	chr1:167973207_G_A		0.12	0.999		0.0166667	0	9.3e-05		179.211
POLQ		H2463R	chr3:121158840_T_C		0.01	0.999		0.0166667	0	9.3e-05		179.211
MX2		S306S	chr21:42767560_C_T					0.0166667	0	9.3e-05		179.211
MELK		L151L	chr9:36643005_C_T	rs56115025				0.0166667	0	9.3e-05		179.211
MRGPRD		R206Q	chr11:68747839_C_T		0.47	0.654		0.0166667	0	9.3e-05		179.211
FAT4		T3000T	chr4:126371171_G_A	rs142357260				0.0166667	0	9.3e-05		179.211
COL22A1		E1388K	chr8:139614381_C_T	rs150463972	0.1	0.608979		0.0166667	0	9.3e-05		179.211
TNNT2		G279R	chr1:201328352_C_T	rs147940106	0.04	0.503		0.0166667	0	9.3e-05		179.211
MAP3K9		R1015W	chr14:71197411_G_A		0	0.999		0.0166667	0	9.3e-05		179.211
TTLL5		P1231S	chr14:76349196_C_T		1	0		0.0166667	0	9.3e-05		179.211
CUZD1		E86K	chr10:124598725_C_T	rs145145827	0.14	0.157		0.0166667	0	9.3e-05		179.211
ABRA		A37A	chr8:107782308_C_T					0.0166667	0	9.3e-05		179.211
APC		S140G	chr5:112103053_A_G	rs150973053	0	0.057		0.0333333	0	0.000186		179.211
ABCC6		A1144V	chr16:16256925_G_A	rs145553069	0.13	0.002		0.0166667	0	9.3e-05		179.211
SPTAN1			chr9:131337099_G_A					0.0166667	0	9.3e-05		179.211
LAMA2		A137V	chr6:129419331_C_T	rs138964034	0	0.787785		0.0166667	0	9.3e-05		179.211
SCML4		S266S	chr6:108042082_C_T	rs141367215				0.0166667	0	9.3e-05		179.211
CIAO1		R125X	chr2:96933447_C_T	rs142274680		0.624797		0.0166667	0.0005	9.3e-05		179.211
CTIF		R351W	chr18:46284756_C_T	rs182218142	0	1		0.0166667	0	9.3e-05		179.211
AIPL1		T60T	chr17:6331743_C_T					0.0166667	0	9.3e-05		179.211
PRPF19		S292L	chr11:60666730_G_A	rs149479095	0.15	0.008		0.0166667	0	9.3e-05		179.211
MAPK15		K43E	chr8:144799924_A_G		0	0.997		0.0166667	0	9.3e-05		179.211
SLC4A5			chr2:74483078_C_T					0.0166667	0	9.3e-05		179.211
AKAP9		A3324T	chr7:91726243_G_A	rs182048899	0.12	0.891		0.0166667	0.0005	9.3e-05		179.211
SLC10A2		L283F	chr13:103701711_G_A	rs144946104	0.01	0.007		0.0166667	0	9.3e-05		179.211
ODF2			chr9:131261242_G_A	rs145836021				0.0166667	0.0032	9.3e-05		179.211
STRBP		E54E	chr9:125941306_C_T					0.0166667	0.0005	9.3e-05		179.211
TAF1A		R139Q	chr1:222742988_C_T		0.8	0.001		0.0166667	0	9.3e-05		179.211
MAG		A418T	chr19:35800872_G_A		0.35	0.078		0.0166667	0	9.3e-05		179.211
IL36RN			chr2:113820260_C_T	rs189986394				0.0166667	0.0005	9.3e-05		179.211
WDR4		D262N	chr21:44274676_C_T		0.02	0.665		0.0166667	0	9.3e-05		179.211
SGSM2			chr17:2266254_G_A		0			0.0166667	0	9.3e-05		179.211
DNAJC3		T288A	chr13:96415910_A_G	rs137911602	0.02	0.001		0.0166667	0	9.3e-05		179.211
MPO		R622R	chr17:56349180_C_T					0.0166667	0	9.3e-05		179.211
BLK			chr8:11419004_C_A					0.0166667	0	9.3e-05		179.211
MTMR7		V167I	chr8:17206560_C_T		0.05	0.138		0.0166667	0	9.3e-05		179.211
NUP205		G1723D	chr7:135322710_G_A		0.07	0.605		0.0166667	0	9.3e-05		179.211
CASP9		G176R	chr1:15833498_C_T	rs2308949	0.08	0.001		0.0166667	0	9.3e-05		179.211
P2RX7			chr12:121603241_G_A					0.0166667	0	9.3e-05		179.211
ARID5B		A502V	chr10:63851456_C_T		0.32	0		0.0166667	0	9.3e-05		179.211
NOP14		R329C	chr4:2952858_G_A		0.02	0.999		0.0166667	0	9.3e-05		179.211
TRIM45		V421I	chr1:117659275_C_T		0.34	0		0.0166667	0	9.3e-05		179.211
SOS2		L1277P	chr14:50585231_A_G	rs146802994	0.08	0.381		0.0333333	0	0.000186		179.211
MOB1B		V147A	chr4:71844875_T_C		0.03	0.735004		0.0166667	0	9.3e-05		179.211
SNTA1		S495S	chr20:31996346_C_T					0.0166667	0	9.3e-05		179.211
SLC15A1		M209V	chr13:99371506_T_C	rs148814926	0	0.998		0.0166667	0	9.3e-05		179.211
PPP1R12C		R760C	chr19:55602911_G_A	rs140838315	0	0.999		0.0166667	0	9.3e-05		179.211
UBR4		N2452D	chr1:19477147_T_C		0.12	0.831		0.0166667	0	9.3e-05		179.211
ACACB		R258Q	chr12:109604785_G_A	rs144515904	0.09	0.754		0.0166667	0.0005	9.3e-05		179.211
SOHLH1		S153S	chr9:138589360_G_A					0.0166667	0	9.3e-05		179.211
GPCPD1		A344D	chr20:5554586_G_T	rs141984830	0	0.997		0.0166667	0	9.3e-05		179.211
OR1B1		R124H	chr9:125391444_C_T	rs139740700	0	1		0.0166667	0	9.3e-05		179.211
TNNI1			chr1:201379559_C_T		0.15	0.077		0.0166667	0	9.3e-05		179.211
MGAT4B		P187P	chr5:179228376_C_T					0.0166667	0	9.3e-05		179.211
ARID1A		R1053H	chr1:27094450_G_A		0	0.997		0.0166667	0	9.3e-05		179.211
IKBKE			chr1:206664228_A_T					0.0166667	0	9.3e-05		179.211
RIPK3		R447X	chr14:24805599_G_A	rs186368014	0.84	0.443953		0.0166667	0.0005	9.3e-05		179.211
KIAA1841		V244A	chr2:61310290_T_C	rs138375684	0.01	0.991		0.0166667	0	9.3e-05		179.211
XRCC2		R258H	chr7:152345797_C_T	rs149186933	0.21	0.521		0.0166667	0	9.3e-05		179.211
COX6C		A50T	chr8:100899813_C_T		0.06	0.025		0.0166667	0	9.3e-05		179.211
MRPS15			chr1:36921784_G_A					0.0166667	0	9.3e-05		179.211
NTPCR			chr1:233113899_C_T					0.0166667	0	9.3e-05		179.211
RTEL1		F715F	chr20:62321443_C_T					0.0166667	0	9.3e-05		179.211
CCR8		Q276Q	chr3:39374650_A_G	rs141922381				0.0166667	0.0005	9.3e-05		179.211
HILPDA		L46V	chr7:128097458_C_G	rs143427336	0	0.036		0.0166667	0	9.3e-05		179.211
PGK2		L340S	chr6:49753882_A_G		0.08	0.067		0.0166667	0	9.3e-05		179.211
BCL9L		R9M	chr11:118780623_C_A		0	0.105		0.0166667	0	9.3e-05		179.211
CDK3		P284P	chr17:74001438_G_A	rs150329289				0.0166667	0	9.3e-05		179.211
CLCN2		R25Q	chr3:184076909_C_T	rs151257924	0.04	0.955		0.0166667	0.0005	9.3e-05		179.211
RNF113B		R255K	chr13:98828727_C_T		1	0		0.0166667	0	9.3e-05		179.211
NRSN2		G163R	chr20:334151_G_A	rs141235226	0.36	0		0.0166667	0	9.3e-05		179.211
INTS8		A912A	chr8:95888349_G_A	rs149744313				0.0166667	0	9.3e-05		179.211
CHID1			chr11:900992_G_A	rs183288269				0.0166667	0.0005	9.3e-05		179.211
SLCO1C1		R79C	chr12:20868132_C_T	rs150378278	0	1		0.0166667	0	9.3e-05		179.211
POLDIP3		T167I	chr22:42995750_G_A	rs142177671	0.01	0.015		0.0166667	0	9.3e-05		179.211
TRABD		R62H	chr22:50632841_G_A	rs147889489	0.15	0		0.0166667	0.0005	9.3e-05		179.211
URI1		P365P	chr19:30502114_G_A					0.0166667	0	9.3e-05		179.211
NHLRC2		D148Y	chr10:115636390_G_T		0	0.999		0.0166667	0	9.3e-05		179.211
ADRM1			chr20:60883060_G_A					0.0166667	0	9.3e-05		179.211
PAK6		R637Q	chr15:40568159_G_A	rs147232997	0.29	0.982		0.0166667	0	9.3e-05		179.211
KIF17		R941Q	chr1:20992793_C_T	rs146340669	0.01	0.999		0.0166667	0	9.3e-05		179.211
LOH12CR1			chr12:12588733_G_A					0.0166667	0	9.3e-05		179.211
MCM8		S636S	chr20:5965601_C_A					0.0166667	0	9.3e-05		179.211
KRT79		T242I	chr12:53224050_G_A	rs142714624	0	0.989		0.0166667	0	9.3e-05		179.211
ANK3		N59N	chr10:62038895_G_A	rs145960636				0.0166667	0	9.3e-05		179.211
ARID1B		A1922A	chr6:157528080_G_T					0.0166667	0	9.3e-05		179.211
SPTB		R629W	chr14:65260496_G_A		0	1		0.0166667	0	9.3e-05		179.211
ITIH5		R98W	chr10:7657950_G_A		0	0.998		0.0166667	0	9.3e-05		179.211
GRM7		E501K	chr3:7503395_G_A	rs142681070	0.58	0.002		0.0166667	0	9.3e-05		179.211
PSD2			chr5:139218171_C_T					0.0166667	0	9.3e-05		179.211
CLSTN1			chr1:9795502_G_A	rs186522675				0.0166667	0.0009	9.3e-05		179.211
SYNE1		V7134M	chr6:152542604_C_T		0	0.597		0.0166667	0	9.3e-05		179.211
ABCA8		A656V	chr17:66913553_G_A	rs145869753	0.51	0		0.0166667	0.0009	9.3e-05		179.211
MICALL2		P593P	chr7:1480253_G_A					0.0166667	0	9.3e-05		179.211
TPRG1		G265G	chr3:189038576_C_A					0.0166667	0.0005	9.3e-05		179.211
KANK2		N774N	chr19:11280838_G_A	rs61734840				0.0166667	0.0005	9.3e-05		179.211
FBLN1		S446I	chr22:45942980_G_T		0.03	0.011		0.0166667	0	9.3e-05		179.211
ATP4B		I186I	chr13:114306040_G_A					0.0166667	0	9.3e-05		179.211
PCDHGC5		Q88Q	chr5:140869071_A_G	rs148241772				0.0166667	0	9.3e-05		179.211
KIAA1429		A81T	chr8:95550513_C_T	rs150645423	0.01	0.168		0.0166667	0.0005	9.3e-05		179.211
TAMM41			chr3:11850986_C_T	rs138382621				0.0166667	0.0005	9.3e-05		179.211
MAGI1		T892T	chr3:65367577_C_T					0.0166667	0	9.3e-05		179.211
FCRL4			chr1:157548345_G_T					0.0166667	0	9.3e-05		179.211
ADAMTS17		Y661H	chr15:100649229_A_G		0.23	0.038		0.0166667	0	9.3e-05		179.211
TMEM151A		V122L	chr11:66062081_G_C		0.18	0.007		0.0166667	0	9.3e-05		179.211
FKBP2		I33I	chr11:64009958_C_T					0.0166667	0	9.3e-05		179.211
PNKP			chr19:50365435_C_T					0.0166667	0	9.3e-05		179.211
TMEM74		A95V	chr8:109797044_G_A		0.23	0		0.0166667	0	9.3e-05		179.211
KRTAP20-2		Y8C	chr21:32007605_A_G			0.295255		0.0166667	0	9.3e-05		179.211
LPAR2		R221H	chr19:19737432_C_T		0.02	0.996		0.0166667	0	9.3e-05		179.211
C22orf29		R12H	chr22:19839750_C_T	rs9618711	0.2	0.545		0.0166667	0	9.3e-05		179.211
C1orf124		W155L	chr1:231487192_G_T		0	1		0.0166667	0	9.3e-05		179.211
PPP2R2A			chr8:26149385_C_T					0.0166667	0	9.3e-05		179.211
DHX34			chr19:47885231_C_T					0.0166667	0	9.3e-05		179.211
CCDC112		H54R	chr5:114620562_T_C	rs148784289	0.83	0.47		0.0166667	0	9.3e-05		179.211
PARP10		A454V	chr8:145058809_G_A		0.19	0.891		0.0166667	0	9.3e-05		179.211
GALNS		S82L	chr16:88908379_G_A		0	0.969		0.0166667	0	9.3e-05		179.211
IZUMO1			chr19:49248453_C_T					0.0166667	0	9.3e-05		179.211
LHX4		H323H	chr1:180243510_C_T					0.0166667	0.0005	9.3e-05		179.211
TRAF2		S250L	chr9:139814756_C_T		0.67	0		0.0166667	0	9.3e-05		179.211
GNB3		R283H	chr12:6954898_G_A		0	1		0.0166667	0	9.3e-05		179.211
CAPSL		A12A	chr5:35921187_C_T					0.0166667	0	9.3e-05		179.211
ZHX2		L371L	chr8:123964863_C_T					0.0166667	0.0005	9.3e-05		179.211
CPT1B		A382T	chr22:51011410_C_T	rs140100981	0	0.481		0.0166667	0	9.3e-05		179.211
ACOT6		F191V	chr14:74086490_T_G	rs144620353	0	0.999		0.0166667	0	9.3e-05		179.211
PRDM1		A385V	chr6:106553591_C_T		0	0.98		0.0166667	0	9.3e-05		179.211
SLC6A11			chr3:10960146_C_T					0.0166667	0	9.3e-05		179.211
DENND3		R468C	chr8:142176377_C_T		0.02	0.998		0.0166667	0	9.3e-05		179.211
IRF3			chr19:50165594_C_T					0.0166667	0	9.3e-05		179.211
ZDHHC16		V205L	chr10:99215448_G_T	rs145945812	0.75	0		0.0166667	0	9.3e-05		179.211
AGL		E1216K	chr1:100368347_G_A		0.18	0.817		0.0166667	0	9.3e-05		179.211
SMAP1		P221P	chr6:71562322_G_A	rs148456598				0.0166667	0	9.3e-05		179.211
KCNH1		T572M	chr1:210970969_G_A		0.15	0.023		0.0166667	0	9.3e-05		179.211
UROC1		R280C	chr3:126222902_G_A		0.02	0.999		0.0166667	0	9.3e-05		179.211
TNFRSF13B		K187K	chr17:16843710_C_T					0.0166667	0	9.3e-05		179.211
CLEC4C		R119R	chr12:7883440_C_T	rs142274058				0.0166667	0	9.3e-05		179.211
CYP46A1		P73P	chr14:100158135_T_C	rs141032633	0.01			0.0166667	0	9.3e-05		179.211
MAMDC2			chr9:72755238_T_C					0.0333333	0	0.000186		179.211
SON			chr21:34945794_G_A					0.0166667	0	9.3e-05		179.211
C14orf101		Y470Y	chr14:57092111_C_T					0.0166667	0	9.3e-05		179.211
TRIM17		R227W	chr1:228598724_G_A	rs143551446	0	0.914		0.0166667	0	9.3e-05		179.211
UBE2I		Y144Y	chr16:1374749_C_T					0.0166667	0.0005	9.3e-05		179.211
OR4D5		R226Q	chr11:123811000_G_A	rs142766960	0.05	0.996		0.0333333	0	0.000186		179.211
C10orf54		S156L	chr10:73521399_G_A	rs147441567	0.26	0.467		0.0166667	0	9.3e-05		179.211
PLA2R1		A822G	chr2:160832709_G_C		0.02	0.707		0.0166667	0	9.3e-05		179.211
COL1A2			chr7:94051191_C_G					0.0166667	0	9.3e-05		179.211
ZRANB1		A297T	chr10:126655237_G_A		0.4	0.002		0.0166667	0	9.3e-05		179.211
TMEM178		C78C	chr2:39944277_C_T					0.0166667	0	9.3e-05		179.211
DLG5		R911C	chr10:79581511_G_A		0.2	0.887		0.0166667	0	9.3e-05		179.211
AVL9		R95X	chr7:32584374_C_T		1	0.732983		0.0166667	0	9.3e-05		179.211
GAMT		A156D	chr19:1399018_G_T		0	0.888		0.0166667	0	9.3e-05		179.211
RAPGEF3		N289S	chr12:48143222_T_C	rs141111719	0.01	0.971		0.0166667	0	9.3e-05		179.211
SLC15A1		A654V	chr13:99337144_G_A		0.13	0		0.0166667	0	9.3e-05		179.211
DLG1		Q775Q	chr3:196771536_T_C					0.0166667	0	9.3e-05		179.211
ZNF791		R376R	chr19:12739471_G_A	rs142567623				0.0166667	0	9.3e-05		179.211
CELSR2		Y2381Y	chr1:109812590_C_T					0.0166667	0	9.3e-05		179.211
MAVS			chr20:3838457_G_A		0.02			0.0166667	0	9.3e-05		179.211
FKBP7		T133I	chr2:179334485_G_A		0	0.997		0.0166667	0	9.3e-05		179.211
PAFAH1B3			chr19:42804261_A_G					0.0166667	0	9.3e-05		179.211
PCDHGA2		P153L	chr5:140718996_C_T	rs142803333	0.06	0.523111		0.0166667	0	9.3e-05		179.211
SLC35E1		R360C	chr19:16664645_G_A		0.02	0.914		0.0333333	0	0.000186		179.211
FANCA			chr16:89809362_C_T					0.0166667	0	9.3e-05		179.211
GRHPR		T152T	chr9:37428532_G_A	rs140612021				0.0166667	0.0005	9.3e-05		179.211
ZZEF1		G2760G	chr17:3917675_C_T					0.0166667	0	9.3e-05		179.211
TOMM70A		Y548C	chr3:100086918_T_C	rs150870478	0	0.998		0.0166667	0	9.3e-05		179.211
ARRDC4		Y135Y	chr15:98509155_T_C	rs142999338				0.0166667	0	9.3e-05		179.211
HSPA13		G407G	chr21:15746133_G_A	rs150346465				0.0166667	0	9.3e-05		179.211
CHIT1		A164A	chr1:203192319_C_T					0.0166667	0	9.3e-05		179.211
SPIRE2		S686S	chr16:89936593_C_T					0.0166667	0	9.3e-05		179.211
FAM135A		R250Q	chr6:71195924_G_A		0.21	0.483951		0.0166667	0	9.3e-05		179.211
B3GALNT2		P478L	chr1:235613591_G_A		0.01	0.855		0.0166667	0	9.3e-05		179.211
SEMG2		P240S	chr20:43850991_C_T		0.4	0.141744		0.0166667	0	9.3e-05		179.211
ZNF664		Q162Q	chr12:124497177_A_G					0.0166667	0	9.3e-05		179.211
GTPBP5			chr20:60774141_C_T					0.0166667	0	9.3e-05		179.211
ITPR3			chr6:33638899_C_T	rs190135313				0.0166667	0.0037	9.3e-05		179.211
OLFML2A			chr9:127572081_C_T					0.0166667	0	9.3e-05		179.211
RELL2		G116R	chr5:141019059_G_A	rs113111824	0	0.975		0.0166667	0	9.3e-05		179.211
DEFB132		G23C	chr20:239726_G_T		0	0.291		0.0166667	0	9.3e-05		179.211
ASRGL1		A288T	chr11:62159691_G_A	rs141369983	0.13	0.011		0.0166667	0	9.3e-05		179.211
ABCC4		R52H	chr13:95899927_C_T	rs142182014	0.08	0.014		0.0166667	0	9.3e-05		179.211
PCYT1A		C5R	chr3:195997390_A_G	rs149559427	0.02	0.777		0.0166667	0	9.3e-05		179.211
SLC7A14		H376H	chr3:170198943_G_A	rs140491793				0.0166667	0	9.3e-05		179.211
FSTL4		R404W	chr5:132560944_G_A	rs142873608	0	1		0.0166667	0	9.3e-05		179.211
ZNF528		T236A	chr19:52918811_A_G	rs61744967	0.04	0.21		0.0166667	0	9.3e-05		179.211
TBC1D10A		P432S	chr22:30688618_G_A		0.32	0.037526		0.0166667	0	9.3e-05		179.211
TTYH2			chr17:72240099_G_A					0.0166667	0	9.3e-05		179.211
TRIM68		D428A	chr11:4621681_T_G		0	1		0.0166667	0	9.3e-05		179.211
STAP2		E307Q	chr19:4325453_C_G	rs142205221	0.01	0.16		0.0166667	0	9.3e-05		179.211
CCL28		R50R	chr5:43388493_G_A					0.0166667	0	9.3e-05		179.211
OR8K3		T245A	chr11:56086515_A_G		0.05	0.02		0.0166667	0	9.3e-05		179.211
SORCS3		F752F	chr10:106961006_C_T	rs149011139				0.0166667	0	9.3e-05		179.211
CNPY4		R54C	chr7:99719923_C_T	rs139327006	0.02	0.998		0.0166667	0	9.3e-05		179.211
SPTBN1		D1867N	chr2:54880806_G_A		0.06	0.408		0.0166667	0	9.3e-05		179.211
NIN		R134R	chr14:51259463_C_T	rs146441468				0.0166667	0	9.3e-05		179.211
PLRG1		H288Q	chr4:155461794_G_C		0	0.999		0.0166667	0	9.3e-05		179.211
LBX2		G15R	chr2:74729944_C_G			0.440108		0.05	0	0.000279		179.211
CDK17(dist=364611),NEDD1(dist=142024)			chr12:97158977_G_A					0.0166667	0	9.3e-05		179.211
POFUT1		M262T	chr20:30818671_T_C		0.01	0.991		0.0166667	0	9.3e-05		179.211
ZZEF1		E1467G	chr17:3967973_T_C		0.01	0.838		0.0166667	0	9.3e-05		179.211
TMEM119		R92H	chr12:108985885_C_T		0.01	0.993		0.0166667	0.0005	9.3e-05		179.211
ACVR1B		D502D	chr12:52387882_C_T					0.0166667	0	9.3e-05		179.211
TPPP			chr5:666254_C_T					0.0166667	0	9.3e-05		179.211
DDX31			chr9:135521256_C_T					0.0166667	0	9.3e-05		179.211
FCGBP		L4857M	chr19:40364073_G_T	rs150469418	0.08	0.366		0.0166667	0	9.3e-05		179.211
GRIK5			chr19:42510987_C_T					0.0166667	0	9.3e-05		179.211
ZP2		M701T	chr16:21208937_A_G	rs148629948	0.16	0.005		0.0166667	0	9.3e-05		179.211
CTNNA3		A248S	chr10:68979466_C_A	rs192093851	0	0.993		0.0166667	0.0037	9.3e-05		179.211
COPS8			chr2:237997238_C_T					0.0166667	0	9.3e-05		179.211
MSH3		D875N	chr5:80088631_G_A	rs146185367	0.11	0.005		0.0166667	0.0005	9.3e-05		179.211
PRKAG2			chr7:151271952_T_C					0.0166667	0	9.3e-05		179.211
TMEM87A		S399C	chr15:42520954_G_C		0	0.998		0.0166667	0	9.3e-05		179.211
CDH11		S271R	chr16:65022246_G_T	rs147941154	0.16	0.521		0.0166667	0	9.3e-05		179.211
DCTN1			chr2:74593182_T_G					0.0166667	0	9.3e-05		179.211
MAP3K3			chr17:61767587_G_A	rs78133767				0.0166667	0.02	9.3e-05		179.211
IFT140		T107T	chr16:1652419_G_A					0.0166667	0	9.3e-05		179.211
PCYOX1		S322S	chr2:70503972_G_A					0.0166667	0	9.3e-05		179.211
SEMA7A		D223N	chr15:74709008_C_T	rs140707085	0.29	0.037		0.0166667	0	9.3e-05		179.211
PTPRN2		A227V	chr7:157959802_G_A		0	0.952		0.0166667	0	9.3e-05		179.211
DGUOK			chr2:74173823_T_C					0.0166667	0	9.3e-05		179.211
XAB2		I42F	chr19:7693112_T_A		0	0.662		0.0166667	0	9.3e-05		179.211
SLAMF1		R95H	chr1:160607112_C_T		0.07	0.986		0.0166667	0	9.3e-05		179.211
MUM1		L193L	chr19:1360496_C_G					0.0166667	0	9.3e-05		179.211
EVC		A566T	chr4:5785411_G_A		0.14	0		0.0166667	0	9.3e-05		179.211
SLC12A3		G876S	chr16:56928520_G_A		0.05	0.091		0.0166667	0	9.3e-05		179.211
ZNF460		A544T	chr19:57803539_G_A	rs117192179	0.07	0.005		0.0166667	0.01	9.3e-05		179.211
ADAMTSL4		A636T	chr1:150529670_G_A		0.21	0.022		0.0166667	0	9.3e-05		179.211
CFHR2		Q196K	chr1:196927176_C_A		0.33	0.01		0.0166667	0	9.3e-05		179.211
C10orf47		D73D	chr10:11908610_C_T	rs142720162				0.0166667	0	9.3e-05		179.211
TRAF3IP2		H72R	chr6:111880723_T_C		0.11	0.999		0.0166667	0	9.3e-05		179.211
AKAP13		G408R	chr15:86122521_G_A		0	0.042		0.0166667	0	9.3e-05		179.211
C2orf65		P327P	chr2:74802658_C_T	rs148385130				0.0166667	0.0009	9.3e-05		179.211
LENG8		A228A	chr19:54966134_C_T	rs142791549				0.0166667	0	9.3e-05		179.211
SLC1A7		R363Q	chr1:53556422_C_T		0.01	1		0.0166667	0	9.3e-05		179.211
OR5K3		I208I	chr3:98110133_C_T					0.0166667	0	9.3e-05		179.211
GRM6		N463N	chr5:178413950_G_A	rs139745015				0.0166667	0	9.3e-05		179.211
OR5B21		R191C	chr11:58275008_G_A		0	0.02		0.0166667	0	9.3e-05		179.211
SLC22A13		A241T	chr3:38316563_G_A		0	0.016		0.0166667	0	9.3e-05		179.211
SHBG			chr17:7536673_C_T					0.0166667	0	9.3e-05		179.211
ZDHHC5		T385N	chr11:57466062_C_A	rs138361806	0.45	0		0.0166667	0	9.3e-05		179.211
OSBPL11		R676X	chr3:125250857_G_A		1	0.728477		0.0166667	0	9.3e-05		179.211
IL20RB		S216S	chr3:136710896_C_T					0.0166667	0	9.3e-05		179.211
SERPINB1		T50M	chr6:2840672_G_A	rs138663455	0	1		0.0166667	0	9.3e-05		179.211
DDX39A		L284L	chr19:14520568_G_A	rs143209973				0.0166667	0	9.3e-05		179.211
GPR156		S422L	chr3:119887047_G_A	rs192562612	0.38	0.021		0.0166667	0.0023	9.3e-05		179.211
ERBB4		R50C	chr2:212989563_G_A		0.01	0.996		0.0166667	0	9.3e-05		179.211
PELI2			chr14:56763896_G_T					0.0166667	0	9.3e-05		179.211
NLGN1		R94C	chr3:173322668_C_T		0	1		0.0166667	0	9.3e-05		179.211
KRTAP13-1		C157C	chr21:31768875_C_T	rs150271565				0.0166667	0	9.3e-05		179.211
MON1B		A407A	chr16:77228977_G_A					0.0166667	0.0005	9.3e-05		179.211
ZNF320		I82T	chr19:53385134_A_G	rs138794752	0.13	0.036		0.0166667	0	9.3e-05		179.211
DYSF		Y1192Y	chr2:71825791_C_T	rs143393575				0.0166667	0	9.3e-05		179.211
GADL1			chr3:30842585_G_A					0.0166667	0	9.3e-05		179.211
TH1L		E326V	chr20:57566126_A_T		0	0.969		0.0166667	0	9.3e-05		179.211
BOC		S1075R	chr3:113005589_T_A		0.01	0.044		0.0166667	0	9.3e-05		179.211
ABCA1			chr9:107550862_G_A					0.0333333	0.0005	0.000186		179.211
ABCC8			chr11:17449965_T_C					0.0166667	0	9.3e-05		179.211
KIF5B			chr10:32309949_C_T					0.0166667	0	9.3e-05		179.211
DBNL		N90N	chr7:44092483_C_T	rs147831307	1			0.0166667	0	9.3e-05		179.211
SLC2A1		F174F	chr1:43395701_G_A					0.0166667	0	9.3e-05		179.211
KRT24		V516D	chr17:38854520_A_T	rs141010408	0.01	0.751386		0.0166667	0	9.3e-05		179.211
WDR96		T210T	chr10:105971870_C_T					0.0166667	0	9.3e-05		179.211
ARHGAP10			chr4:148984467_T_G	rs144804584				0.0166667	0.0005	9.3e-05		179.211
WDR53		G30G	chr3:196288257_G_A	rs145559692				0.0166667	0	9.3e-05		179.211
PREP		M185V	chr6:105821286_T_C	rs148932244	0.25	0.003		0.0333333	0	0.000186		179.211
RAI1		P1432L	chr17:17700557_C_T		0	0.996		0.0166667	0.0009	9.3e-05		179.211
CNTNAP2			chr7:148112712_G_A					0.0166667	0	9.3e-05		179.211
FN1		A138T	chr2:216298050_C_T		0	0.651		0.0166667	0	9.3e-05		179.211
PRKCQ		T136M	chr10:6540493_G_A		0.06	0		0.0166667	0	9.3e-05		179.211
NDUFA9		R270Q	chr12:4791379_G_A		0.02	0.976		0.0166667	0.0005	9.3e-05		179.211
CLPB		Q235Q	chr11:72040832_C_T	rs140040268				0.0166667	0	9.3e-05		179.211
AMOTL2		R395S	chr3:134085126_T_G		0	0.962		0.0166667	0	9.3e-05		179.211
PRL			chr6:22290586_C_T					0.0166667	0	9.3e-05		179.211
PEX12		H7R	chr17:33905021_T_C	rs143621995	0.01	0.999		0.0166667	0	9.3e-05		179.211
SORT1			chr1:109869786_C_A					0.0166667	0	9.3e-05		179.211
ZFAND2B		K99K	chr2:220072623_G_A	rs141322165				0.0166667	0	9.3e-05		179.211
PZP		R738Q	chr12:9318693_C_T		0	0.996		0.0166667	0	9.3e-05		179.211
HAL			chr12:96387216_C_T					0.0166667	0.0005	9.3e-05		179.211
LZTS1		G313G	chr8:20110503_G_A					0.0166667	0	9.3e-05		179.211
FMO2		A367V	chr1:171174690_C_T		0.01	0.009		0.0166667	0	9.3e-05		179.211
KEAP1		A188T	chr19:10610148_C_T	rs143219271	0.01	0.86		0.0166667	0	9.3e-05		179.211
AXL		T112M	chr19:41727077_C_T	rs35202236	0.06	0.001		0.0166667	0	9.3e-05		179.211
TRIM28		R790C	chr19:59061780_C_T		0.09	0.001		0.0166667	0	9.3e-05		179.211
MCU		R221Q	chr10:74631139_G_A	rs142910615	0.01	0.964		0.0166667	0	9.3e-05		179.211
TTLL6		D337N	chr17:46862395_C_T	rs147099310	0	0.334		0.0166667	0	9.3e-05		179.211
LARS		S1030L	chr5:145503552_G_A		0.01	0.008		0.0166667	0	9.3e-05		179.211
ZNF554		T431T	chr19:2834526_C_T					0.0166667	0	9.3e-05		179.211
TAF6		A551T	chr7:99705665_C_T		0.19	0		0.0166667	0	9.3e-05		179.211
RUVBL1		I287I	chr3:127816298_G_A					0.0166667	0	9.3e-05		179.211
AOX1		A970A	chr2:201515759_C_T	rs149415945				0.0166667	0	9.3e-05		179.211
HK1		R846H	chr10:71158512_G_A		0.01	1		0.0166667	0	9.3e-05		179.211
PLBD1		T127M	chr12:14695181_G_A	rs146676731	0.17	0.029		0.0166667	0	9.3e-05		179.211
CRTAC1		V434I	chr10:99655659_C_T	rs147584793	0.08	0.005		0.0166667	0.0005	9.3e-05		179.211
EPHB2		R713Q	chr1:23233449_G_A	rs150002185	0	0.999		0.0166667	0	9.3e-05		179.211
UBE2J2			chr1:1203202_C_T					0.0166667	0	9.3e-05		179.211
GPR110		V493I	chr6:46977694_C_T		0.25	0		0.0166667	0	9.3e-05		179.211
GBA2		R320Q	chr9:35740889_C_T		0.9	0.003		0.0166667	0	9.3e-05		179.211
DENND3		D1107N	chr8:142202685_G_A		0.02	0.968		0.0166667	0	9.3e-05		179.211
ITGB7		A352A	chr12:53589425_T_C					0.0166667	0	9.3e-05		179.211
ALDH1L2		G790G	chr12:105425587_C_A					0.0166667	0	9.3e-05		179.211
SOS1			chr2:39241990_A_G					0.0166667	0	9.3e-05		179.211
GABRG2		V351V	chr5:161576244_G_A	rs149472714				0.0166667	0	9.3e-05		179.211
ALDH1B1		R94H	chr9:38396026_G_A	rs138473422	0	0.999		0.0166667	0	9.3e-05		179.211
CSTL1		W88X	chr20:23424614_G_A	rs147512873	0.01	0.641879		0.0166667	0.0009	9.3e-05		179.211
CACNA1D		T524T	chr3:53756407_G_A					0.0166667	0	9.3e-05		179.211
FAM70B		G107S	chr13:114498187_G_A		0.04	0.945		0.0166667	0	9.3e-05		179.211
UGP2		G107G	chr2:64109698_A_G					0.0166667	0	9.3e-05		179.211
MIR548F1			chr1:186086296_C_T					0.0166667	0	9.3e-05		179.211
MRGPRD		L68V	chr11:68748254_G_C	rs148959752	0	0.993		0.0166667	0	9.3e-05		179.211
WDR83		I129V	chr19:12781514_A_G		0.48	0.003		0.0166667	0	9.3e-05		179.211
TAF1A		R212C	chr1:222736624_G_A		0.03	0.911		0.0166667	0	9.3e-05		179.211
ABP1		R345P	chr7:150554592_G_C		0.01	0.937		0.0166667	0	9.3e-05		179.211
KAT2B		R339Q	chr3:20153252_G_A		0.01	0.999		0.0166667	0	9.3e-05		179.211
OR9G4		G219S	chr11:56510633_C_T	rs147107655	0.27	0.934		0.0166667	0.0005	9.3e-05		179.211
DAB2IP		S1002S	chr9:124543806_C_T					0.0166667	0	9.3e-05		179.211
KIAA1967			chr8:22473809_G_A					0.0166667	0	9.3e-05		179.211
DNER		C578C	chr2:230253102_G_A					0.0166667	0	9.3e-05		179.211
TP53BP2		S567S	chr1:223986164_C_T					0.0166667	0	9.3e-05		179.211
SIPA1L3			chr19:38573752_G_A					0.0166667	0	9.3e-05		179.211
LAMC1		H750H	chr1:183091235_C_T					0.0166667	0	9.3e-05		179.211
STAG3		P1103P	chr7:99808704_G_A	rs147288707				0.0166667	0	9.3e-05		179.211
CABP7		G49S	chr22:30123686_G_A	rs147668442	0.04	0.957		0.0166667	0	9.3e-05		179.211
MAPK15		S203N	chr8:144801539_G_A		0	0.998		0.0166667	0	9.3e-05		179.211
ELFN2		T305M	chr22:37770661_G_A	rs182966816	0.01	0.882		0.0166667	0.0005	9.3e-05		179.211
POGZ		R909C	chr1:151378501_G_A		0	0.961		0.0166667	0	9.3e-05		179.211
ZNF205		R327Q	chr16:3169641_G_A		0.39	0.526		0.0166667	0	9.3e-05		179.211
BAZ1B			chr7:72856924_C_T					0.0166667	0	9.3e-05		179.211
ENG		A364A	chr9:130586625_G_A					0.0166667	0	9.3e-05		179.211
NRG1		T457T	chr8:32621377_G_A	rs145358541				0.0166667	0	9.3e-05		179.211
KRCC1		T55T	chr2:88327918_C_T					0.0166667	0	9.3e-05		179.211
PGR			chr11:100909825_C_A					0.0166667	0	9.3e-05		179.211
FAM49B		G175R	chr8:130864518_C_T		0.5	0		0.0166667	0	9.3e-05		179.211
HSCB		R81R	chr22:29139876_T_C					0.0166667	0	9.3e-05		179.211
TIMM44		E431E	chr19:7992138_C_T	rs141209361				0.0166667	0	9.3e-05		179.211
KCNK10		R373H	chr14:88652378_C_T	rs145338578	0.06	0.998		0.0166667	0	9.3e-05		179.211
PWWP2B		G397S	chr10:134219193_G_A		0	0.572		0.0166667	0	9.3e-05		179.211
ASTN2		E472E	chr9:119770393_C_T	rs181633090				0.0166667	0.0018	9.3e-05		179.211
HAS3		R110H	chr16:69143627_G_A		0.43	0.552		0.0166667	0	9.3e-05		179.211
PPP1R12B			chr1:202544314_G_T					0.0166667	0.0014	9.3e-05		179.211
KDM3B		G304R	chr5:137721840_G_A		0.01	0.936		0.0166667	0	9.3e-05		179.211
PTGS2			chr1:186644368_A_C					0.0166667	0	9.3e-05		179.211
HUNK		P335R	chr21:33340691_C_G	rs151335141	0.05	0.658		0.0166667	0	9.3e-05		179.211
SEMA7A			chr15:74709081_G_A					0.0166667	0	9.3e-05		179.211
AHCTF1		D306G	chr1:247067327_T_C		0.09	0.996		0.0166667	0	9.3e-05		179.211
LMBRD2		R252C	chr5:36124361_G_A	rs139182630	0.04	0.998		0.0166667	0	9.3e-05		179.211
ARHGEF15			chr17:8218298_C_T					0.0166667	0	9.3e-05		179.211
FECH			chr18:55221662_C_T					0.0166667	0	9.3e-05		179.211
FUT2		T299M	chr19:49207109_C_T	rs146216418	0	0.579		0.0166667	0.0005	9.3e-05		179.211
PDE1B			chr12:54966345_G_T					0.0166667	0.0005	9.3e-05		179.211
CPT2		A493T	chr1:53676823_G_A	rs61731996	0.05	0.007		0.0166667	0	9.3e-05		179.211
MSH4		Q815R	chr1:76363680_A_G	rs142644407	0.49	0.972		0.0166667	0	9.3e-05		179.211
ICK		N252S	chr6:52880957_T_C	rs140607719	0.03	0.192		0.0166667	0	9.3e-05		179.211
PPP2R3A			chr3:135864024_A_G					0.0166667	0	9.3e-05		179.211
TMC2		W258C	chr20:2560642_G_C	rs143423360	0	0.999		0.0166667	0	9.3e-05		179.211
MGAT1		A252T	chr5:180219218_C_T	rs145189550	0.35	0		0.0166667	0	9.3e-05		179.211
DMRTC2		R346X	chr19:42355696_C_T	rs141103699	1	0.704362		0.0166667	0	9.3e-05		179.211
CSF3		S158L	chr17:38173178_C_T		0.01	0.048		0.0166667	0.0005	9.3e-05		179.211
METTL13		Y242C	chr1:171756954_A_G		0	0.999		0.0166667	0	9.3e-05		179.211
FKBP10			chr17:39973264_G_A					0.0166667	0.0005	9.3e-05		179.211
C1QB		K193K	chr1:22987696_G_A	rs147539765				0.0166667	0	9.3e-05		179.211
C20orf85		A117A	chr20:56735815_G_A	rs145590471				0.0166667	0	9.3e-05		179.211
CDC25B			chr20:3781370_C_T					0.0166667	0	9.3e-05		179.211
TRIP11		G21S	chr14:92505969_C_T		0.02	0.674034		0.05	0	0.000279		179.211
UTRN		R3057R	chr6:145119050_C_A					0.0166667	0	9.3e-05		179.211
AOC2		H604P	chr17:41001325_A_C		0.21	0.785		0.0166667	0	9.3e-05		179.211
CYP19A1		I16I	chr15:51535062_G_A					0.0166667	0	9.3e-05		179.211
CYP19A1		I360F	chr15:51504702_T_A		0	0.997		0.0166667	0	9.3e-05		179.211
SSH3		R256W	chr11:67075183_C_T	rs149465975	0	1		0.0166667	0	9.3e-05		179.211
FEZ1			chr11:125326024_C_T					0.0166667	0	9.3e-05		179.211
LRRC46		S279S	chr17:45914357_T_C	rs140455780				0.0166667	0	9.3e-05		179.211
FAM186B		F484F	chr12:49993971_G_A					0.0166667	0	9.3e-05		179.211
SULT4A1		T258T	chr22:44221962_G_A	rs147048849				0.0333333	0	0.000186		179.211
RFT1		V94M	chr3:53156566_C_T	rs151030461	0.02	0.075		0.0166667	0	9.3e-05		179.211
TRPV4			chr12:110238597_C_A					0.0166667	0	9.3e-05		179.211
CHRD		P749S	chr3:184104681_C_T		0.73	0		0.0166667	0	9.3e-05		179.211
PIGR		A639A	chr1:207105892_C_T					0.0166667	0	9.3e-05		179.211
MRGPRF			chr11:68777294_A_T					0.0166667	0	9.3e-05		179.211
ZNF460		R496Q	chr19:57803396_G_A		0.01	0.875		0.0166667	0	9.3e-05		179.211
MLLT3		K296K	chr9:20413956_T_C	rs144983082				0.0166667	0	9.3e-05		179.211
SERPINA5			chr14:95058581_G_A					0.0166667	0	9.3e-05		179.211
ZFYVE26		A2045A	chr14:68229413_G_A	rs146209388				0.0166667	0	9.3e-05		179.211
AGL		R1134W	chr1:100366280_C_T		0	1		0.0166667	0	9.3e-05		179.211
PRTFDC1		V172A	chr10:25144285_A_G		0	0.15		0.0166667	0	9.3e-05		179.211
SPTBN4		A2530S	chr19:41081368_G_T	rs148059172	0.25	0.012		0.0166667	0	9.3e-05		179.211
PHF15		E376V	chr5:133901963_A_T		0.09	0		0.0166667	0	9.3e-05		179.211
NUP210		F157F	chr3:13432773_G_A	rs146511107				0.0166667	0	9.3e-05		179.211
PRKCG		V271M	chr19:54395887_G_A		0.02	0.029		0.0166667	0	9.3e-05		179.211
NLRC5		E46K	chr16:57054760_G_A		0	0.001		0.0166667	0	9.3e-05		179.211
AGT			chr1:230841966_C_T					0.0166667	0	9.3e-05		179.211
PLEKHH2		T303T	chr2:43927006_A_G					0.0166667	0	9.3e-05		179.211
SZT2		R3154H	chr1:43913818_G_A		0	0.997		0.0166667	0	9.3e-05		179.211
TRPM8		C230C	chr2:234851383_C_T	rs147774253				0.0166667	0	9.3e-05		179.211
DSCAML1		V1269L	chr11:117321348_C_G	rs148185662	0.04	0.757984		0.0166667	0.0009	9.3e-05		179.211
ZBED4		I338I	chr22:50278324_C_T					0.0166667	0	9.3e-05		179.211
BMP10		P344L	chr2:69093007_G_A	rs145545108	0	1		0.0166667	0	9.3e-05		179.211
ADNP		N1049N	chr20:49508104_A_G					0.0166667	0	9.3e-05		179.211
MYO1A		R764H	chr12:57430149_C_T		0.01	0.999		0.0166667	0	9.3e-05		179.211
SYNE2		L131L	chr14:64687161_C_T	rs139826953				0.0166667	0	9.3e-05		179.211
DARS2		D97G	chr1:173797533_A_G		0.01	0.818		0.0166667	0	9.3e-05		179.211
ZNF710		C468C	chr15:90611773_C_T					0.0166667	0	9.3e-05		179.211
EVC		S665L	chr4:5798856_C_T		0	0.256		0.0166667	0	9.3e-05		179.211
SLC9A9		R423Q	chr3:143212542_C_T		0	1		0.0166667	0	9.3e-05		179.211
USP32		N500S	chr17:58300881_T_C			0.988		0.0166667	0	9.3e-05		179.211
SCNN1B			chr16:23382791_C_T					0.0333333	0	0.000186		179.211
USP37		T837T	chr2:219328045_G_A					0.0166667	0	9.3e-05		179.211
DNMT3B		L22L	chr20:31368195_C_T	rs143743194				0.0166667	0	9.3e-05		179.211
CDC37		Y155Y	chr19:10506133_G_A					0.0166667	0	9.3e-05		179.211
TDRD10		E254X	chr1:154516956_G_T	rs145219619	0.18	0.320831		0.0333333	0	0.000186		179.211
RPS6KA2		T356T	chr6:166872944_C_T					0.0166667	0	9.3e-05		179.211
RCHY1		R54H	chr4:76434436_C_T		0	1		0.0166667	0	9.3e-05		179.211
ASXL1		T557T	chr20:31021672_C_T					0.0166667	0	9.3e-05		179.211
PKP3		H372H	chr11:399039_C_T					0.0166667	0	9.3e-05		179.211
SLC4A11		G345A	chr20:3211851_C_G		0	0.536		0.0166667	0	9.3e-05		179.211
FBLN7		P191P	chr2:112940408_C_G					0.0166667	0	9.3e-05		179.211
MCOLN3		R386C	chr1:85486956_G_A	rs139077973	0	1		0.0166667	0	9.3e-05		179.211
PLVAP		C272C	chr19:17476458_G_A	rs144011339				0.0333333	0	0.000186		179.211
USP28		D822D	chr11:113675703_A_G					0.0166667	0	9.3e-05		179.211
ANKAR		R519H	chr2:190560943_G_A		0	1		0.0166667	0	9.3e-05		179.211
VANGL1			chr1:116202216_G_A					0.0166667	0	9.3e-05		179.211
CPT1A		M97L	chr11:68575099_T_A		0.85	0.011		0.0166667	0	9.3e-05		179.211
USH2A		R3545W	chr1:215955491_G_A	rs145718329	0	0.997		0.0166667	0	9.3e-05		179.211
TFB1M		R293H	chr6:155579133_C_T		0.57	0.001		0.0166667	0.0005	9.3e-05		179.211
SIN3B		R269C	chr19:16962301_C_T	rs148249040	0.04	0.985		0.0166667	0	9.3e-05		179.211
PRKAG3			chr2:219693329_G_A					0.0166667	0	9.3e-05		179.211
TAB1		N204N	chr22:39814798_C_T					0.0166667	0	9.3e-05		179.211
KIAA0195		V621M	chr17:73488819_G_A		0.03	0.868		0.0166667	0	9.3e-05		179.211
CSF3			chr17:38172694_G_A					0.0166667	0	9.3e-05		179.211
OAF		R246C	chr11:120099765_C_T	rs142969345	0	0.999		0.0166667	0	9.3e-05		179.211
CNGB3		V241V	chr8:87679282_G_A					0.0166667	0	9.3e-05		179.211
TMIGD2		V252I	chr19:4292679_C_T		0.64	0.003		0.0166667	0	9.3e-05		179.211
WBSCR17		R269H	chr7:70885935_G_A	rs184060184	0.03	0.999		0.0166667	0.0009	9.3e-05		179.211
ZMYM4		Q589Q	chr1:35851721_G_A	rs141821214				0.0166667	0	9.3e-05		179.211
HIF1A		Y683N	chr14:62207788_T_A	rs150016527	0.07	0.996		0.0166667	0	9.3e-05		179.211
SH3GLB2		H254H	chr9:131772127_G_A					0.0166667	0	9.3e-05		179.211
ZP4		P308S	chr1:238049104_G_A		0.07	0.527		0.0166667	0	9.3e-05		179.211
AEN		R157H	chr15:89169910_G_A		0	1		0.0166667	0	9.3e-05		179.211
WDR35			chr2:20175441_T_C					0.0166667	0	9.3e-05		179.211
NGEF		P123L	chr2:233785178_G_A		0.01	0.063		0.0166667	0	9.3e-05		179.211
KIF15		S917S	chr3:44867917_A_G					0.0166667	0	9.3e-05		179.211
ABCB8			chr7:150739015_A_G					0.0166667	0	9.3e-05		179.211
PPM1F		Y193X	chr22:22287931_G_C		0.01	0.735475		0.0166667	0	9.3e-05		179.211
FAM181A		P196P	chr14:94395219_G_A	rs143045330				0.0166667	0	9.3e-05		179.211
TP53BP2		I1101I	chr1:223971877_G_A	rs146041419				0.0166667	0	9.3e-05		179.211
PTPRO		R318Q	chr12:15742448_G_A	rs151225487	0.32	0.027		0.0166667	0.0009	9.3e-05		179.211
PPP2R2B		K84K	chr5:146077624_C_T					0.0166667	0	9.3e-05		179.211
SPATA6		F313F	chr1:48825413_G_A	rs138421307				0.0166667	0	9.3e-05		179.211
SAMD4B		R639C	chr19:39871696_C_T		0	0.997		0.0166667	0	9.3e-05		179.211
PLEKHN1		E526K	chr1:909723_G_A		0.42	0.042		0.0166667	0	9.3e-05		179.211
RSU1		R185H	chr10:16737040_C_T		0	0.999		0.0166667	0	9.3e-05		179.211
SGSM2		D984N	chr17:2282743_G_A	rs148238886	1	0.003		0.0166667	0	9.3e-05		179.211
EPHB4		T775M	chr7:100404997_G_A		0	0.999		0.0166667	0	9.3e-05		179.211
KIF23		S187N	chr15:69714771_G_A		0.36	0.624		0.0166667	0	9.3e-05		179.211
SYNE1		R1842C	chr6:152738069_G_A	rs149448385	0.03	0.001		0.0166667	0	9.3e-05		179.211
YY1		F357F	chr14:100743763_C_T	rs139552378				0.0166667	0	9.3e-05		179.211
TEX14		P234P	chr17:56693619_C_T					0.0166667	0	9.3e-05		179.211
INSRR		R108H	chr1:156823858_C_T		0.16	0		0.0166667	0	9.3e-05		179.211
TFAP2C			chr20:55211619_G_T					0.0166667	0	9.3e-05		179.211
MCTP2		R324C	chr15:94888358_C_T		0.02	0.001		0.0166667	0	9.3e-05		179.211
TSC2		C1688C	chr16:2138452_C_T	rs141449031				0.0166667	0	9.3e-05		179.211
C1orf127		P553P	chr1:11008533_G_A	rs147313770				0.0166667	0	9.3e-05		179.211
CD160		E4K	chr1:145706749_C_T	rs144062287	0	0.057		0.0166667	0	9.3e-05		179.211
MAEL		R165Q	chr1:166963277_G_A		0.13	0.996		0.0166667	0	9.3e-05		179.211
CHRNA6		S408L	chr8:42611074_G_A	rs139568359	0.25	0		0.0166667	0	9.3e-05		179.211
C9orf174		M595T	chr9:100088942_T_C	rs61736459	0.02	0.995		0.0166667	0	9.3e-05		179.211
STAB2			chr12:104107573_C_T					0.0166667	0	9.3e-05		179.211
GOLM1			chr9:88651440_G_T	RS41283655				0.0166667	0	9.3e-05		179.211
HSPA12B		K142M	chr20:3725707_A_T		0	0.983		0.0166667	0	9.3e-05		179.211
FGL2		E311K	chr7:76825985_C_T		1	0		0.0166667	0	9.3e-05		179.211
PDGFRL		Y355Y	chr8:17500247_C_T					0.0166667	0	9.3e-05		179.211
ABLIM1		P102P	chr10:116232841_C_T					0.0166667	0	9.3e-05		179.211
SORBS2			chr4:186570832_G_A					0.0166667	0	9.3e-05		179.211
MACF1			chr1:39913584_G_T					0.0166667	0	9.3e-05		179.211
SLC9B2		T367T	chr4:103964498_C_T					0.0166667	0	9.3e-05		179.211
COL5A3		A295T	chr19:10112524_C_T	rs143484911	0.56	0.014626		0.0166667	0	9.3e-05		179.211
LIN7A		R87R	chr12:81242042_C_T					0.0166667	0	9.3e-05		179.211
KCNK6		D284D	chr19:38817953_C_T					0.0166667	0	9.3e-05		179.211
ADAMTS3		Q927R	chr4:73156723_T_C	rs142781084	0.25	0.999		0.0166667	0	9.3e-05		179.211
HEXA		R504C	chr15:72637803_G_A	rs28942071	0	1		0.0166667	0	9.3e-05		179.211
HCN3		R583Q	chr1:155257677_G_A		1	0.005		0.0166667	0	9.3e-05		179.211
CACNA1D		N44N	chr3:53531243_T_C					0.0166667	0	9.3e-05		179.211
ZMYM5			chr13:20413140_A_G					0.0166667	0	9.3e-05		179.211
NAGPA		A439V	chr16:5077160_G_A	rs145106222	0.08	0.006		0.0166667	0	9.3e-05		179.211
NUDT16		X196X	chr3:131102185_G_A	rs139444501				0.0166667	0	9.3e-05		179.211
SART3		P666P	chr12:108920248_G_A		0			0.0166667	0	9.3e-05		179.211
ST6GAL2		R505H	chr2:107423210_C_T		0.13	0.02		0.0166667	0	9.3e-05		179.211
WFDC1		A44A	chr16:84328709_C_T	rs145499544				0.0166667	0	9.3e-05		179.211
HIPK3		A839A	chr11:33370278_C_T	rs149933512				0.0166667	0	9.3e-05		179.211
SEMA4D			chr9:92014276_A_G					0.0166667	0	9.3e-05		179.211
TNNC1		D113N	chr3:52485524_C_T		0.07	0.919		0.0166667	0	9.3e-05		179.211
ENPEP		H623R	chr4:111463967_A_G		0.24	0.999		0.0166667	0.0005	9.3e-05		179.211
OPN1SW		A266T	chr7:128413834_C_T	rs141167245	0.04	0.989		0.0166667	0	9.3e-05		179.211
COL6A1		V142L	chr21:47404379_G_C	rs144282452	0.4	0.287		0.0166667	0	9.3e-05		179.211
MCM2		R392H	chr3:127327298_G_A	rs144869999	0	0.978		0.0166667	0	9.3e-05		179.211
CASZ1		P1127H	chr1:10707975_G_T	rs150968811	0	0.994		0.0166667	0	9.3e-05		179.211
GAS2		P92P	chr11:22747846_G_A					0.0166667	0	9.3e-05		179.211
PROK1			chr1:110993918_G_A	rs190855729				0.0166667	0.0005	9.3e-05		179.211
BPTF		D1020N	chr17:65907058_G_A		0.02	0.778		0.0166667	0	9.3e-05		179.211
RALY		R140Q	chr20:32663769_G_A		0	0.988		0.0166667	0	9.3e-05		179.211
OR51Q1		D185D	chr11:5443985_T_C	rs149331026				0.0166667	0	9.3e-05		179.211
CDH18		D427D	chr5:19544087_G_A					0.0166667	0	9.3e-05		179.211
NADSYN1			chr11:71184758_G_A					0.0166667	0	9.3e-05		179.211
NRG3		G450R	chr10:84733607_G_C	rs144817913	0.01	0.127		0.0166667	0	9.3e-05		179.211
COL6A3		G1497G	chr2:238267891_G_A					0.0166667	0	9.3e-05		179.211
TPGS2			chr18:34387907_C_T					0.0166667	0	9.3e-05		179.211
SMARCB1		E201D	chr22:24158958_G_T	rs142218902	0.19	0.369		0.0166667	0	9.3e-05		179.211
MTOR		M476V	chr1:11301725_T_C	rs138156757	0.79	0.044		0.0166667	0	9.3e-05		179.211
FBXO31		F498F	chr16:87365020_G_A		0			0.0166667	0	9.3e-05		179.211
CCDC88A		L249L	chr2:55582768_C_G	rs191229914				0.0166667	0.0005	9.3e-05		179.211
C1orf74		C194Y	chr1:209956399_C_T	rs141586492	0	0.999		0.0166667	0	9.3e-05		179.211
ENPEP		W949C	chr4:111482687_G_T		0	0.999		0.0166667	0	9.3e-05		179.211
RBL1		K1029K	chr20:35627282_C_T	rs144624668				0.0166667	0.0009	9.3e-05		179.211
RNF40		Y97Y	chr16:30774597_C_T					0.0166667	0	9.3e-05		179.211
CALHM1		R154C	chr10:105218049_G_A		0.01	0.97		0.0166667	0	9.3e-05		179.211
C6orf165		R15X	chr6:88119600_C_T	rs150062349	1	0.735309		0.0166667	0	9.3e-05		179.211
STX6		A73A	chr1:180971823_T_C					0.0166667	0	9.3e-05		179.211
ASH1L			chr1:155348346_G_A					0.0166667	0	9.3e-05		179.211
PTPN12			chr7:77261644_A_T	rs180999750				0.0166667	0.0009	9.3e-05		179.211
SMARCC1		D370V	chr3:47742824_T_A	rs149296545	0	0.996		0.0166667	0	9.3e-05		179.211
ITPKB		C493F	chr1:226923682_C_A		0.02	0.966		0.0166667	0	9.3e-05		179.211
ITGAD		A651T	chr16:31424522_G_A	rs143512956	0.12	0.548		0.0166667	0	9.3e-05		179.211
TRRAP			chr7:98547209_C_T					0.0166667	0	9.3e-05		179.211
ARHGAP17		N470N	chr16:24953388_G_A	rs138724636				0.0166667	0	9.3e-05		179.211
SORBS3		A195T	chr8:22428600_G_A		0.09	0		0.0166667	0.0014	9.3e-05		179.211
TRPV4		A762T	chr12:110221437_C_T	rs138396764	0.01	0		0.0166667	0	9.3e-05		179.211
LYG2		Y36H	chr2:99863221_A_G	rs140433712	0	0.982		0.0166667	0	9.3e-05		179.211
PDLIM4			chr5:131607701_C_T					0.0166667	0.0005	9.3e-05		179.211
TAOK2		V258V	chr16:29993204_C_T	rs139742949				0.0166667	0	9.3e-05		179.211
KCNAB1		N298N	chr3:156234120_C_T	rs142590092				0.0166667	0	9.3e-05		179.211
OR7G3		R122Q	chr19:9237262_C_T	rs144765135	0.04	0.993		0.0166667	0	9.3e-05		179.211
TRAF3IP2		E8K	chr6:111913268_C_T		0	0.98		0.0166667	0	9.3e-05		179.211
DYRK4		S222L	chr12:4708298_C_T		0.05	0.016		0.0166667	0	9.3e-05		179.211
ALPK2		P2143L	chr18:56149140_G_A	rs35196844	0.04	0.995		0.0166667	0.0005	9.3e-05		179.211
MYH2		R876G	chr17:10435021_T_C		0	0.214		0.0166667	0	9.3e-05		179.211
ACAD10		K413Q	chr12:112165941_A_C	rs143739010	0.02	0.988		0.0166667	0	9.3e-05		179.211
DNAJC27		R82Q	chr2:25180839_C_T		0	1		0.0166667	0	9.3e-05		179.211
ODF2		A422V	chr9:131250276_C_T	rs146774124	0.02	0.005		0.0166667	0	9.3e-05		179.211
B9D2		Y171Y	chr19:41860620_G_A	rs143680317				0.0166667	0.0005	9.3e-05		179.211
LAMA5		Q741R	chr20:60911497_T_C	rs144779963	0.63	0.343		0.0166667	0	9.3e-05		179.211
IWS1		E266E	chr2:128262681_T_C	rs140895078				0.0166667	0.0005	9.3e-05		179.211
EIF2B4			chr2:27590104_G_A					0.0166667	0	9.3e-05		179.211
PTGIS		Y181Y	chr20:48156237_G_A					0.0166667	0.0005	9.3e-05		179.211
MGAT5		S636S	chr2:135199367_C_T	rs147167219				0.0166667	0	9.3e-05		179.211
TMED9			chr5:177020624_T_C					0.0166667	0	9.3e-05		179.211
BAP1			chr3:52439102_C_A	rs186001194				0.0166667	0	9.3e-05		179.211
SMTN			chr22:31491456_G_A					0.0166667	0	9.3e-05		179.211
TRIM35		S418S	chr8:27145295_C_T					0.0166667	0.0009	9.3e-05		179.211
KLRG1		C163C	chr12:9162052_C_T	rs145154967				0.0166667	0	9.3e-05		179.211
PIGW		S178C	chr17:34893483_C_G		0.04	0.008		0.0166667	0	9.3e-05		179.211
CSRP2BP		F705F	chr20:18165376_C_T					0.0166667	0	9.3e-05		179.211
KIAA1199		N224N	chr15:81176570_C_T	rs140482625				0.0166667	0	9.3e-05		179.211
FAT2		R883H	chr5:150945845_C_T	rs147663319	0.03	1		0.0166667	0	9.3e-05		179.211
MAPK13		R189X	chr6:36104502_C_T	rs148572287		0.735153		0.0166667	0	9.3e-05		179.211
LRP1		N1695N	chr12:57573683_C_T					0.0166667	0	9.3e-05		179.211
ARNTL			chr11:13397326_T_C					0.0166667	0	9.3e-05		179.211
FAM135A		L1411F	chr6:71266455_C_T	rs144976518	0	0.344		0.0166667	0	9.3e-05		179.211
STAT5B			chr17:40353751_C_T					0.0166667	0	9.3e-05		179.211
PXMP2		P119P	chr12:133272590_G_T	rs145883118				0.0166667	0.0014	9.3e-05		179.211
PCDHGA2		A485T	chr5:140719991_G_A		0	0.563383		0.0166667	0	9.3e-05		179.211
DHX40		P12L	chr17:57643067_C_T	rs143836506	0	0.582798		0.0166667	0	9.3e-05		179.211
SLC47A1		I425I	chr17:19470507_C_T	rs34576017				0.0166667	0	9.3e-05		179.211
GPA33		R311C	chr1:167023600_G_A	rs139067139	0.02	0.997		0.0166667	0	9.3e-05		179.211
OR51F1		R265C	chr11:4790355_G_A		0	1		0.0166667	0	9.3e-05		179.211
HR		R998Q	chr8:21976781_C_T	rs138875411	0.11	0.991		0.0166667	0.0005	9.3e-05		179.211
EPB49		E327K	chr8:21938876_G_A		0	0.618545		0.0166667	0	9.3e-05		179.211
MATK		R123C	chr19:3783904_G_A		0.02	0.95		0.0166667	0.0005	9.3e-05		179.211
C6orf70		V172M	chr6:170159070_G_A	rs149810482	0.01	0.36		0.0166667	0.0005	9.3e-05		179.211
QDPR		L208L	chr4:17492290_T_C	rs151217563				0.0166667	0	9.3e-05		179.211
OSBPL5		R175H	chr11:3129139_C_T		0	1		0.0166667	0	9.3e-05		179.211
TEX2		Q682Q	chr17:62271049_C_T					0.0166667	0	9.3e-05		179.211
ERAP1		E291X	chr5:96130793_C_A	rs150415434	0.01	0.735417		0.0166667	0	9.3e-05		179.211
SEPT2			chr2:242283131_G_T					0.0166667	0	9.3e-05		179.211
RSU1		E10E	chr10:16859051_C_T	rs144392856				0.0166667	0	9.3e-05		179.211
WDR26		A614V	chr1:224581601_G_A		0.09	0.021		0.0166667	0	9.3e-05		179.211
EIF5		D41D	chr14:103802423_C_T					0.0166667	0	9.3e-05		179.211
UBL7		T177M	chr15:74743143_G_A	rs180867141	0.06	0.053		0.0166667	0.0005	9.3e-05		179.211
UTRN		R1833H	chr6:144838041_G_A	rs140426320	0	0.996		0.0166667	0	9.3e-05		179.211
TDRD5		L278V	chr1:179587734_C_G		0.09	0.914		0.0166667	0	9.3e-05		179.211
SGCZ		T195M	chr8:13965708_G_A		0	0.999		0.0166667	0	9.3e-05		179.211
STAT2		A302T	chr12:56745113_C_T	rs141205552	0.08	0.858		0.0166667	0	9.3e-05		179.211
BRCA2		R2784Q	chr13:32944558_G_A	rs80359076	0	1		0.0166667	0	9.3e-05		179.211
SEMA3E		G29G	chr7:83119439_G_A					0.0166667	0	9.3e-05		179.211
TRABD		V104V	chr22:50633361_C_T					0.0166667	0	9.3e-05		179.211
AGPAT9		R273C	chr4:84516076_C_T		0	1		0.0166667	0	9.3e-05		179.211
RSPRY1			chr16:57250964_C_G					0.0166667	0	9.3e-05		179.211
SHROOM3		P1398P	chr4:77675830_C_T					0.0166667	0	9.3e-05		179.211
SDF4			chr1:1154030_G_A					0.0166667	0	9.3e-05		179.211
DYNC1H1		I3444I	chr14:102499740_C_T	rs145087182				0.0166667	0	9.3e-05		179.211
GSDMC			chr8:130762194_C_T					0.0166667	0.0005	9.3e-05		179.211
LRRC40		R516H	chr1:70614326_C_T		0.17	0		0.0166667	0	9.3e-05		179.211
GRAMD3		I277I	chr5:125822649_T_C					0.0166667	0	9.3e-05		179.211
ZMAT3		G244G	chr3:178742943_G_A					0.0166667	0	9.3e-05		179.211
VASH2		R159H	chr1:213146032_G_A	rs150945050	0.06	0.118		0.0166667	0	9.3e-05		179.211
SMPDL3B		L357L	chr1:28285052_C_T					0.0166667	0	9.3e-05		179.211
ZNF136		R480Q	chr19:12298632_G_A		0.5	0.282		0.0166667	0	9.3e-05		179.211
FBXL17		N402N	chr5:107700607_A_G					0.0166667	0	9.3e-05		179.211
ADAMTS2		E188Q	chr5:178700038_C_G	rs146064587	0.01	0.989		0.0166667	0	9.3e-05		179.211
ARL6IP1			chr16:18812790_G_C	rs142767574				0.0166667	0	9.3e-05		179.211
EXOC3L1		R435H	chr16:67220541_C_T	rs139624444	0.01	0.991		0.0166667	0	9.3e-05		179.211
ATP1A3		S416L	chr19:42485962_G_A		0	0.789018		0.0166667	0	9.3e-05		179.211
RGS19		T201I	chr20:62705258_G_A		1	0		0.0166667	0	9.3e-05		179.211
FREM2		A2441V	chr13:39433530_C_T	rs146903976	0.01	0.004		0.0166667	0	9.3e-05		179.211
CNOT7		R32Q	chr8:17102567_C_T		0.63	0		0.0166667	0	9.3e-05		179.211
CDC42EP1		L82M	chr22:37962600_C_A		0.08	0.839		0.0166667	0	9.3e-05		179.211
PELI1		V265M	chr2:64322300_C_T		0.25	0.005		0.0166667	0	9.3e-05		179.211
FXYD6,FXYD6-FXYD2			chr11:117711825_G_T					0.0166667	0	9.3e-05		179.211
ACOT11		C209R	chr1:55062949_T_C	rs149789097	0.41	0.885		0.0166667	0	9.3e-05		179.211
ZNF599		T271T	chr19:35250893_C_T					0.0166667	0	9.3e-05		179.211
XDH		D595D	chr2:31595165_G_A	rs140066757				0.0166667	0	9.3e-05		179.211
ADCY9		I1064I	chr16:4016646_G_A					0.0166667	0	9.3e-05		179.211
RELA		D256G	chr11:65425859_T_C		0.04	0.038		0.0166667	0	9.3e-05		179.211
BSN		P1513A	chr3:49691526_C_G	rs148388413	1	0.673		0.0166667	0	9.3e-05		179.211
DCHS2		S913S	chr4:155243555_G_C					0.0166667	0	9.3e-05		179.211
HMCN1		R3201C	chr1:186057761_C_T		0.11	0.049		0.0166667	0	9.3e-05		179.211
CCIN		R24C	chr9:36169569_C_T		0.01	0.995		0.0166667	0	9.3e-05		179.211
PXK		D186N	chr3:58377515_G_A		0.02	0.725		0.0166667	0	9.3e-05		179.211
MASP1		R383K	chr3:186961352_C_T		0.56	0		0.0166667	0	9.3e-05		179.211
SH2D4A		A337T	chr8:19250924_G_A		0.14	0.001		0.0166667	0	9.3e-05		179.211
MLLT4		T1429S	chr6:168352392_C_G		0.19	0		0.0166667	0	9.3e-05		179.211
LONP1		V641I	chr19:5696157_C_T	rs34402166	0.13	0		0.0166667	0.01	9.3e-05		179.211
MSH2		E198E	chr2:47637460_A_G					0.0166667	0	9.3e-05		179.211
CELSR3		T3287T	chr3:48677157_C_T					0.0166667	0.0005	9.3e-05		179.211
MCOLN1		P177P	chr19:7591772_G_A		0			0.0166667	0.0005	9.3e-05		179.211
C14orf43		D550D	chr14:74203800_G_A					0.0166667	0	9.3e-05		179.211
C19orf21			chr19:761678_G_A					0.0166667	0	9.3e-05		179.211
DUSP13		P75Q	chr10:76857569_G_T	rs148137334	0.01	0.976		0.0166667	0	9.3e-05		179.211
CCBL2		M1T	chr1:89454032_A_G		0	0.968		0.0166667	0	9.3e-05		179.211
NUP35		R214C	chr2:184023041_C_T	rs147839363	0	0.999		0.0166667	0	9.3e-05		179.211
C20orf3		D167N	chr20:24952135_C_T		0	0.986		0.0166667	0	9.3e-05		179.211
KLHL3			chr5:136964157_A_T					0.0166667	0	9.3e-05		179.211
DOK2		R216H	chr8:21767414_C_T		0	1		0.0166667	0	9.3e-05		179.211
KIAA1919			chr6:111585168_G_A					0.0166667	0	9.3e-05		179.211
OR4C16		A52T	chr11:55339757_G_A	rs148465141	0.88	0		0.0166667	0	9.3e-05		179.211
SLC5A4		I210T	chr22:32633266_A_G		0	0.984		0.0166667	0	9.3e-05		179.211
FAM193A		T612T	chr4:2692603_G_A					0.0166667	0	9.3e-05		179.211
EMR1		A479V	chr19:6924756_C_T	rs149745999	0	0.953		0.0166667	0.0005	9.3e-05		179.211
TMEM241		T43T	chr18:21001399_C_T	rs145122726				0.0166667	0	9.3e-05		179.211
LRP1		R678Q	chr12:57554729_G_A	rs145154098	0.01	0.243		0.0166667	0	9.3e-05		179.211
ZNF180		S366L	chr19:44981601_G_A	rs146300903	0.01	0.995		0.0166667	0	9.3e-05		179.211
DLAT		S202S	chr11:111899615_G_A	rs148153443				0.0166667	0	9.3e-05		179.211
MYOG		I204I	chr1:203053101_G_A	rs151167999				0.0166667	0	9.3e-05		179.211
PLEKHG3		T274T	chr14:65198219_C_T	rs141748169				0.0166667	0	9.3e-05		179.211
PTHLH		T113M	chr12:28116467_G_A	rs141989276	0.01	0.749		0.0166667	0	9.3e-05		179.211
PDCD11			chr10:105187057_G_T					0.0166667	0	9.3e-05		179.211
DYNC1I1			chr7:95625236_A_G					0.0166667	0	9.3e-05		179.211
VPS54		R215H	chr2:64189522_C_T	rs143884930	0.01	0.999		0.0166667	0	9.3e-05		179.211
AMBRA1		A1038A	chr11:46430082_G_A					0.0166667	0	9.3e-05		179.211
MPHOSPH10			chr2:71365772_C_T					0.0166667	0	9.3e-05		179.211
PPFIBP2		R155C	chr11:7650693_C_T	rs112515313	0	1		0.0166667	0.0005	9.3e-05		179.211
METTL21C		A8T	chr13:103346827_C_T		0.16	0.003		0.0166667	0	9.3e-05		179.211
DICER1		E732E	chr14:95577714_T_C	rs146475655				0.0166667	0	9.3e-05		179.211
HK2		F741F	chr2:75115033_C_T					0.0166667	0	9.3e-05		179.211
SMARCC2			chr12:56561821_G_A					0.0166667	0	9.3e-05		179.211
LGALS1		R49L	chr22:38074546_G_T	rs111700736	0	0.999		0.0166667	0	9.3e-05		179.211
ZC3H14		G24D	chr14:89061141_G_A	rs144376305	0	0.535237		0.0166667	0	9.3e-05		179.211
DYSF		L1780P	chr2:71895924_T_C	rs148382335	0	0.989		0.0166667	0	9.3e-05		179.211
NES		Q1022K	chr1:156640916_G_T	rs145926923	0.01	0.47		0.0166667	0	9.3e-05		179.211
SLC26A10		R430C	chr12:58018709_C_T	rs141552765	0.01	1		0.0166667	0.0005	9.3e-05		179.211
PHF2		K382R	chr9:96418875_A_G	rs139496293	0.64	0.004		0.05	0.0005	0.000279		179.211
CPNE7		R275H	chr16:89653121_G_A		0	0.876		0.0166667	0	9.3e-05		179.211
TTLL2		R479H	chr6:167754824_G_A	rs138482235	0.18	0		0.0166667	0	9.3e-05		179.211
NUP155		T14A	chr5:37371040_T_C		0.27	0.001		0.0166667	0	9.3e-05		179.211
PRL			chr6:22297216_G_A	rs138307831				0.0166667	0.0037	9.3e-05		179.211
B4GALNT4		D188D	chr11:373219_C_T	rs145389119				0.0166667	0	9.3e-05		179.211
CDH1		V391V	chr16:68847251_C_T	rs148080550				0.0166667	0	9.3e-05		179.211
WWP2			chr16:69967870_C_T					0.0166667	0	9.3e-05		179.211
OR1J1		A183A	chr9:125239657_G_A	rs138400138				0.0166667	0	9.3e-05		179.211
SLC15A4		T363M	chr12:129293942_G_A	rs142880588	0.04	0.899		0.0166667	0	9.3e-05		179.211
ACVR1		I167I	chr2:158634685_G_A					0.0166667	0	9.3e-05		179.211
RELT			chr11:73105792_C_T					0.0166667	0	9.3e-05		179.211
GET4			chr7:930730_C_T					0.0166667	0	9.3e-05		179.211
MED13L		C1854C	chr12:116413346_G_A	rs139063441				0.0166667	0	9.3e-05		179.211
THBS3			chr1:155172952_A_T					0.0166667	0	9.3e-05		179.211
RUSC2		S164N	chr9:35547009_G_A		0	0.956		0.0166667	0	9.3e-05		179.211
SIPA1L3			chr19:38633368_C_A					0.0166667	0	9.3e-05		179.211
SLC6A1			chr3:11068069_C_T	rs144773839				0.0166667	0.0005	9.3e-05		179.211
CDH6		S443S	chr5:31313500_G_A	rs142200699				0.0166667	0	9.3e-05		179.211
SEL1L		G569G	chr14:81952724_G_A					0.0166667	0	9.3e-05		179.211
SCN1A		R1596C	chr2:166850722_G_A	rs121917993	0	0.854		0.0166667	0	9.3e-05		179.211
FAM212B		R135Q	chr1:112270080_C_T		0.41	0.001		0.0166667	0	9.3e-05		179.211
BLNK		P181P	chr10:97976473_G_A	rs147302301				0.0166667	0	9.3e-05		179.211
SGSM2		S116S	chr17:2265454_C_T					0.0166667	0	9.3e-05		179.211
ANLN		R652R	chr7:36459864_T_C	rs145887844				0.0166667	0	9.3e-05		179.211
DLC1		F257L	chr8:13356810_G_T	rs146364788	0.6	0.037		0.0166667	0	9.3e-05		179.211
PANX3			chr11:124489165_C_G	rs184428257				0.0333333	0.0014	0.000186		179.211
MB		T71T	chr22:36007036_G_A					0.0166667	0	9.3e-05		179.211
ALDH9A1		R62X	chr1:165664632_G_A	rs146792904	0.65	0.733889		0.0166667	0	9.3e-05		179.211
SGPL1		V47V	chr10:72604343_C_T					0.0166667	0	9.3e-05		179.211
SRCAP			chr16:30740282_C_T					0.0166667	0	9.3e-05		179.211
VTN		K277N	chr17:26695690_T_G		1	0.001		0.0166667	0.0005	9.3e-05		179.211
NEBL			chr10:21108346_G_A					0.0166667	0	9.3e-05		179.211
PITPNM2		E547E	chr12:123481289_C_T					0.0166667	0	9.3e-05		179.211
ACACA			chr17:35592055_A_C					0.0166667	0	9.3e-05		179.211
PDCD1LG2		I32T	chr9:5534784_T_C		0.02	0.01		0.0166667	0	9.3e-05		179.211
NR3C1		A73V	chr5:142780187_G_A		0.56	0		0.0166667	0	9.3e-05		179.211
GIP			chr17:47041656_G_A					0.0166667	0	9.3e-05		179.211
BZRAP1		G1453G	chr17:56386094_G_A	rs183608387				0.0166667	0.0009	9.3e-05		179.211
UNC13D			chr17:73838492_G_A					0.0166667	0.0041	9.3e-05		179.211
LAMC3			chr9:133963038_G_A					0.0166667	0	9.3e-05		179.211
AKR1E2		G246S	chr10:4884032_G_A	rs138083633	0.14	0		0.0166667	0	9.3e-05		179.211
FUZ		V85M	chr19:50314914_C_T		0	0.98		0.0166667	0	9.3e-05		179.211
SPATA16		N39N	chr3:172835405_G_A					0.0166667	0	9.3e-05		179.211
GRIA4		N866S	chr11:105845224_A_G		0.05	0.414146		0.0166667	0	9.3e-05		179.211
PPP2R3A		S504R	chr3:135721850_A_C		0.04	0.004		0.0166667	0	9.3e-05		179.211
ITGB3			chr17:45368271_G_A					0.0166667	0	9.3e-05		179.211
DHX34		R453C	chr19:47863309_C_T	rs143304849	0	0.727022		0.0166667	0	9.3e-05		179.211
RFC2		V217M	chr7:73653261_C_T		0	0.979		0.0166667	0	9.3e-05		179.211
POP4		G197R	chr19:30106213_G_A		0	1		0.0166667	0	9.3e-05		179.211
NLRP13		G986G	chr19:56407485_C_T					0.0166667	0	9.3e-05		179.211
QRSL1		L330L	chr6:107102743_T_C					0.0166667	0	9.3e-05		179.211
GSDMB		R35C	chr17:38073467_G_A		0.02	0.942		0.0166667	0	9.3e-05		179.211
HECW2		A777T	chr2:197183285_C_T	rs144966097	0.28	0.006		0.0166667	0	9.3e-05		179.211
ASH1L		T2761M	chr1:155313116_G_A		0	0.999		0.0166667	0	9.3e-05		179.211
SPEN		I2968I	chr1:16261639_C_T	rs145129045				0.0166667	0.0005	9.3e-05		179.211
HYOU1			chr11:118926061_G_T					0.0166667	0	9.3e-05		179.211
PARD6A		N295S	chr16:67696396_A_G	rs148341217	0.4	0.968		0.0166667	0	9.3e-05		179.211
PHAX			chr5:125960226_C_T					0.0166667	0	9.3e-05		179.211
LRP1		Q2498Q	chr12:57586692_G_A	rs148056289				0.0333333	0	0.000186		179.211
FAM48A		D332E	chr13:37602440_A_T		1	0.001		0.0166667	0	9.3e-05		179.211
SRRM2		R2129C	chr16:2816914_C_T			0.46227		0.0166667	0	9.3e-05		179.211
GBP4			chr1:89664530_C_A					0.0166667	0	9.3e-05		179.211
NFATC2		A768A	chr20:50048962_G_A	rs148294281				0.0166667	0.0005	9.3e-05		179.211
RUNX1T1		D361G	chr8:92998438_T_C		0.03	0.935		0.0166667	0	9.3e-05		179.211
DBH			chr9:136505145_C_T					0.0166667	0.0005	9.3e-05		179.211
C5			chr9:123739189_C_T					0.0166667	0	9.3e-05		179.211
IL2			chr4:123374846_A_G					0.0333333	0	0.000186		179.211
NKG7		D26N	chr19:51875714_C_T		0.32	0.131		0.0166667	0	9.3e-05		179.211
BID		R3H	chr22:18222182_C_T		0.57	0.002		0.0166667	0	9.3e-05		179.211
MYH10		K1621N	chr17:8390841_C_A	rs138425877	0	0.992		0.0166667	0	9.3e-05		179.211
FABP2		E102K	chr4:120240735_C_T		0.36	0.036		0.05	0	0.000279		179.211
NCEH1		Y84C	chr3:172365888_T_C	rs140554977	0.17	0.503369		0.0166667	0	9.3e-05		179.211
ABCA12		N1062S	chr2:215851290_T_C	rs28940269	0	0.999		0.0166667	0	9.3e-05		179.211
PTPRD		D1138N	chr9:8375964_C_T	rs144763077	0	0.152		0.0166667	0	9.3e-05		179.211
SYNGR4		T221T	chr19:48879533_C_T	rs149839356				0.0166667	0	9.3e-05		179.211
OR5A1		V108V	chr11:59210965_C_A	rs150886922				0.0166667	0	9.3e-05		179.211
LAMA1		D2814D	chr18:6949214_G_A	rs138633363				0.0166667	0.0005	9.3e-05		179.211
STAT6		A224V	chr12:57498934_G_A	rs144009942	0.27	0		0.0166667	0	9.3e-05		179.211
TBC1D17		R283W	chr19:50386248_C_T		0	1		0.0166667	0	9.3e-05		179.211
SLC16A3		S58S	chr17:80194058_C_T					0.0166667	0	9.3e-05		179.211
ZBTB17		E586K	chr1:16269060_C_T	rs137984913	0	0.931		0.0166667	0	9.3e-05		179.211
ANKAR		S1022N	chr2:190593419_G_A	rs140184386	0.13	0.085		0.0166667	0	9.3e-05		179.211
GRM2		V77I	chr3:51749872_G_A		0.66	0.001		0.0166667	0	9.3e-05		179.211
PRPF8		A190V	chr17:1585198_G_A			0.008		0.0166667	0	9.3e-05		179.211
FASTK		L94L	chr7:150775769_C_G	rs144369277				0.0166667	0	9.3e-05		179.211
KEL		R47W	chr7:142658531_G_A	rs150577967	0.12	0.002		0.0166667	0	9.3e-05		179.211
CCDC164		Q118X	chr2:26644264_C_T	rs142371860	0.22	0.719632		0.0333333	0	0.000186		179.211
SPOCK3		F76F	chr4:167983650_G_A					0.0166667	0	9.3e-05		179.211
ZNF638		R544Q	chr2:71591296_G_A	rs142061376	0	0.997		0.0166667	0	9.3e-05		179.211
TLR5		Y357N	chr1:223285305_A_T			0		0.0166667	0	9.3e-05		179.211
CPNE2		Y352Y	chr16:57159900_C_T					0.0166667	0	9.3e-05		179.211
LIG3		T927M	chr17:33329792_C_T	rs35956074	0.05	0.057		0.0166667	0	9.3e-05		179.211
FAM129C		V575I	chr19:17657570_G_A		0.2	0.007		0.0166667	0	9.3e-05		179.211
ZNF385D		T158M	chr3:21478662_G_A		0.22	0.011		0.0166667	0	9.3e-05		179.211
ITGA2B		G395G	chr17:42460886_G_A	rs147634553				0.0166667	0	9.3e-05		179.211
CLDN16		R21I	chr3:190105970_G_T	rs144731880	0	0.793		0.0166667	0	9.3e-05		179.211
ORC4		S8T	chr2:148733505_C_G		0.18	0		0.0166667	0	9.3e-05		179.211
LYPD4			chr19:42343363_C_G					0.0166667	0	9.3e-05		179.211
ENPP7		A322T	chr17:77709406_G_A	rs145186981	0.51	0.037		0.0166667	0	9.3e-05		179.211
RXFP2		S282L	chr13:32355867_C_T	rs144275111	0.07	0.025		0.0166667	0	9.3e-05		179.211
PIK3C2B		R82R	chr1:204438685_G_A	rs146062717				0.0166667	0.0005	9.3e-05		179.211
ABCC10		I603I	chr6:43405689_C_T					0.0166667	0	9.3e-05		179.211
FREM2		R2080C	chr13:39422666_C_T		0	0.999		0.0166667	0	9.3e-05		179.211
CLRN1		N48K	chr3:150690352_A_C	rs111033258	0	0.998		0.0166667	0	9.3e-05		179.211
CIITA		S216S	chr16:10996534_G_A					0.0166667	0	9.3e-05		179.211
SOGA2			chr18:8813243_C_T					0.0166667	0	9.3e-05		179.211
TBC1D1		I429V	chr4:38029483_A_G		0.2	0.005		0.0166667	0	9.3e-05		179.211
OR8K3		L105F	chr11:56086095_C_T	rs147923921	0.22	0.025		0.0166667	0	9.3e-05		179.211
CHEK2		R181C	chr22:29121016_G_A	rs137853010	0.1	0.003		0.0166667	0	9.3e-05		179.211
RUNX1T1		A454V	chr8:92982953_G_A		0.1	0.005		0.0166667	0	9.3e-05		179.211
TRMT11			chr6:126342285_A_C					0.0166667	0	9.3e-05		179.211
ERBB4			chr2:212530211_T_C					0.0166667	0	9.3e-05		179.211
XRCC4			chr5:82648937_T_G					0.0166667	0	9.3e-05		179.211
TRUB1			chr10:116702394_T_G					0.0166667	0	9.3e-05		179.211
MYO1G		A120T	chr7:45016203_C_T		0	0.997		0.0166667	0	9.3e-05		179.211
MEOX1			chr17:41719235_G_C					0.0166667	0	9.3e-05		179.211
RGS12		P393P	chr4:3425257_G_A					0.0166667	0	9.3e-05		179.211
POMP		P76P	chr13:29242675_G_A					0.0166667	0	9.3e-05		179.211
LRP5		P1522L	chr11:68213980_C_T		0	0.999		0.0166667	0	9.3e-05		179.211
CCDC27		S62S	chr1:3669231_G_A	rs144876922				0.0166667	0	9.3e-05		179.211
C19orf21		A674T	chr19:763570_G_A		0.09	0.387		0.0166667	0	9.3e-05		179.211
NALCN		A421A	chr13:101910797_C_T	rs140469887				0.0166667	0	9.3e-05		179.211
GRIK3			chr1:37270875_G_A					0.0166667	0	9.3e-05		179.211
KANK1		M505T	chr9:712754_T_C	rs111273694	0.45	0.016		0.0166667	0.0005	9.3e-05		179.211
LRRC8A		T757T	chr9:131678488_G_A					0.0166667	0	9.3e-05		179.211
MYO16			chr13:109445847_G_C					0.0333333	0	0.000186		179.211
CC2D1B		A461T	chr1:52824083_C_T	rs144795886	0.66	0		0.0166667	0	9.3e-05		179.211
FLNB		T2025T	chr3:58135632_G_A	rs146271686				0.0166667	0.0014	9.3e-05		179.211
FBP2		T9T	chr9:97355982_G_A					0.0166667	0	9.3e-05		179.211
IFT140		M1164V	chr16:1570773_T_C		1	0.011		0.0166667	0	9.3e-05		179.211
EWSR1		G456G	chr22:29694841_A_T					0.0166667	0	9.3e-05		179.211
GAS2L3		R348C	chr12:101017625_C_T		0.07	0		0.0166667	0	9.3e-05		179.211
TTN		R1975L	chr2:179640529_C_A	rs150884428	0.07	0.433689		0.0166667	0	9.3e-05		179.211
HTR1D		R364W	chr1:23519623_G_A	rs145666203	0	0.97		0.0166667	0	9.3e-05		179.211
PHLDB1			chr11:118495787_C_T					0.0166667	0	9.3e-05		179.211
ZNF229		E47G	chr19:44936495_T_C		0	0.508		0.0166667	0	9.3e-05		179.211
CATSPERG		K502R	chr19:38850118_A_G		0.89	0		0.0166667	0	9.3e-05		179.211
COPB1		L67L	chr11:14515876_T_G					0.0166667	0	9.3e-05		179.211
ACPL2		G177S	chr3:141011133_G_A		0.01	0.998		0.0166667	0	9.3e-05		179.211
AVIL		A312V	chr12:58203384_G_A	rs148973636	0	0.998		0.0166667	0	9.3e-05		179.211
ATF7IP2		I438M	chr16:10551348_T_G	rs143609619	0.02	0.205		0.0166667	0	9.3e-05		179.211
LEF1		A287V	chr4:108999440_G_A	rs139854140	0	0.985		0.0166667	0.0005	9.3e-05		179.211
AZGP1		D110N	chr7:99569378_C_T		0	0.174		0.0166667	0	9.3e-05		179.211
OSGIN1		V429M	chr16:83999463_G_A		0	0.978		0.0166667	0	9.3e-05		179.211
ANKRD17		N2217S	chr4:73944364_T_C	rs138897562	0.98	0.489		0.0166667	0	9.3e-05		179.211
PPIP5K2			chr5:102521989_G_A					0.0166667	0	9.3e-05		179.211
KIAA1274		F133F	chr10:72289755_C_T					0.0166667	0	9.3e-05		179.211
MOK		E194K	chr14:102717159_C_T		0	0.765		0.0166667	0	9.3e-05		179.211
STAU1		I191V	chr20:47740920_T_C		0.03	0.013		0.0166667	0	9.3e-05		179.211
PCGF5		G123R	chr10:93011090_G_C		0.16	0.004		0.0166667	0	9.3e-05		179.211
GPRIN1		E668E	chr5:176024832_C_T					0.0166667	0	9.3e-05		179.211
B3GNT3		F234F	chr19:17922514_C_T					0.0166667	0	9.3e-05		179.211
ULK1		G1047G	chr12:132405894_C_A	rs141308989				0.0166667	0	9.3e-05		179.211
ACIN1		A405A	chr14:23549383_G_T	rs45510791				0.0666667	0.06	0.000372		179.211
LRRC3B		C149C	chr3:26751610_C_T	rs149299795				0.0166667	0	9.3e-05		179.211
LRRC36			chr16:67399174_T_A					0.0166667	0	9.3e-05		179.211
NFXL1		P621S	chr4:47886418_G_A		0.04	0.978		0.0166667	0	9.3e-05		179.211
YIF1B		V200V	chr19:38798239_G_A					0.0166667	0	9.3e-05		179.211
MLL5		R656Q	chr7:104742412_G_A	rs145908587	0	0.997		0.0166667	0	9.3e-05		179.211
SEMG1		H248N	chr20:43836680_C_A	rs138583556	0.03	0.999		0.0166667	0	9.3e-05		179.211
PAPLN		V360M	chr14:73720526_G_A		0	0.968		0.0166667	0	9.3e-05		179.211
SEMA4A		A541T	chr1:156146519_G_A	rs151030269	0.13	0.004		0.0166667	0	9.3e-05		179.211
IGF2R		G1315A	chr6:160485490_G_C		0.01	0.883		0.0166667	0	9.3e-05		179.211
C1QTNF7			chr4:15437339_G_C					0.0166667	0	9.3e-05		179.211
ITGB4		E995G	chr17:73739815_A_G		0.04	0.157		0.0166667	0	9.3e-05		179.211
PARP9		A682V	chr3:122255155_G_A		0.47	0.001		0.0166667	0	9.3e-05		179.211
AP1M1			chr19:16339775_C_T					0.0166667	0	9.3e-05		179.211
HAS3		R71Q	chr16:69143510_G_A		0.04	0.307		0.0166667	0	9.3e-05		179.211
FAM109B		P82P	chr22:42473543_C_T	rs145260332				0.0166667	0	9.3e-05		179.211
TOP3A		I161I	chr17:18208442_G_A	rs138655866				0.0166667	0.0005	9.3e-05		179.211
CDCP2		T212I	chr1:54606899_G_A		0.19	0.036		0.0166667	0	9.3e-05		179.211
BMP1		D267D	chr8:22035435_C_T					0.0166667	0	9.3e-05		179.211
RAB22A		A152A	chr20:56929290_G_A					0.0166667	0	9.3e-05		179.211
VTI1A		E85K	chr10:114224405_G_A		0.16	0.031		0.0166667	0	9.3e-05		179.211
NUMA1		A96V	chr11:71734115_G_A	rs151173629	0.01	0.889		0.0166667	0	9.3e-05		179.211
SCUBE1		R982Q	chr22:43600025_C_T		0.01	0.977		0.0166667	0	9.3e-05		179.211
PVRL2		T235M	chr19:45375335_C_T	rs146983303	0.03	0.739		0.0166667	0	9.3e-05		179.211
ALKBH7		R194W	chr19:6374898_C_T		0	1		0.0166667	0	9.3e-05		179.211
XKR7		R524W	chr20:30585090_C_T		0	1		0.0166667	0	9.3e-05		179.211
DNAH8		E371K	chr6:38705743_G_A	rs138901149	0.14	0.057		0.0166667	0	9.3e-05		179.211
C3orf22		G83D	chr3:126268889_C_T	rs139410214	0.15	0.012		0.0166667	0	9.3e-05		179.211
HFE2		N146I	chr1:145416770_A_T	rs151128969	0	0.999		0.0166667	0	9.3e-05		179.211
DMXL2		T2087S	chr15:51749628_G_C		0.58	0		0.0166667	0	9.3e-05		179.211
OSBPL6		S578S	chr2:179247956_C_T					0.0166667	0	9.3e-05		179.211
BTBD2			chr19:1987257_C_T					0.0166667	0	9.3e-05		179.211
TPPP		V60M	chr5:677998_C_T	rs147824661	0.02	0.15		0.0166667	0	9.3e-05		179.211
CHD4			chr12:6679875_C_G					0.0166667	0	9.3e-05		179.211
GFOD2		T275T	chr16:67709391_C_T					0.0166667	0	9.3e-05		179.211
HDHD2		K50K	chr18:44661027_T_C	rs150953525				0.0166667	0	9.3e-05		179.211
ARHGAP9		V78I	chr12:57872958_C_T		0.01	0.08		0.0166667	0	9.3e-05		179.211
PIWIL3		A129T	chr22:25152643_C_T		1	0		0.0166667	0	9.3e-05		179.211
LRP1B		R2184R	chr2:141458066_C_T					0.0166667	0	9.3e-05		179.211
PAMR1		R347Q	chr11:35461235_C_T	rs150941960	0.28	0.977		0.0166667	0	9.3e-05		179.211
CGRRF1		D327D	chr14:55005083_C_T					0.0166667	0	9.3e-05		179.211
TBATA			chr10:72534938_T_C					0.0166667	0	9.3e-05		179.211
C10orf55		S38L	chr10:75671786_G_A					0.0166667	0	9.3e-05		179.211
FN1;FN1(NM_212478:exon40:c.5975-2A>C)		T1926T	chr2:216237025_T_G					0.0166667	0	9.3e-05		179.211
IGSF9		A404T	chr1:159902337_C_T		0.24	0.48738		0.0166667	0	9.3e-05		179.211
MACF1		A1645S	chr1:39816610_G_T		0.76	0		0.0166667	0	9.3e-05		179.211
RELN		S2035S	chr7:103191711_G_A					0.0166667	0	9.3e-05		179.211
ADD2			chr2:70919516_T_C					0.0166667	0	9.3e-05		179.211
TECPR2		P776S	chr14:102901480_C_T	rs149337621	0.59	0		0.0166667	0	9.3e-05		179.211
CTRB1		A247T	chr16:75258711_G_A		0.35	0.003		0.0166667	0	9.3e-05		179.211
SPRY4		G288R	chr5:141693812_C_T	rs148661341	0.05	0.024		0.0166667	0	9.3e-05		179.211
TUT1		S637F	chr11:62343395_G_A	rs144904888	0.01	0.989		0.0166667	0	9.3e-05		179.211
FNDC5		A16A	chr1:33333927_G_A	rs149496621				0.0166667	0	9.3e-05		179.211
HBS1L			chr6:135318509_C_T					0.0166667	0	9.3e-05		179.211
SHC4		P56P	chr15:49255045_C_T	rs140544292				0.0166667	0	9.3e-05		179.211
SPINK1			chr5:147204290_A_T					0.0166667	0	9.3e-05		179.211
FAM213A		D35D	chr10:82180328_C_T					0.0166667	0	9.3e-05		179.211
NOC3L			chr10:96122580_C_T					0.0166667	0	9.3e-05		179.211
PRKCD		R444C	chr3:53220689_C_T		0	1		0.0166667	0	9.3e-05		179.211
OAS2		G580E	chr12:113445592_G_A		0	1		0.0166667	0	9.3e-05		179.211
TRIM38		E304K	chr6:25983427_G_A	rs146076775	0.21	0.257		0.0166667	0	9.3e-05		179.211
FAM194A		S213S	chr3:150403780_C_T	rs145250976				0.0166667	0	9.3e-05		179.211
ADCK2		L318L	chr7:140374431_C_T	rs140280145				0.0166667	0	9.3e-05		179.211
ZNF334		E241K	chr20:45131257_C_T		0.06	0.927		0.0166667	0	9.3e-05		179.211
TMEM222		H147H	chr1:27660674_C_T					0.0166667	0	9.3e-05		179.211
RBPJL			chr20:43944991_G_A					0.0166667	0.0005	9.3e-05		179.211
RNF219		S39L	chr13:79219089_G_A		0.01	0.989		0.0166667	0	9.3e-05		179.211
SLC9A2		R586H	chr2:103318873_G_A	rs143663218	0.14	0		0.0166667	0.0005	9.3e-05		179.211
KRT38		I28I	chr17:39597090_G_A					0.0166667	0	9.3e-05		179.211
GRXCR2			chr5:145246060_G_A					0.0166667	0	9.3e-05		179.211
ATP5S		P124T	chr14:50789446_C_A	rs144297761	0.11			0.0166667	0.0005	9.3e-05		179.211
IL1F10		A109T	chr2:113832807_G_A	rs140754412	1	0.001		0.0166667	0	9.3e-05		179.211
TAS2R5		R213W	chr7:141490798_C_T	rs149987830	0.02	0.997		0.0166667	0	9.3e-05		179.211
BSND		S281S	chr1:55474181_G_A					0.0166667	0	9.3e-05		179.211
SMTN		S435S	chr22:31487146_C_T	rs143316150	0.01			0.0166667	0	9.3e-05		179.211
CYP26B1		D227N	chr2:72362299_C_T	rs143738797	0.1	0.739		0.0166667	0	9.3e-05		179.211
TECTA		D511N	chr11:120996338_G_A	rs150927084	0.08	0.854		0.0166667	0	9.3e-05		179.211
TMEM202		S39S	chr15:72691029_G_A	rs140058943				0.0166667	0	9.3e-05		179.211
MMP11		R451R	chr22:24125617_C_T					0.0166667	0.0005	9.3e-05		179.211
CPA6		R264C	chr8:68396051_G_A		0.05	0.534		0.0166667	0	9.3e-05		179.211
FAT2		V4298L	chr5:150885284_C_A	rs139567547	0	0.182		0.0166667	0	9.3e-05		179.211
NPY2R		V291I	chr4:156135962_G_A	rs147783618	0.83	0		0.0166667	0	9.3e-05		179.211
RUNX1		V137V	chr21:36252870_G_A					0.0166667	0	9.3e-05		179.211
PDCD1LG2		L247H	chr9:5557726_T_A	rs139007200	0.04	0		0.0166667	0	9.3e-05		179.211
SYNRG		S1021S	chr17:35880737_C_T	rs150039501				0.0166667	0	9.3e-05		179.211
NEK4			chr3:52794806_C_T					0.0166667	0	9.3e-05		179.211
DUSP11		I243V	chr2:73993986_T_C	rs140704867	0.1	0.05		0.0166667	0	9.3e-05		179.211
ATP1A3		P800P	chr19:42474591_C_T					0.0166667	0	9.3e-05		179.211
C19orf44			chr19:16620848_G_A					0.0166667	0	9.3e-05		179.211
GPR116		T519T	chr6:46836684_C_T					0.0166667	0	9.3e-05		179.211
CWC27		Y48C	chr5:64077751_A_G		0	1		0.0166667	0	9.3e-05		179.211
EDEM3		R721C	chr1:184675819_G_A	rs137886195	0	0.735512		0.0166667	0	9.3e-05		179.211
MCM4		R98W	chr8:48874669_C_T		0.04	0.986		0.0166667	0	9.3e-05		179.211
CES2		D576N	chr16:66977782_G_A	rs140097117	0.2	0.131		0.0166667	0	9.3e-05		179.211
DNAJB12		V327V	chr10:74096409_G_A					0.0166667	0	9.3e-05		179.211
ARMC4		R877H	chr10:28151532_C_T		0	1		0.0166667	0	9.3e-05		179.211
THOC6			chr16:3077666_C_T					0.0166667	0	9.3e-05		179.211
JPH2			chr20:42814916_C_T					0.0166667	0	9.3e-05		179.211
HEATR1		M499V	chr1:236754182_T_C		1	0		0.0166667	0	9.3e-05		179.211
HIST1H1C		A24T	chr6:26056587_C_T		0.28	0.313908		0.0166667	0.0005	9.3e-05		179.211
PFAS			chr17:8167077_C_T					0.0166667	0	9.3e-05		179.211
EVC2			chr4:5633504_G_A					0.0166667	0.0009	9.3e-05		179.211
ALKBH6		R102W	chr19:36501912_G_A	rs149341422	0.01	0.781		0.0166667	0	9.3e-05		179.211
CABIN1		N431S	chr22:24456429_A_G		0.03	0.77104		0.0166667	0	9.3e-05		179.211
TIMM44		A436V	chr19:7992124_G_A	rs143337629	0.02	0.081		0.0166667	0	9.3e-05		179.211
CAPN9		P294L	chr1:230910305_C_T		0.13	0.001		0.0166667	0	9.3e-05		179.211
SMARCA5		H660H	chr4:144464738_T_C					0.0166667	0	9.3e-05		179.211
SNRPB		A101A	chr20:2444510_G_A	rs11545677	0.07			0.0166667	0	9.3e-05		179.211
ZNF777		T213M	chr7:149152476_G_A		0.06	0.999		0.0166667	0	9.3e-05		179.211
ASB10		G248V	chr7:150878387_C_A		0	0.998		0.0166667	0	9.3e-05		179.211
ERBB2IP		R1166W	chr5:65350642_C_T	rs142376458	0	0.998		0.0166667	0	9.3e-05		179.211
MCAM			chr11:119180664_G_A					0.0166667	0	9.3e-05		179.211
SCN3B		N113N	chr11:123513260_G_A	rs142613556				0.0166667	0	9.3e-05		179.211
CTTNBP2			chr7:117364592_G_A					0.0166667	0	9.3e-05		179.211
TTF2		T629M	chr1:117624552_C_T		0.26	0.004		0.0166667	0	9.3e-05		179.211
CHAF1A		N166S	chr19:4409293_A_G	rs138213365	0.41	0.305698		0.0166667	0	9.3e-05		179.211
KCNA10		E236E	chr1:111060702_C_T					0.0166667	0	9.3e-05		179.211
FAM212B		R152Q	chr1:112270029_C_T		0	0.999		0.0166667	0	9.3e-05		179.211
ABCC4		R1220W	chr13:95696013_G_A		0	0.999		0.0166667	0	9.3e-05		179.211
TTC17		R896H	chr11:43469573_G_A	rs150211914	0.21	0.441148		0.0166667	0	9.3e-05		179.211
SAMD7		A137T	chr3:169644459_G_A		0.38	0.003		0.0166667	0	9.3e-05		179.211
PIKFYVE		S1602S	chr2:209204275_C_T	rs143759936				0.0166667	0.0005	9.3e-05		179.211
NUP88		K435K	chr17:5298288_C_T	rs147533029				0.0166667	0	9.3e-05		179.211
USP5		R674C	chr12:6973059_C_T	rs139483668	0	0.998		0.0166667	0	9.3e-05		179.211
ABI2		L316H	chr2:204267413_T_A	rs140793695	0	0.024		0.0166667	0.0005	9.3e-05		179.211
COL15A1		G664E	chr9:101788196_G_A	rs146423653	0	0.995		0.0166667	0	9.3e-05		179.211
ZNF77		P295L	chr19:2934241_G_A	rs141673139	0	0.799		0.0166667	0	9.3e-05		179.211
MPP2		A452V	chr17:41956770_G_A	rs143380589	0	0.002		0.0166667	0	9.3e-05		179.211
MLH1		E219A	chr3:37067468_A_C		0.01	0		0.0166667	0	9.3e-05		179.211
BIN1		P95P	chr2:127828159_G_A					0.0166667	0	9.3e-05		179.211
FBN1			chr15:48718098_T_C	rs139122925				0.0166667	0.0009	9.3e-05		179.211
PCSK7			chr11:117090483_G_A					0.0166667	0	9.3e-05		179.211
TSSC4		G120R	chr11:2424221_G_A		0.02	0.974		0.0166667	0.0005	9.3e-05		179.211
FREM2		G446S	chr13:39262817_G_A	rs138659576	0.02	0.998		0.0166667	0	9.3e-05		179.211
ZNF264		C485C	chr19:57723920_C_T	rs145421065				0.0166667	0	9.3e-05		179.211
NIPBL			chr5:37019409_A_G					0.0166667	0	9.3e-05		179.211
PRPH		L349P	chr12:49691189_T_C		0.23	0.049		0.0166667	0	9.3e-05		179.211
NTRK1		C8C	chr1:156811887_C_T	rs139555558				0.0166667	0	9.3e-05		179.211
MASP1		N385N	chr3:186961345_G_A	rs183144579				0.0166667	0.0005	9.3e-05		179.211
CDC37		G371G	chr19:10502251_G_A					0.0166667	0	9.3e-05		179.211
THRB		R438C	chr3:24164449_G_A		0	1		0.0166667	0	9.3e-05		179.211
SETD7		T85M	chr4:140454437_G_A	rs139666025	0.11	0.041		0.0166667	0	9.3e-05		179.211
ADCY6		V624V	chr12:49169194_C_T	rs146036298				0.0166667	0	9.3e-05		179.211
OGDH			chr7:44734204_G_A					0.0166667	0	9.3e-05		179.211
CCDC88A		R1731Q	chr2:55523008_C_T	rs149348311	0.33	0.002		0.0166667	0	9.3e-05		179.211
LRWD1		L115L	chr7:102106630_C_T	rs146833808				0.0166667	0	9.3e-05		179.211
ALDH2		S441L	chr12:112241719_C_T		0	0.999		0.0166667	0	9.3e-05		179.211
ABCC10		A1426A	chr6:43417712_G_A					0.0166667	0	9.3e-05		179.211
RAB11FIP4		D339D	chr17:29850617_C_T					0.0166667	0	9.3e-05		179.211
MMS22L		C31F	chr6:97730262_C_A		0	0.999		0.0166667	0	9.3e-05		179.211
ADA		R211H	chr20:43251694_C_T	rs121908716	0	1		0.0166667	0	9.3e-05		179.211
MIB1		A511T	chr18:19395628_G_A			0		0.0166667	0	9.3e-05		179.211
LRP1B		G3795G	chr2:141115558_T_C					0.0166667	0	9.3e-05		179.211
PTGES2		S114S	chr9:130887658_G_A	rs138988974				0.0166667	0	9.3e-05		179.211
MLPH			chr2:238457971_G_A					0.0166667	0	9.3e-05		179.211
AIRE			chr21:45710665_C_T					0.0166667	0.0005	9.3e-05		179.211
TEX15		H128Y	chr8:30706152_G_A		0.01	0.999		0.0166667	0	9.3e-05		179.211
CCDC138		T633A	chr2:109492608_A_G		0.73	0.099		0.0166667	0	9.3e-05		179.211
SMU1			chr9:33062193_A_T					0.0166667	0	9.3e-05		179.211
COL9A1		P297P	chr6:70964711_T_C					0.0166667	0	9.3e-05		179.211
ZFP106		R1362W	chr15:42731622_G_A	rs151242458	0	1		0.0166667	0.0005	9.3e-05		179.211
FOS		S364I	chr14:75748075_G_T		0	0.983		0.0166667	0	9.3e-05		179.211
ST6GALNAC1		R518C	chr17:74621954_G_A		0	1		0.0166667	0	9.3e-05		179.211
SPICE1			chr3:113187584_A_C					0.0166667	0	9.3e-05		179.211
NOTCH3		G216G	chr19:15302802_G_A					0.0166667	0	9.3e-05		179.211
MTF2		N348S	chr1:93599677_A_G	rs143286394	0.7	0.002		0.0166667	0	9.3e-05		179.211
ANXA10		R246X	chr4:169102845_C_T		1	0.732442		0.0166667	0	9.3e-05		179.211
CHD1		A1077T	chr5:98215264_C_T		0.77	0.001		0.0166667	0	9.3e-05		179.211
SYNE1		A5333V	chr6:152642398_G_A	rs140850000	0.01	0.024		0.0166667	0	9.3e-05		179.211
RBAK		G463G	chr7:5104476_C_G					0.0166667	0	9.3e-05		179.211
AKAP13			chr15:86205701_T_G					0.0166667	0	9.3e-05		179.211
GAB2		R404Q	chr11:77934700_C_T		0.46	0.869		0.0166667	0	9.3e-05		179.211
GPR142		R341Q	chr17:72368372_G_A	rs138844667	0.05	0.526		0.0166667	0	9.3e-05		179.211
AGAP1		C574C	chr2:236949475_C_T					0.0166667	0	9.3e-05		179.211
AKR1C3			chr10:5138804_A_G					0.0166667	0	9.3e-05		179.211
NUP93		D301D	chr16:56866227_C_T	rs141957979				0.0166667	0	9.3e-05		179.211
OR5B17		L46L	chr11:58126407_A_G	rs145986808				0.0166667	0	9.3e-05		179.211
NRIP1		A1139T	chr21:16337099_C_T		0.67	0		0.0166667	0	9.3e-05		179.211
BTN2A1		G138S	chr6:26463636_G_A	rs144358349	0.06	0.067		0.0166667	0	9.3e-05		179.211
DYNC1H1			chr14:102515736_G_T					0.0166667	0	9.3e-05		179.211
VPS41		A419T	chr7:38803147_C_T	rs139434821	0.04	0.293		0.0333333	0	0.000186		179.211
SERPINB10		L44L	chr18:61582874_T_C	rs138905204				0.0166667	0	9.3e-05		179.211
ARHGAP10		D443N	chr4:148867791_G_A	rs143486090	0.13	0.536		0.0166667	0	9.3e-05		179.211
RLF		G1026V	chr1:40703451_G_T		0.01	0.303		0.0166667	0.0005	9.3e-05		179.211
COL19A1		G571G	chr6:70854842_G_C	rs149901450				0.0166667	0	9.3e-05		179.211
PIGW		Y98H	chr17:34893242_T_C	rs144724068	0.19	0.996		0.0166667	0	9.3e-05		179.211
CAD			chr2:27449842_G_A					0.0166667	0	9.3e-05		179.211
SCN3A			chr2:166032948_G_A					0.0166667	0	9.3e-05		179.211
MTERF		R30I	chr7:91504019_C_A	rs150415937	0	0.999		0.0166667	0	9.3e-05		179.211
KIAA0355		P743P	chr19:34833068_G_A					0.0166667	0	9.3e-05		179.211
SPATA25		A181T	chr20:44515299_C_T		0	0.765		0.0166667	0	9.3e-05		179.211
NAT1		Q168H	chr8:18080060_G_T	rs139028182	0.1	0.056		0.0166667	0	9.3e-05		179.211
CRB2		A302V	chr9:126129601_C_T		0.28	0.912		0.0166667	0	9.3e-05		179.211
LPIN1			chr2:11923947_C_T	rs111698882				0.0166667	0	9.3e-05		179.211
SPATA17		T261M	chr1:217955574_C_T	rs148098301	0.01	0.997		0.0166667	0	9.3e-05		179.211
EMC10		T198M	chr19:50984149_C_T		0	1		0.0166667	0	9.3e-05		179.211
NAGA		G101D	chr22:42463791_C_T	rs147270239	0	1		0.0166667	0	9.3e-05		179.211
CLDN20		G121E	chr6:155597215_G_A		0.01	0.851		0.0166667	0	9.3e-05		179.211
PDE4C		R257W	chr19:18330145_G_A		0	0.854		0.0166667	0	9.3e-05		179.211
UGT2B4		I62V	chr4:70361396_T_C		0.29	0.001		0.0166667	0	9.3e-05		179.211
ISLR2		G622R	chr15:74426959_G_C		0	0.995		0.0166667	0	9.3e-05		179.211
SETD1A		Y1447Y	chr16:30991448_C_T	rs140989531				0.0166667	0	9.3e-05		179.211
KIAA1841		F621F	chr2:61344518_C_T					0.0166667	0	9.3e-05		179.211
ASNSD1		R505C	chr2:190532538_C_T		0	1		0.0166667	0	9.3e-05		179.211
TUBGCP6		S1149S	chr22:50659341_C_T	rs181687065				0.0166667	0.0005	9.3e-05		179.211
AKAP13		D1181G	chr15:86124841_A_G		0.01	0		0.0166667	0	9.3e-05		179.211
EDNRB		R253Q	chr13:78477334_C_T	rs140514830	0.14	0.676		0.0166667	0	9.3e-05		179.211
HCN2		Y414Y	chr19:607987_C_T					0.0166667	0	9.3e-05		179.211
KAT6A		S1548S	chr8:41791094_G_A					0.0166667	0	9.3e-05		179.211
TSC1			chr9:135782112_C_T					0.0166667	0	9.3e-05		179.211
EFHD1		R130C	chr2:233546385_C_T	rs147850635	0	0.999		0.0166667	0	9.3e-05		179.211
RORC		E374K	chr1:151785525_C_T		0	0.694		0.0166667	0	9.3e-05		179.211
SRRM1		R168W	chr1:24976558_C_T	rs146719389	0	0.655166		0.0166667	0	9.3e-05		179.211
KRT1		H509H	chr12:53069385_G_A					0.0166667	0	9.3e-05		179.211
CREB3L3			chr19:4153801_G_A					0.0166667	0	9.3e-05		179.211
OR14I1		D119D	chr1:248845249_G_A					0.0166667	0	9.3e-05		179.211
TRAPPC11		L944L	chr4:184618969_C_T					0.0166667	0	9.3e-05		179.211
ANKRD17		T1728A	chr4:73957410_T_C	rs78364977	0.88	0.027		0.0166667	0	9.3e-05		179.211
GPR176		L207P	chr15:40094261_A_G	rs151152620	0	0.933		0.0166667	0	9.3e-05		179.211
TMEM132A		L487L	chr11:60701113_C_T					0.0166667	0	9.3e-05		179.211
IL33			chr9:6250612_G_A					0.0166667	0	9.3e-05		179.211
PRSS36			chr16:31151578_C_T					0.0166667	0	9.3e-05		179.211
RBM14,RBM14-RBM4		T14T	chr11:66384233_T_G					0.0166667	0	9.3e-05		179.211
SYCP2		H393R	chr20:58476721_T_C	rs142900720	0.4	0.002		0.0166667	0	9.3e-05		179.211
EFCAB6		F942F	chr22:43972315_G_A	rs150892923				0.0166667	0	9.3e-05		179.211
MFSD6L		A120T	chr17:8702081_C_T		0.38	0.048		0.0166667	0	9.3e-05		179.211
GTF2IRD1			chr7:73944251_C_T					0.0166667	0	9.3e-05		179.211
FAAH		A291V	chr1:46871961_C_T		0.75	0.002		0.0166667	0	9.3e-05		179.211
USP15		R845C	chr12:62790124_C_T		0.07	0.001		0.0166667	0	9.3e-05		179.211
ABCA8		K753N	chr17:66902204_T_G	rs141423568	0.03	0.099		0.0166667	0	9.3e-05		179.211
PBX4		R204H	chr19:19680939_C_T		0	1		0.0166667	0	9.3e-05		179.211
TEC			chr4:48141073_G_A					0.0166667	0	9.3e-05		179.211
TRPC4		A2V	chr13:38357466_G_A		0	0.205		0.0166667	0	9.3e-05		179.211
USP25		R79R	chr21:17138429_A_G	rs145018419				0.0166667	0	9.3e-05		179.211
C10orf12		G369R	chr10:98742252_G_A	rs139771197	0.14	0.063		0.0166667	0	9.3e-05		179.211
GUK1		S31S	chr1:228333243_C_T	rs140072078	0			0.0166667	0	9.3e-05		179.211
CABIN1		S2159S	chr22:24574128_C_T					0.0166667	0	9.3e-05		179.211
ATP12A		L669F	chr13:25276178_C_T	rs148582032	0.04	0.082		0.0166667	0	9.3e-05		179.211
HCFC2		G324S	chr12:104476586_G_A	rs144090047	0.12	0.073		0.0166667	0	9.3e-05		179.211
ZNF462		S983L	chr9:109689141_C_T		0	0.995		0.0166667	0	9.3e-05		179.211
FAT2		D2839E	chr5:150922171_G_T	rs143448074	0.48	0.004		0.0166667	0	9.3e-05		179.211
TTF1		Y231F	chr9:135277517_T_A	rs149786894	0.6	0.187		0.05	0	0.000279		179.211
ST14		P786P	chr11:130079425_G_A					0.0166667	0	9.3e-05		179.211
EPHA2		E911K	chr1:16456023_C_T		0	0.988		0.0166667	0	9.3e-05		179.211
PDE3B		T893T	chr11:14880747_G_A					0.0166667	0	9.3e-05		179.211
AHCYL2		A487V	chr7:129062682_C_T	rs148610666	0.02	0		0.0166667	0	9.3e-05		179.211
TG		R455H	chr8:133898981_G_A	rs61741644	0.13	0.001		0.0166667	0	9.3e-05		179.211
IZUMO1			chr19:49245573_G_A					0.0166667	0	9.3e-05		179.211
PTH2R			chr2:209302647_A_G					0.0166667	0	9.3e-05		179.211
BRCA2		R2896C	chr13:32950860_C_T		0.16	0.002		0.0166667	0	9.3e-05		179.211
APEH		C607C	chr3:49720107_C_T					0.0166667	0	9.3e-05		179.211
CELSR1			chr22:46929511_G_A					0.0166667	0.0009	9.3e-05		179.211
POMGNT1			chr1:46660215_C_T					0.0166667	0	9.3e-05		179.211
GANAB		R864Q	chr11:62393840_C_T		0.02	0.004		0.0166667	0	9.3e-05		179.211
RAD50		R385C	chr5:131924480_C_T	rs139372231	0	0.699		0.0166667	0	9.3e-05		179.211
TCTE3		E51K	chr6:170144340_C_T		0.09	0.941		0.0166667	0	9.3e-05		179.211
IL11RA		R217H	chr9:34658520_G_A		0.01	0.991		0.0166667	0	9.3e-05		179.211
SCN11A		P577L	chr3:38945468_G_A		0	0.994		0.0166667	0	9.3e-05		179.211
SZT2			chr1:43908297_C_A					0.0166667	0	9.3e-05		179.211
SLC6A18			chr5:1244498_C_T					0.0166667	0	9.3e-05		179.211
KAT6A		M1931V	chr8:41789947_T_C	rs145180409	0	0.978		0.0166667	0	9.3e-05		179.211
C1orf127		G160G	chr1:11024221_G_T					0.0166667	0	9.3e-05		179.211
MTMR4			chr17:56582124_G_A					0.0166667	0	9.3e-05		179.211
RPTOR		R83C	chr17:78599575_C_T			1		0.0166667	0	9.3e-05		179.211
ADAM12		A481A	chr10:127753550_C_T					0.0166667	0.0005	9.3e-05		179.211
TRIP4		R189C	chr15:64689964_C_T	rs111658371	0	1		0.0166667	0.0005	9.3e-05		179.211
NCOR1		S1867S	chr17:15961885_G_A					0.0166667	0	9.3e-05		179.211
SLC8A2			chr19:47935726_G_A					0.0166667	0	9.3e-05		179.211
SLC10A7			chr4:147215256_C_G					0.0166667	0	9.3e-05		179.211
BTBD11		P493P	chr12:108035894_G_A	rs145574284				0.0333333	0	0.000186		179.211
CORIN		P748P	chr4:47628493_C_T	rs150493343				0.0166667	0	9.3e-05		179.211
USP5		R146W	chr12:6965312_C_T		0	0.986		0.0166667	0	9.3e-05		179.211
ZNF215		K386E	chr11:6977364_A_G		0.09	0.538		0.0166667	0	9.3e-05		179.211
MIR5095			chr20:55943872_C_T					0.0166667	0	9.3e-05		179.211
C1orf158		A180V	chr1:12820838_C_T	rs151163969	0.28	0.707		0.0166667	0	9.3e-05		179.211
HERPUD1		P287L	chr16:56976073_C_T		0.02	0.206		0.0166667	0	9.3e-05		179.211
TMEM40			chr3:12780023_C_T					0.0166667	0	9.3e-05		179.211
LIX1L		Q112Q	chr1:145487347_G_A					0.0166667	0.0005	9.3e-05		179.211
DCBLD1		G302D	chr6:117859927_G_A	rs144641172	0.76	0.004		0.0333333	0	0.000186		179.211
OXGR1		N298S	chr13:97639121_T_C	rs185085235	0.02	0.999		0.0166667	0.0009	9.3e-05		179.211
POLD2		D168H	chr7:44156811_C_G	rs147202391	0.01	0.021		0.0166667	0	9.3e-05		179.211
HCN1		P823P	chr5:45262227_G_A	rs142485423				0.0166667	0	9.3e-05		179.211
MCM9		E289K	chr6:119238765_C_T		0.07	0.009		0.0166667	0	9.3e-05		179.211
FAM55A		R310C	chr11:114392980_G_A		0	0.999		0.0166667	0	9.3e-05		179.211
DHPS		V290I	chr19:12786836_C_T		0.03	0.234		0.0166667	0	9.3e-05		179.211
PRKG1		P274P	chr10:53822323_G_A	rs150189667				0.0166667	0	9.3e-05		179.211
SALL3		N1167N	chr18:76756920_C_T					0.0166667	0	9.3e-05		179.211
SEMA3A		T329M	chr7:83640347_G_A	rs149953379	0	1		0.0166667	0	9.3e-05		179.211
TMTC4		G591E	chr13:101277796_C_T		0	0.999		0.0166667	0	9.3e-05		179.211
SLC19A3		S155S	chr2:228563966_C_T					0.0166667	0	9.3e-05		179.211
MPP5		A152T	chr14:67759416_G_A		0.02	0.674		0.0166667	0	9.3e-05		179.211
FLT1			chr13:29001475_C_T					0.0166667	0	9.3e-05		179.211
SLC39A11		A164V	chr17:70845904_G_A	rs143231715	0.36	0		0.0166667	0.0005	9.3e-05		179.211
CYTIP		P230S	chr2:158272581_G_A	rs148852005	0.56	0.022		0.0166667	0	9.3e-05		179.211
KRT2		R481H	chr12:53040551_C_T		0.02	0.693		0.0166667	0	9.3e-05		179.211
KCNAB1		S67S	chr3:155861168_G_A					0.0166667	0	9.3e-05		179.211
SART1		R590R	chr11:65744150_C_T					0.0166667	0	9.3e-05		179.211
ARSB		I494V	chr5:78076342_T_C	rs140415504	1	0		0.0166667	0	9.3e-05		179.211
GRM6		T601T	chr5:178413452_G_A					0.0166667	0	9.3e-05		179.211
AKAP9		I3277T	chr7:91726103_T_C	rs144021475	0.02	0.96		0.0166667	0.0005	9.3e-05		179.211
DZIP1		N318N	chr13:96277040_C_A	rs138320927	0	0.968		0.0166667	0	9.3e-05		179.211
SEMA5B		R285W	chr3:122645348_G_A		0	1		0.0166667	0	9.3e-05		179.211
DSEL		K88K	chr18:65181612_C_T					0.0166667	0	9.3e-05		179.211
RPS6KA2		R101W	chr6:166923843_G_A		0	0.788849		0.0166667	0	9.3e-05		179.211
AIPL1			chr17:6328757_G_C					0.0166667	0	9.3e-05		179.211
WNT2B		R180H	chr1:113058897_G_A	rs35058556	0.09	0.057		0.0166667	0	9.3e-05		179.211
KIF6		P510R	chr6:39507895_G_C		0.01	0.035		0.0166667	0	9.3e-05		179.211
HEXA		L406L	chr15:72638982_G_A	rs140482769				0.0166667	0	9.3e-05		179.211
KRT27		A275A	chr17:38935973_C_T					0.0166667	0	9.3e-05		179.211
C1orf88			chr1:111890290_C_T					0.0166667	0	9.3e-05		179.211
FSCN3		R285C	chr7:127236393_C_T	rs148605578	0.59	0		0.0166667	0	9.3e-05		179.211
TG		T1498M	chr8:133931735_C_T	rs74590117	0.02	0.293		0.0166667	0.02	9.3e-05		179.211
ZNF280B		E179K	chr22:22843189_C_T		0.49	0.036		0.0166667	0	9.3e-05		179.211
ALDH2		P83P	chr12:112223100_C_A	rs138443541				0.0166667	0	9.3e-05		179.211
TBX4		P414P	chr17:59560481_G_A	rs143027472				0.0166667	0	9.3e-05		179.211
ZNF713		G353R	chr7:56007463_G_A	rs147999186	0	0.735		0.0166667	0	9.3e-05		179.211
ZNF317		V371M	chr19:9271528_G_A		0.04	0.015		0.0166667	0	9.3e-05		179.211
HHIP		E532G	chr4:145636499_A_G		0.06	0.979		0.0166667	0	9.3e-05		179.211
KTN1		R1177X	chr14:56139659_C_T	rs138427703	1	0.714651		0.0166667	0	9.3e-05		179.211
COL5A1			chr9:137660235_G_C					0.0166667	0	9.3e-05		179.211
LRRC7		L1412L	chr1:70541879_G_A	rs143842567				0.0166667	0	9.3e-05		179.211
BICD1		A220V	chr12:32458710_C_T		0.11	0.139		0.0166667	0	9.3e-05		179.211
MON2		A1001A	chr12:62946747_A_G					0.0166667	0	9.3e-05		179.211
DUOX2		H352H	chr15:45402163_A_G					0.0166667	0	9.3e-05		179.211
GLI1		A792T	chr12:57865281_G_A		0.01	0.001		0.0166667	0	9.3e-05		179.211
ARID1B		D1713D	chr6:157527453_C_T	rs189662115				0.0166667	0.0009	9.3e-05		179.211
MTERFD2		R322W	chr2:242035595_G_A		0.02	1		0.0166667	0	9.3e-05		179.211
RASSF7			chr11:563185_C_T					0.0166667	0	9.3e-05		179.211
OSBPL2		P448P	chr20:60868880_C_T		0			0.0166667	0	9.3e-05		179.211
SIPA1L3		S782I	chr19:38609999_G_T	rs187701659	0.05	0.112		0.0166667	0.0005	9.3e-05		179.211
FAM111A		Y414H	chr11:58920381_T_C	rs192418278	0.05	0.928		0.0166667	0.0009	9.3e-05		179.211
APAF1		A481T	chr12:99061402_G_A		0.01	0.977		0.0166667	0	9.3e-05		179.211
SLC9A1		I586I	chr1:27428938_G_A					0.0166667	0	9.3e-05		179.211
DOCK2		A1765A	chr5:169508853_G_A					0.0333333	0	0.000186		179.211
CHRNA2		T161I	chr8:27321478_G_A		0	0.999		0.0166667	0	9.3e-05		179.211
MAGI1		L432V	chr3:65422899_G_C	rs148740667	0.48	0		0.0166667	0	9.3e-05		179.211
DNAJC15			chr13:43639896_A_G					0.0166667	0	9.3e-05		179.211
DNAH5		Y3073C	chr5:13776703_T_C	rs138505566	0	0.999		0.0166667	0	9.3e-05		179.211
PHGDH		T141I	chr1:120269637_C_T		0.28	0.027		0.0166667	0	9.3e-05		179.211
ANGPTL3		H343R	chr1:63069736_A_G		1	0.257		0.0166667	0	9.3e-05		179.211
RSPH1			chr21:43905939_T_C	rs147984815				0.0166667	0.0014	9.3e-05		179.211
ZNF528		C498W	chr19:52919599_T_G	rs142164365	0	1		0.0166667	0	9.3e-05		179.211
FAM166A		P138L	chr9:140139868_G_A	rs149213997	0.01	0.011		0.0166667	0.0009	9.3e-05		179.211
MTRF1		R103Q	chr13:41834736_C_T		0.13	0.623		0.0166667	0	9.3e-05		179.211
UBN1		N974N	chr16:4925333_C_T					0.0166667	0	9.3e-05		179.211
HECTD2		N89D	chr10:93185164_A_G		0.05	0.463		0.0166667	0	9.3e-05		179.211
ERBB3		R611W	chr12:56488312_C_T		0.01	0.732		0.0166667	0	9.3e-05		179.211
TFB1M			chr6:155606249_C_T					0.0166667	0	9.3e-05		179.211
PLEKHF1		P52P	chr19:30164902_G_A					0.0166667	0	9.3e-05		179.211
OR10S1		N55S	chr11:123848235_T_C	rs140511439	0	0.999		0.0166667	0	9.3e-05		179.211
LATS1		P1008P	chr6:149983234_T_C	rs140136328				0.0166667	0	9.3e-05		179.211
NF1		L1954L	chr17:29661968_T_C					0.0166667	0	9.3e-05		179.211
TEK		R522L	chr9:27192562_G_T		0.03	0.358		0.0333333	0	0.000186		179.211
F13A1		K679M	chr6:6152055_T_A		0.03	0.961		0.0166667	0	9.3e-05		179.211
HTR5A		I43F	chr7:154862736_A_T	rs150221112	0.01	0.003		0.0166667	0	9.3e-05		179.211
KNG1			chr3:186442850_C_T					0.0166667	0	9.3e-05		179.211
TRPV6		H165R	chr7:142574584_T_C		0.05	0.997		0.0166667	0	9.3e-05		179.211
FAM46C		A232T	chr1:118166184_G_A		0.03	0.062		0.0166667	0	9.3e-05		179.211
TRAIP		R423Q	chr3:49866910_C_T	rs142854364	0.02	0.999		0.0166667	0	9.3e-05		179.211
ARFGEF2		I432V	chr20:47587760_A_G	rs41296207	0.12	0.978		0.0166667	0	9.3e-05		179.211
PDLIM7		G350G	chr5:176915069_G_A	rs145315539				0.0166667	0	9.3e-05		179.211
AEN		V111A	chr15:89169772_T_C		0	1		0.0166667	0	9.3e-05		179.211
IL22		R73H	chr12:68646578_C_T	rs149366319	0.01	0.984		0.0166667	0	9.3e-05		179.211
CCDC106		Q263E	chr19:56164056_C_G	rs143537132	0.25	0.956		0.0166667	0	9.3e-05		179.211
CDK20		G156G	chr9:90585723_G_A					0.0166667	0	9.3e-05		179.211
UBL3			chr13:30341836_T_C					0.0166667	0	9.3e-05		179.211
ADRBK1		I402I	chr11:67050268_C_T	rs150236476				0.0166667	0	9.3e-05		179.211
MCF2L		A591A	chr13:113733018_G_A	rs145652555				0.0166667	0.0005	9.3e-05		179.211
DGCR2		D425D	chr22:19026633_G_A	rs146027196				0.0166667	0	9.3e-05		179.211
KNDC1		F1581F	chr10:135032400_C_T	rs139504552				0.0166667	0	9.3e-05		179.211
VPS13B		R510R	chr8:100147928_C_T	rs149919865				0.0166667	0	9.3e-05		179.211
PGBD5		R331Q	chr1:230472937_C_T		0.49	0.999		0.0166667	0	9.3e-05		179.211
LRIG1		R194C	chr3:66465411_G_A	rs147639877	0	1		0.0166667	0	9.3e-05		179.211
CHD6		L2451L	chr20:40034028_C_A					0.0166667	0	9.3e-05		179.211
IVL		P543R	chr1:152883901_C_G		0	0.998		0.0166667	0	9.3e-05		179.211
CMTM1		R42C	chr16:66600540_C_T		0	0.854		0.0166667	0	9.3e-05		179.211
SLC2A4		P287S	chr17:7187935_C_T	rs138015791	0.02	0.958		0.0166667	0	9.3e-05		179.211
MAGI1		L432L	chr3:65422897_A_G					0.0166667	0	9.3e-05		179.211
NDUFA12		T111T	chr12:95365321_C_T	rs140708407				0.0166667	0	9.3e-05		179.211
DPP8		R199Q	chr15:65790321_C_T	rs139983530	0.01	0.948		0.0166667	0	9.3e-05		179.211
TAF15		R405C	chr17:34171525_C_T			0.791135		0.0166667	0	9.3e-05		179.211
PHF3		M1680I	chr6:64422524_G_A	rs150130197	0.06	0		0.0166667	0	9.3e-05		179.211
NRSN2		A121V	chr20:334026_C_T		0.99	0		0.0166667	0	9.3e-05		179.211
ZFP30			chr19:38125857_C_T	rs113545013				0.0166667	0	9.3e-05		179.211
LIG1		A696T	chr19:48626494_C_T		0.11	0.008		0.0166667	0	9.3e-05		179.211
ODF1		C37C	chr8:103564066_C_T	rs144503717				0.0166667	0	9.3e-05		179.211
PBLD		V163I	chr10:70048713_C_T	rs147701447	0.25	0.004		0.0166667	0	9.3e-05		179.211
UBR3		R1302H	chr2:170850953_G_A	rs138873804	0.02	0.973		0.0166667	0	9.3e-05		179.211
MYBPH			chr1:203138018_G_A					0.0166667	0	9.3e-05		179.211
MYH7		R1863W	chr14:23883284_G_A		0	1		0.0166667	0	9.3e-05		179.211
DISP1		D1408N	chr1:223178961_G_A		0.51	0		0.0166667	0	9.3e-05		179.211
PPP1R21		T637T	chr2:48734476_G_A					0.0166667	0	9.3e-05		179.211
PLCH1		G620R	chr3:155215109_C_T		0.05	0.074		0.0166667	0	9.3e-05		179.211
ATP2B2			chr3:10387824_G_A					0.0166667	0	9.3e-05		179.211
GIGYF1			chr7:100284685_C_T					0.0166667	0	9.3e-05		179.211
DNAH3		N3815N	chr16:20955884_G_A					0.0166667	0	9.3e-05		179.211
SRCRB4D		V144I	chr7:76029648_C_T		0.18	0.747		0.0166667	0	9.3e-05		179.211
YIPF4		S239L	chr2:32530676_C_T		0	0.022		0.0166667	0	9.3e-05		179.211
GPR19		N52N	chr12:12815227_G_A	rs146829075				0.0166667	0	9.3e-05		179.211
SLC2A11		I70I	chr22:24210757_C_T					0.0166667	0	9.3e-05		179.211
ANXA4		R204Q	chr2:70043309_G_A		0.29	0.999		0.0166667	0	9.3e-05		179.211
WSCD2		A187V	chr12:108603960_C_T		0.05	0.002		0.0166667	0	9.3e-05		179.211
LAPTM4B		T292M	chr8:98837380_C_T		0.02	0.999		0.0166667	0	9.3e-05		179.211
NPC1L1		P362P	chr7:44578910_C_T					0.0166667	0.0009	9.3e-05		179.211
PRKCZ		I270V	chr1:2105407_A_G		0.01	0.005		0.0166667	0	9.3e-05		179.211
RELN		R3439Q	chr7:103113320_C_T	rs116463039	0	0.993		0.0166667	0.0018	9.3e-05		179.211
PAX7		Y241Y	chr1:19018384_C_T					0.0166667	0	9.3e-05		179.211
KIAA1274		R548Q	chr10:72298921_G_A		0.25	0.955		0.0166667	0	9.3e-05		179.211
GIF			chr11:59612845_C_T	rs146396839				0.0166667	0.0014	9.3e-05		179.211
IFNB1			chr9:21077879_C_T					0.0166667	0	9.3e-05		179.211
CPSF2		L682L	chr14:92625551_G_C					0.0166667	0	9.3e-05		179.211
METTL21D		I47T	chr14:50583131_A_G		0	0.656		0.0166667	0	9.3e-05		179.211
PTPRN		T486I	chr2:220164086_G_A		0	0.74		0.0166667	0	9.3e-05		179.211
ZNF502		R249C	chr3:44763054_C_T		0.04	0.996		0.0166667	0	9.3e-05		179.211
TMEM184A		Y100Y	chr7:1590538_G_A					0.0166667	0	9.3e-05		179.211
FAM129C		A560S	chr19:17657525_G_T	rs192212740	0	0.956		0.0166667	0.0005	9.3e-05		179.211
PLCD1		D138Y	chr3:38058061_C_A	rs147566070	0	0.015		0.0166667	0	9.3e-05		179.211
UGGT1		S366I	chr2:128880783_G_T		0.04	0.125		0.0166667	0	9.3e-05		179.211
LEPROTL1		I16I	chr8:29959445_C_T					0.0166667	0	9.3e-05		179.211
FAT2		R3649W	chr5:150901209_G_A	rs142359154	0	1		0.0166667	0.0014	9.3e-05		179.211
C1QTNF7		S164S	chr4:15444024_C_T	rs145116504				0.0166667	0.0005	9.3e-05		179.211
PPP2R5D			chr6:42979036_C_G					0.0166667	0	9.3e-05		179.211
DDX4			chr5:55094416_C_G					0.0166667	0.0005	9.3e-05		179.211
ZBTB24		A500S	chr6:109787650_C_A		0.19	0.047		0.0166667	0.0005	9.3e-05		179.211
CNTN2			chr1:205042193_C_T					0.0166667	0	9.3e-05		179.211
DPEP1		A296D	chr16:89704073_C_A		0.19	0.599		0.0166667	0	9.3e-05		179.211
ABCA7		W1336R	chr19:1055151_T_C	rs145987355	0	0.999		0.0166667	0	9.3e-05		179.211
POLR2A		P1605P	chr17:7416398_T_C	rs146538279				0.0166667	0	9.3e-05		179.211
TP53		G113S	chr17:7577548_C_T	rs28934575	0	0.999		0.0166667	0	9.3e-05		179.211
TAAR6		W98R	chr6:132891752_T_A	rs149021783	0	1		0.0166667	0	9.3e-05		179.211
RRBP1		N230N	chr20:17623696_G_A					0.0166667	0	9.3e-05		179.211
CNTRL			chr9:123919919_G_A					0.0166667	0	9.3e-05		179.211
JMJD7-PLA2G4B,PLA2G4B		A99V	chr15:42133048_C_T	rs144411741	1	0		0.0166667	0	9.3e-05		179.211
ELAC2			chr17:12896975_G_A					0.0333333	0	0.000186		179.211
MAN1A2		S605S	chr1:118065468_C_T	rs148903556				0.0166667	0.0005	9.3e-05		179.211
ZNF384		G154G	chr12:6787517_G_A	rs190714570				0.0333333	0.0005	0.000186		179.211
HDAC4			chr2:240048384_T_C					0.0166667	0	9.3e-05		179.211
TRAPPC12		L71L	chr2:3391607_C_T	rs11548217				0.0166667	0	9.3e-05		179.211
KLHL12		T273T	chr1:202878151_T_A					0.0166667	0	9.3e-05		179.211
IGF2R		S279G	chr6:160450640_A_G	rs141432723	0.11	0.199		0.0166667	0	9.3e-05		179.211
ST5		R397H	chr11:8728753_C_T	rs145873502	0	0.995		0.0166667	0	9.3e-05		179.211
ZDHHC6		R364Q	chr10:114192134_C_T	rs140777505	0.01	0.188		0.0166667	0	9.3e-05		179.211
CDS2		A42A	chr20:5154237_A_C	rs138251157				0.05	0	0.000279		179.211
NPC1L1		A368A	chr7:44578892_C_T					0.0166667	0	9.3e-05		179.211
ZNF556		H281H	chr19:2877799_C_T					0.0166667	0	9.3e-05		179.211
KCTD4		P70P	chr13:45768493_C_T					0.0166667	0	9.3e-05		179.211
FRMD8		A37A	chr11:65156857_G_A					0.0166667	0	9.3e-05		179.211
OS9			chr12:58109756_G_A					0.0166667	0	9.3e-05		179.211
GLI3		A57T	chr7:42188023_C_T		0.14	0.004		0.0166667	0	9.3e-05		179.211
FCN2		P50P	chr9:137775197_C_T					0.0166667	0.0005	9.3e-05		179.211
RBP3		G831G	chr10:48388385_G_A					0.0166667	0	9.3e-05		179.211
UACA		A465A	chr15:70961589_T_C					0.0166667	0	9.3e-05		179.211
ANAPC13			chr3:134197590_A_G					0.0166667	0	9.3e-05		179.211
KCNE2		R16Q	chr21:35742824_G_A		0.38	0.001		0.0166667	0	9.3e-05		179.211
ADRA2A		R163C	chr10:112838241_C_T	rs146469074	0.01	0.999		0.0166667	0	9.3e-05		179.211
MLH3		S227R	chr14:75515680_T_G		0.36	0.001		0.0166667	0	9.3e-05		179.211
CEACAM1			chr19:43026050_G_A	rs185492446				0.0166667	0.0005	9.3e-05		179.211
LAP3		A389A	chr4:17600168_C_T					0.0166667	0	9.3e-05		179.211
SHISA5		S91S	chr3:48520627_C_G					0.0166667	0	9.3e-05		179.211
RCBTB1		N260N	chr13:50125536_G_A	rs146165279				0.0166667	0	9.3e-05		179.211
IGFBP1			chr7:45931512_T_A					0.0166667	0	9.3e-05		179.211
ADAM30		N625S	chr1:120437086_T_C		0.46	0.183		0.0166667	0	9.3e-05		179.211
F13B		E440E	chr1:197024879_T_C	rs147383994				0.0166667	0	9.3e-05		179.211
DSG1		M984V	chr18:28935109_A_G			0.08		0.0166667	0	9.3e-05		179.211
ZNF569			chr19:37917329_T_C					0.0166667	0	9.3e-05		179.211
YIPF4		R58R	chr2:32515646_A_G					0.0166667	0	9.3e-05		179.211
COLEC10			chr8:120118445_C_T					0.0166667	0	9.3e-05		179.211
SLC18A1		I339I	chr8:20007220_G_A	rs149607589				0.0166667	0	9.3e-05		179.211
ZGPAT		A15A	chr20:62339977_G_A					0.0166667	0	9.3e-05		179.211
TNRC6A		N275D	chr16:24800786_A_G		0.25	0.021		0.0166667	0	9.3e-05		179.211
PAQR7		A104T	chr1:26190021_C_T	rs142505796	0.25	0.017		0.0166667	0	9.3e-05		179.211
PRX		A35E	chr19:40909693_G_T	rs138047753	0.02	0.163		0.0166667	0	9.3e-05		179.211
FADS2		I399I	chr11:61632663_C_T					0.0166667	0	9.3e-05		179.211
DYNC1LI2		E126E	chr16:66776492_T_C					0.0166667	0	9.3e-05		179.211
NUP214		N1131N	chr9:134053771_C_T	rs145002677				0.0166667	0	9.3e-05		179.211
EFEMP2		S355R	chr11:65635437_G_T		0	0.991		0.0166667	0	9.3e-05		179.211
SPTBN2		A879T	chr11:66472112_C_T		0.25	0		0.0166667	0	9.3e-05		179.211
SNPH		G282V	chr20:1286058_G_T	rs147296928	0.16	0		0.0166667	0	9.3e-05		179.211
NPTX1		Y273Y	chr17:78447078_G_A	rs143365668				0.0166667	0	9.3e-05		179.211
TMPPE		A185T	chr3:33135135_C_T		0.39	0.042		0.0166667	0	9.3e-05		179.211
PLXNA1		D1149D	chr3:126736438_C_T	rs139758890				0.0166667	0	9.3e-05		179.211
PSMD3		R107H	chr17:38140646_G_A	rs143231745	0.39	0.006		0.0166667	0	9.3e-05		179.211
KCNJ16		R268H	chr17:68129031_G_A		0.01	0.998		0.0166667	0	9.3e-05		179.211
ETS1			chr11:128333384_G_A					0.0166667	0	9.3e-05		179.211
ECE2			chr3:184007516_T_C					0.0166667	0	9.3e-05		179.211
C14orf102		S248S	chr14:90770540_A_G	rs146675420				0.0166667	0.0014	9.3e-05		179.211
PCDHA1		R569L	chr5:140167581_G_T	rs148397611	0.59	0		0.0166667	0	9.3e-05		179.211
BBS2		N242S	chr16:56539941_T_C		0.13	0.998		0.0166667	0	9.3e-05		179.211
TLN2		F234F	chr15:62950011_C_T	rs148402491				0.0166667	0.0005	9.3e-05		179.211
CHD2		P195P	chr15:93482841_G_A					0.0166667	0	9.3e-05		179.211
AKR1CL1			chr10:5203757_T_C					0.0166667	0	9.3e-05		179.211
NLRC5		R1830H	chr16:57115522_G_A		0.01	0.112		0.0166667	0	9.3e-05		179.211
ZMYM4		I1182V	chr1:35870639_A_G		0.97	0		0.0166667	0	9.3e-05		179.211
COX8A		I58I	chr11:63743756_C_A	rs11550240				0.0166667	0	9.3e-05		179.211
CHEK2		R145W	chr22:29121242_G_A	rs137853007	0	0.997		0.0166667	0	9.3e-05		179.211
SCAF4		P669A	chr21:33058040_G_C	rs181372986	0.14	0.758531		0.0166667	0.0005	9.3e-05		179.211
PFKFB2		P317L	chr1:207241617_C_T	rs144563941	0.01	0.003		0.0166667	0	9.3e-05		179.211
ACVR1C		S151P	chr2:158406758_A_G		0	0.999		0.0166667	0	9.3e-05		179.211
SEZ6L2			chr16:29888805_C_G					0.0166667	0	9.3e-05		179.211
TAT		D269N	chr16:71604689_C_T	rs140026368	0.98	0		0.0166667	0	9.3e-05		179.211
FAIM2		I109V	chr12:50291357_T_C		0.21	0.472		0.0166667	0	9.3e-05		179.211
NAV2		R576W	chr11:20075678_C_T		0	0.999		0.0166667	0	9.3e-05		179.211
OR14C36		S237F	chr1:248512786_C_T	rs190753425	0	0.995		0.0166667	0.0009	9.3e-05		179.211
CYB5R1		P7S	chr1:202936023_G_A	rs143624135	0.09	0.03		0.0166667	0	9.3e-05		179.211
ATP1A3			chr19:42474495_A_G					0.0166667	0	9.3e-05		179.211
FNDC8		K120R	chr17:33454210_A_G			0.08		0.0166667	0	9.3e-05		179.211
ZNF547		H150R	chr19:57888793_A_G		0.06	0.583		0.0166667	0	9.3e-05		179.211
ACTR5		I237V	chr20:37380877_A_G	rs146997847	0	0.984		0.0166667	0	9.3e-05		179.211
UGP2			chr2:64114822_G_T					0.0166667	0	9.3e-05		179.211
TMEM184C		V141I	chr4:148546084_G_A		0.51	0.001		0.0166667	0	9.3e-05		179.211
NUP133			chr1:229606322_C_A					0.0166667	0	9.3e-05		179.211
AKAP2,PALM2-AKAP2		Q557H	chr9:112899921_A_C		0.07	0.923		0.0166667	0	9.3e-05		179.211
EIF2B3		R372C	chr1:45340438_G_A	rs139247652	0	0.887		0.0166667	0.0005	9.3e-05		179.211
MYO16		L1311L	chr13:109779780_C_T	rs148448924				0.0166667	0	9.3e-05		179.211
DNMT3B		T5S	chr20:31368143_C_G		0.59	0		0.0166667	0	9.3e-05		179.211
COL27A1		P1615L	chr9:117063996_C_T	rs145134644	0.02	0.774739		0.0166667	0	9.3e-05		179.211
UTRN			chr6:145142170_A_G					0.0333333	0	0.000186		179.211
UCHL1			chr4:41262647_G_A					0.0166667	0	9.3e-05		179.211
MYPN		P723P	chr10:69934018_G_A	rs149357638				0.0166667	0	9.3e-05		179.211
ABCA10		A1472A	chr17:67146186_C_T	rs145128382				0.0166667	0	9.3e-05		179.211
SHOC2			chr10:112767451_C_T					0.0166667	0	9.3e-05		179.211
AMBN		F209L	chr4:71468706_T_G	rs138923167	0.02	0.999		0.0166667	0	9.3e-05		179.211
ADAMTS13		L120L	chr9:136290678_G_A					0.0166667	0	9.3e-05		179.211
DISP2			chr15:40657936_T_C					0.0166667	0	9.3e-05		179.211
ZNF574		L309F	chr19:42583683_C_T		0.21	0.076		0.0166667	0	9.3e-05		179.211
RPAP1		P1361L	chr15:41809840_G_A		0.01	0.998		0.0166667	0	9.3e-05		179.211
DNMT1		S809S	chr19:10260240_C_T					0.0166667	0	9.3e-05		179.211
SALL3		V1207I	chr18:76757038_G_A		0.93	0.306		0.0166667	0	9.3e-05		179.211
ULK2			chr17:19689438_T_C	rs187064116				0.0166667	0.0005	9.3e-05		179.211
PRSS27		S84P	chr16:2764324_A_G		0.02	0.706		0.0166667	0	9.3e-05		179.211
ATP2A3		R678R	chr17:3844331_G_A					0.0166667	0	9.3e-05		179.211
WNT11		C314C	chr11:75898232_G_A	rs117132069				0.0333333	0.0005	0.000186		179.211
TGFB2		F201F	chr1:218607516_C_T					0.0166667	0	9.3e-05		179.211
INTU		S222S	chr4:128565195_C_T	rs143311680				0.0166667	0	9.3e-05		179.211
SH3RF1		R302W	chr4:170057633_G_A		0	0.985		0.0166667	0	9.3e-05		179.211
SLC52A3		T83T	chr20:746170_G_A					0.0166667	0.0005	9.3e-05		179.211
GRM6		R773H	chr5:178410029_C_T		0	1		0.0166667	0	9.3e-05		179.211
COG8		P508P	chr16:69366675_C_T					0.0166667	0	9.3e-05		179.211
ARPP21		P770P	chr3:35835321_G_A	rs185867328				0.0166667	0.0027	9.3e-05		179.211
FAM53C		R243L	chr5:137681105_G_T	rs34113804	0.1	0.998		0.0166667	0	9.3e-05		179.211
TECPR2		P15P	chr14:102843103_G_A					0.0166667	0	9.3e-05		179.211
RFC1		S932R	chr4:39301656_A_C		0	0.812		0.0166667	0	9.3e-05		179.211
ABL1		P986P	chr9:133760635_A_G	rs35445683				0.0166667	0.01	9.3e-05		179.211
LNX1		E500G	chr4:54343025_T_C	rs144402730	0.01	0.931		0.0166667	0	9.3e-05		179.211
ATM		R32C	chr11:108098524_C_T	rs148061139	0	0.995		0.0166667	0	9.3e-05		179.211
RFWD3		V49I	chr16:74695203_C_T	rs151061145	0	0.001		0.0166667	0.0009	9.3e-05		179.211
CYP4F12			chr19:15791160_G_A					0.0166667	0	9.3e-05		179.211
PTCH1			chr9:98241268_G_A					0.0166667	0	9.3e-05		179.211
LYSMD1		N25N	chr1:151134538_A_G					0.0166667	0	9.3e-05		179.211
C15orf59		S130A	chr15:74032752_A_C		0.71	0		0.0166667	0	9.3e-05		179.211
HGFAC		S459S	chr4:3449240_C_T					0.0166667	0	9.3e-05		179.211
CDHR2		Y375Y	chr5:176003117_C_T	rs141872147				0.0166667	0	9.3e-05		179.211
C1orf9		R961Q	chr1:172569304_G_A	rs140385082	0.01	0.869		0.0166667	0.0005	9.3e-05		179.211
SLC38A2			chr12:46756169_A_G					0.0166667	0	9.3e-05		179.211
CNGB3		A642T	chr8:87591338_C_T		0	0.729		0.0166667	0	9.3e-05		179.211
CTSF		R217X	chr11:66333834_G_A		1	0.726713		0.0166667	0	9.3e-05		179.211
ITGAL		I525I	chr16:30507879_C_T	rs147713219				0.0166667	0	9.3e-05		179.211
MME			chr3:154886498_T_G					0.0166667	0	9.3e-05		179.211
EPHB6		A103A	chr7:142561867_G_A					0.0166667	0	9.3e-05		179.211
THBS2		D592D	chr6:169632988_G_A	rs148676859				0.0166667	0	9.3e-05		179.211
SLC25A24		I432N	chr1:108679414_C_T		0.39	0.001		0.0166667	0	9.3e-05		179.211
CAMTA1		V783M	chr1:7724954_G_A		0	0.567		0.0166667	0	9.3e-05		179.211
PDE6A		V166A	chr5:149314259_A_G		0.47	0.008		0.0166667	0	9.3e-05		179.211
ASH1L		K1531N	chr1:155448068_C_G	rs147990942	0	0.497		0.0166667	0	9.3e-05		179.211
ADAMTS12			chr5:33561319_A_C					0.0166667	0	9.3e-05		179.211
SYT8		Y255Y	chr11:1858024_C_T	rs141360716				0.0166667	0	9.3e-05		179.211
USP2		P105P	chr11:119229958_C_T	rs143916320				0.0166667	0	9.3e-05		179.211
HMGCS2		D122N	chr1:120306990_C_T		0.31	0		0.0166667	0	9.3e-05		179.211
PCDHB5		E58G	chr5:140515189_A_G	rs146236353	0	0.989		0.0166667	0	9.3e-05		179.211
PROKR1		K62X	chr2:68873137_A_T	rs138504480	0.07	0.735428		0.0166667	0	9.3e-05		179.211
TG		I2317I	chr8:134034310_C_T	rs148528207				0.0166667	0	9.3e-05		179.211
ADAM17		C693Y	chr2:9633031_C_T		1	0.794		0.0166667	0	9.3e-05		179.211
ACR		A118V	chr22:51178193_C_T		0.11	0.036		0.0166667	0	9.3e-05		179.211
SLC12A9		L136F	chr7:100453417_C_T	rs141370743	0.01	0.016		0.0166667	0	9.3e-05		179.211
SLC8A1		V406I	chr2:40656205_C_T		0.42	0		0.0166667	0	9.3e-05		179.211
ARHGAP32		Y1269Y	chr11:128840212_G_A	rs143477622				0.0166667	0	9.3e-05		179.211
SLC2A11			chr22:24219864_C_G					0.0166667	0	9.3e-05		179.211
OSBPL11			chr3:125313449_C_T					0.0166667	0	9.3e-05		179.211
ARMC6		R440Q	chr19:19168325_G_A	rs141708528	0.06	0.998		0.0166667	0	9.3e-05		179.211
CCDC88B		T689T	chr11:64112080_G_A	rs150939638				0.0166667	0	9.3e-05		179.211
NUDT1		G30S	chr7:2284297_G_A		0.01	0.867		0.0166667	0	9.3e-05		179.211
ZFP64		R350W	chr20:50705111_G_A		0	0.53519		0.0166667	0	9.3e-05		179.211
MAP3K13		R378Q	chr3:185190873_G_A	rs144909413	0.04	0.998		0.0166667	0	9.3e-05		179.211
ABCA7		P1632P	chr19:1057929_G_A					0.0166667	0	9.3e-05		179.211
SDK1		I125V	chr7:4213965_A_G	rs143929081	0.18	0.016		0.0166667	0	9.3e-05		179.211
ZNF563			chr19:12430667_C_T					0.0166667	0	9.3e-05		179.211
SCFD2		T207T	chr4:54231488_C_T	rs149189359				0.0166667	0	9.3e-05		179.211
ZNF281		F720F	chr1:200376674_G_A	rs139608913				0.0166667	0	9.3e-05		179.211
WDR91		R258H	chr7:134889138_C_T	rs147229297	0.08	0.33		0.0166667	0	9.3e-05		179.211
GSR			chr8:30538592_T_C					0.0166667	0	9.3e-05		179.211
OR10S1		I235I	chr11:123847694_G_A					0.0166667	0	9.3e-05		179.211
IQGAP2		T322M	chr5:75893321_C_T		0.22	0.999		0.0166667	0	9.3e-05		179.211
GPRC5C		L83P	chr17:72436127_T_C		0	0.983		0.0166667	0	9.3e-05		179.211
CD180		S346P	chr5:66479635_A_G		0.21	0.977		0.0166667	0	9.3e-05		179.211
PPP3CC		E372K	chr8:22386063_G_A	rs139802616	0.01	0.818		0.0166667	0	9.3e-05		179.211
SLC7A7		V84I	chr14:23282358_C_T		0.36	0.003		0.0166667	0	9.3e-05		179.211
USP30		P418P	chr12:109522843_G_A	rs188416495				0.0166667	0.0009	9.3e-05		179.211
SDK1		V250V	chr7:4247805_G_A	rs113317033				0.0166667	0.0009	9.3e-05		179.211
MMEL1		T209T	chr1:2538417_G_A					0.05	0	0.000279		179.211
NUP160		E425K	chr11:47843280_C_T	rs138612497	0.06	0.988		0.0166667	0	9.3e-05		179.211
KRI1		R333C	chr19:10670333_G_A		0	0.998		0.0166667	0	9.3e-05		179.211
IL31RA		T449M	chr5:55204141_C_T	rs141842556	0.01	0.934		0.0166667	0	9.3e-05		179.211
GLTPD1		S4S	chr1:1262302_G_A					0.0166667	0	9.3e-05		179.211
ALDOA		R134C	chr16:30080159_C_T	rs11553113	0	1		0.0166667	0	9.3e-05		179.211
CD1A		R185H	chr1:158226022_G_A	rs142655599	0.02	0.293		0.0166667	0	9.3e-05		179.211
CDH9		D651D	chr5:26881662_A_G					0.0166667	0	9.3e-05		179.211
OSM		Q249Q	chr22:30659884_C_T					0.0166667	0	9.3e-05		179.211
OLAH			chr10:15107757_G_A					0.0166667	0	9.3e-05		179.211
TCL6			chr14:96136851_C_T		0	0.854		0.0166667	0	9.3e-05		179.211
OR1M1		M118I	chr19:9204274_G_A		0	1		0.0166667	0	9.3e-05		179.211
PDDC1		A76T	chr11:774029_C_T	rs142000769	0.18	0.017		0.0166667	0	9.3e-05		179.211
SLC9A3R1		R180W	chr17:72758247_C_T		0	1		0.0166667	0	9.3e-05		179.211
TMPRSS9		C161C	chr19:2403108_C_T	rs191226188				0.0166667	0.0005	9.3e-05		179.211
MTRF1		Q359Q	chr13:41800616_C_T					0.0166667	0	9.3e-05		179.211
EPB41L3		L844L	chr18:5397368_G_A	rs145385312				0.0166667	0	9.3e-05		179.211
FDXR			chr17:72861950_G_A					0.0166667	0	9.3e-05		179.211
SERAC1			chr6:158579296_T_C					0.0166667	0	9.3e-05		179.211
SLC9A1			chr1:27429811_G_A					0.0166667	0	9.3e-05		179.211
SPG11		E2304K	chr15:44855402_C_T		0.01	0.615		0.0166667	0	9.3e-05		179.211
HGD			chr3:120347390_C_T					0.0166667	0	9.3e-05		179.211
RIN3		R200W	chr14:93117992_C_T	rs143156231	0.02	0.4667		0.0166667	0	9.3e-05		179.211
BCL2L14		I153V	chr12:12240170_A_G	rs138853585	0	0.92		0.0166667	0	9.3e-05		179.211
DIEXF		A415A	chr1:210012436_C_T					0.0166667	0	9.3e-05		179.211
SAFB2		P202L	chr19:5613477_G_A		0.25	0.016		0.0166667	0	9.3e-05		179.211
PLD2		Y580X	chr17:4720479_C_A		0.02	0.730407		0.0166667	0	9.3e-05		179.211
WRAP73		R115W	chr1:3555383_G_A	rs149705127	0	1		0.0166667	0	9.3e-05		179.211
C19orf47			chr19:40834299_C_T	rs181273110				0.0166667	0.0005	9.3e-05		179.211
MACROD1		S159S	chr11:63918751_G_A	rs139829449				0.0166667	0	9.3e-05		179.211
LAMA1		N926N	chr18:7017307_G_A					0.0333333	0	0.000186		179.211
LCTL			chr15:66857582_G_A					0.0166667	0	9.3e-05		179.211
TMEM177		T8T	chr2:120438453_C_T					0.0166667	0	9.3e-05		179.211
C1orf94		Y438Y	chr1:34667728_C_T					0.0166667	0	9.3e-05		179.211
HSPB1			chr7:75933294_C_T					0.0166667	0	9.3e-05		179.211
FBXO31		R361C	chr16:87367808_G_A	rs146458278	0.08	0.012		0.0166667	0	9.3e-05		179.211
FARP2			chr2:242429362_T_C					0.0166667	0	9.3e-05		179.211
CKAP2L		P201A	chr2:113514347_G_C		0.25	0.956		0.0166667	0	9.3e-05		179.211
VIPR1		G214S	chr3:42572418_G_A		0	0.998		0.0166667	0	9.3e-05		179.211
LAMB4		G150E	chr7:107748218_C_T		0	1		0.0166667	0	9.3e-05		179.211
DNTTIP1			chr20:44439512_C_T					0.0166667	0	9.3e-05		179.211
DYSF		Y868Y	chr2:71795304_T_C	rs149979662				0.0166667	0	9.3e-05		179.211
PRR5L		P203P	chr11:36484172_G_A					0.0166667	0	9.3e-05		179.211
EHHADH		R455Q	chr3:184910534_C_T	rs145907786	0.05	0.988		0.0166667	0	9.3e-05		179.211
OR11H6		G170R	chr14:20692376_G_A		0	0.983		0.0166667	0	9.3e-05		179.211
KCNH8		D622E	chr3:19498300_C_A		0.45	0.109		0.0166667	0	9.3e-05		179.211
TDRD7		V371V	chr9:100222717_G_C					0.0166667	0	9.3e-05		179.211
TECPR2			chr14:102880941_G_T					0.0166667	0	9.3e-05		179.211
WDR47		L324F	chr1:109553717_T_G	rs146207643	0.08	0.941		0.0166667	0	9.3e-05		179.211
TAS1R3		A526A	chr1:1268737_G_A					0.0166667	0	9.3e-05		179.211
TAS1R3		S175S	chr1:1267436_C_T					0.0166667	0	9.3e-05		179.211
AP1G1		P684S	chr16:71773194_G_A		0.07	0.001		0.0166667	0	9.3e-05		179.211
CCL11		V62V	chr17:32614224_G_T	rs143782300				0.0166667	0	9.3e-05		179.211
CLSTN3		L488V	chr12:7293976_C_G	rs146448907	0	0.73		0.0166667	0	9.3e-05		179.211
SLC24A3			chr20:19662491_G_A					0.0166667	0	9.3e-05		179.211
RAPGEF3		H832H	chr12:48131836_G_A					0.0166667	0.0009	9.3e-05		179.211
PYGM		R223H	chr11:64522232_C_T	rs147851780	0.01	0.974		0.0166667	0	9.3e-05		179.211
SLC7A11		A395A	chr4:139101876_G_T					0.0166667	0	9.3e-05		179.211
SPOCK2			chr10:73827519_C_T					0.0166667	0	9.3e-05		179.211
DIEXF			chr1:210016770_T_G					0.0166667	0.0005	9.3e-05		179.211
LYG2		K173T	chr2:99860464_T_G		0	0.997		0.0166667	0	9.3e-05		179.211
OSMR		R954C	chr5:38933466_C_T		0.06	0		0.0166667	0	9.3e-05		179.211
NPL		R63C	chr1:182775324_C_T	rs146376593	0	0.992		0.0166667	0	9.3e-05		179.211
RPS6KL1		R522C	chr14:75373803_G_A		0	1		0.0166667	0	9.3e-05		179.211
TBC1D14		L340V	chr4:7026831_C_G		0	0.939		0.0166667	0	9.3e-05		179.211
WDR25		P208R	chr14:100847884_C_G		0.02	0.999		0.0166667	0	9.3e-05		179.211
BRD4		V633V	chr19:15366256_C_T					0.0166667	0	9.3e-05		179.211
SLC16A12		V290I	chr10:91198521_C_T		0.46	0.001		0.0166667	0	9.3e-05		179.211
DYNC1I1		R54H	chr7:95439756_G_A		0	0.876		0.0166667	0	9.3e-05		179.211
ALDH1B1		P92P	chr9:38396021_A_G	rs147069537				0.0166667	0	9.3e-05		179.211
SLC37A2		N425N	chr11:124955317_C_T	rs139704997				0.0166667	0	9.3e-05		179.211
EPS8			chr12:15793593_C_T					0.0166667	0	9.3e-05		179.211
SCARB1		R45C	chr12:125302247_G_A		0.1	0.995		0.0166667	0	9.3e-05		179.211
CACNA2D2		C315C	chr3:50417204_G_A	rs147958763				0.0166667	0	9.3e-05		179.211
COL6A2		R880Q	chr21:47549287_G_A	rs138263499	0	0.535224		0.0166667	0.0018	9.3e-05		179.211
TDRD7		P362P	chr9:100222690_G_A					0.0166667	0	9.3e-05		179.211
TMTC1		A215A	chr12:29908728_C_T	rs142412052				0.0166667	0	9.3e-05		179.211
UBAP2		Y1059C	chr9:33922773_T_C	rs150662040	0	0.786514		0.0166667	0	9.3e-05		179.211
SREBF2			chr22:42273436_G_T					0.0166667	0	9.3e-05		179.211
PDHA2		D31D	chr4:96761394_C_T	rs143281239				0.0166667	0	9.3e-05		179.211
MYOZ1		P291S	chr10:75391717_G_A		0	0.855		0.0166667	0	9.3e-05		179.211
RAB3GAP2		F405F	chr1:220366637_G_A					0.0166667	0	9.3e-05		179.211
SLC12A9		V304I	chr7:100456716_G_A		0.22	0		0.0166667	0	9.3e-05		179.211
PIK3CG		E36K	chr7:106508112_G_A	rs142342118	0.02	0.746		0.0166667	0	9.3e-05		179.211
NOTCH2		H1160R	chr1:120479948_T_C	rs142876168	0.01	0.991		0.0166667	0	9.3e-05		179.211
MMP11		R92H	chr22:24121540_G_A	rs139978312	0.05	0.008		0.0166667	0	9.3e-05		179.211
ZNF619			chr3:40524067_T_A					0.0166667	0	9.3e-05		179.211
ARIH1			chr15:72864437_A_C					0.0166667	0	9.3e-05		179.211
OCIAD1		P157L	chr4:48853915_C_T		0	0.987		0.0166667	0	9.3e-05		179.211
MTTP		G865X	chr4:100543913_G_T	rs146064714	0.02	0.57166		0.0166667	0	9.3e-05		179.211
PDPN		R37H	chr1:13936916_G_A		0.16	0		0.0166667	0	9.3e-05		179.211
TSSK4		G236G	chr14:24676589_C_T					0.0166667	0	9.3e-05		179.211
PAPPA		R444H	chr9:118950348_G_A	rs140057758	0.17	0.002		0.0166667	0	9.3e-05		179.211
E2F8		E227D	chr11:19256376_C_A	rs141999878	0.03	0.98		0.0166667	0.0014	9.3e-05		179.211
TRIM17		P384P	chr1:228596184_G_A					0.0166667	0	9.3e-05		179.211
AKAP13		E481E	chr15:86122742_A_G					0.0166667	0	9.3e-05		179.211
C14orf43		H303Y	chr14:74205805_G_A		0	0.996		0.0166667	0	9.3e-05		179.211
SYMPK		R709H	chr19:46330823_C_T	rs145063068	0.01	0.996		0.0166667	0	9.3e-05		179.211
CD1A		A102T	chr1:158225119_G_A	rs150169121	0.01	0		0.0166667	0.0005	9.3e-05		179.211
STXBP2		Y398Y	chr19:7709595_C_T					0.0166667	0	9.3e-05		179.211
TRIM35		P274P	chr8:27146761_G_A					0.0166667	0	9.3e-05		179.211
ZNF229		K738K	chr19:44932742_C_T					0.0166667	0	9.3e-05		179.211
BAI3		R1124H	chr6:70049308_G_A	rs149298585	0	1		0.0166667	0	9.3e-05		179.211
C2orf51		P133P	chr2:88828848_G_A	rs148580273				0.0166667	0	9.3e-05		179.211
MCC		E142K	chr5:112458414_C_T	rs185322500	0.16	0.143		0.0166667	0.0005	9.3e-05		179.211
COL4A1		I454V	chr13:110847391_T_C		0.06	0.205533		0.0166667	0	9.3e-05		179.211
SOX30		S695F	chr5:157053526_G_A	rs142572629	0	0.354		0.0166667	0	9.3e-05		179.211
GRIN3B		S781S	chr19:1008167_G_A	rs143367252				0.0166667	0.0005	9.3e-05		179.211
GTF2F2			chr13:45857726_C_T					0.0166667	0	9.3e-05		179.211
KIAA0355		T990M	chr19:34843616_C_T	rs137912455	0.01	0.858		0.0166667	0	9.3e-05		179.211
OR51B4		M139I	chr11:5322760_C_A	rs145655133	1	0.031		0.0166667	0	9.3e-05		179.211
PPHLN1		L189L	chr12:42792674_T_C					0.0166667	0	9.3e-05		179.211
FHOD1		P374P	chr16:67270889_G_A	rs148476639				0.0333333	0	0.000186		179.211
PCDP1			chr2:120362394_G_A					0.0166667	0	9.3e-05		179.211
PLD2		R882R	chr17:4726036_G_T	rs142374815				0.0166667	0	9.3e-05		179.211
PLXND1		A1242A	chr3:129289653_C_T	rs151293415				0.0166667	0	9.3e-05		179.211
AOX1		A437V	chr2:201477378_C_T		0.11	0.942		0.0166667	0	9.3e-05		179.211
HAL			chr12:96384161_C_T					0.0166667	0.0005	9.3e-05		179.211
ATXN7L1			chr7:105401813_G_A	rs139078001				0.0166667	0.0014	9.3e-05		179.211
NLGN2		R628H	chr17:7320493_G_A	rs148229973		0		0.0166667	0	9.3e-05		179.211
EXOSC7		T237M	chr3:45049006_C_T	rs140807656	0.01	0.974		0.0166667	0	9.3e-05		179.211
KIF21B		A116T	chr1:200977998_C_T		0	0.891		0.0166667	0	9.3e-05		179.211
MS4A1			chr11:60230028_C_A					0.0166667	0	9.3e-05		179.211
FBXO18		G664G	chr10:5963424_T_G					0.0166667	0	9.3e-05		179.211
AIM1L		F1124F	chr1:26664941_G_A					0.0166667	0	9.3e-05		179.211
LDLRAD1		P162R	chr1:54474788_G_C		0.01	0.338		0.0166667	0	9.3e-05		179.211
C8B		P469S	chr1:57399155_G_A	rs142870813	0	1		0.0166667	0.0005	9.3e-05		179.211
MICALL1		A267A	chr22:38318210_C_T					0.0166667	0	9.3e-05		179.211
NPR2		R787Q	chr9:35806218_G_A		0.01	0.963		0.0166667	0	9.3e-05		179.211
PCBP4		G316S	chr3:51992214_C_T	rs146951120	0.01	0.687		0.0166667	0	9.3e-05		179.211
OAS2		L328F	chr12:113436191_A_C		0.04	0.263		0.0166667	0	9.3e-05		179.211
LRCH3		A276V	chr3:197556484_C_T		0	0.834		0.0166667	0	9.3e-05		179.211
CRB2			chr9:126137469_G_A					0.0166667	0	9.3e-05		179.211
TNS1		S614S	chr2:218713023_G_A	rs148866471				0.0166667	0	9.3e-05		179.211
ZNF160		H624Y	chr19:53571917_G_A		0.02	0.973		0.0166667	0	9.3e-05		179.211
VWA2		S47L	chr10:116014686_C_T		0.01	0.78		0.0166667	0	9.3e-05		179.211
DSCAML1		R1803Q	chr11:117302396_C_T	rs151098218	0.05	0.787273		0.0166667	0	9.3e-05		179.211
MOCOS		Y242Y	chr18:33780072_C_T	rs61739904				0.0166667	0.0005	9.3e-05		179.211
ANKRD33		I266L	chr12:52285101_A_C		0.67			0.0166667	0.0005	9.3e-05		179.211
GOLGA4			chr3:37369887_G_A					0.0166667	0	9.3e-05		179.211
RASGRP2			chr11:64507675_G_A					0.0166667	0	9.3e-05		179.211
ZNF23		T331T	chr16:71482935_A_C	rs145300683				0.0166667	0	9.3e-05		179.211
GTSE1		R629Q	chr22:46724746_G_A	rs185440156	0.58	0.002		0.0166667	0.0005	9.3e-05		179.211
LY75,LY75-CD302		NA,NA,NA	chr2:160742930_C_T					0.0166667	0	9.3e-05		179.211
KIF1C		S238S	chr17:4906131_G_A					0.0166667	0	9.3e-05		179.211
UCP1		E69K	chr4:141489053_C_T		0	0.993		0.0166667	0	9.3e-05		179.211
C12orf29			chr12:88440773_C_T					0.0166667	0	9.3e-05		179.211
CARM1		T480T	chr19:11031525_G_A	rs149437753				0.0166667	0	9.3e-05		179.211
ZBED4		V179M	chr22:50277845_G_A		0.19	0		0.0166667	0	9.3e-05		179.211
ANK2		Q2407Q	chr4:114276995_A_G					0.0166667	0	9.3e-05		179.211
KCNA3			chr1:111215686_T_A					0.0166667	0	9.3e-05		179.211
ZNF569		R34Q	chr19:37917195_C_T	rs143190321	0.1	0.953		0.0333333	0	0.000186		179.211
FBXL13			chr7:102524765_T_C					0.0166667	0	9.3e-05		179.211
PTPRU		H1320Y	chr1:29650155_C_T		1	0.175		0.0166667	0	9.3e-05		179.211
LAMA5		C3328C	chr20:60886322_G_A	rs149413796				0.0166667	0	9.3e-05		179.211
ADCY3		V207I	chr2:25141238_C_T		0.07	0.009		0.0166667	0.0009	9.3e-05		179.211
SLC24A5			chr15:48413390_C_A					0.0166667	0	9.3e-05		179.211
ENPP2		T824T	chr8:120569881_T_A	rs148415702				0.0166667	0	9.3e-05		179.211
FARP1			chr13:99092212_C_T					0.0166667	0	9.3e-05		179.211
PIK3CD		S174L	chr1:9776057_C_T	rs148638384	0.03	0.011		0.0166667	0	9.3e-05		179.211
KPNB1		I435I	chr17:45747124_T_A					0.0166667	0	9.3e-05		179.211
IGSF10		R556Q	chr3:151154763_C_T	rs146905174	0.02	0.995		0.0166667	0	9.3e-05		179.211
CAMKV		S160S	chr3:49898695_C_T					0.0166667	0	9.3e-05		179.211
FARP1		T497A	chr13:99061666_A_G		0.35	0.003		0.0166667	0	9.3e-05		179.211
SI		R263Q	chr3:164783068_C_T	rs143135955	0	1		0.0166667	0	9.3e-05		179.211
ZSWIM4			chr19:13915976_G_A					0.0166667	0	9.3e-05		179.211
CEP112		R656R	chr17:63923712_C_T	rs147473267				0.0166667	0	9.3e-05		179.211
ARMC12		E183K	chr6:35715059_G_A	rs148096096	0.06	0.897		0.0166667	0	9.3e-05		179.211
PLOD3		N676N	chr7:100850093_G_A	rs111900768				0.0166667	0	9.3e-05		179.211
VCAN		V466I	chr5:82815521_G_A	rs147551428	0.27	0		0.0166667	0	9.3e-05		179.211
TTPAL		N94K	chr20:43108921_G_A	rs187243728				0.0166667	0.0005	9.3e-05		179.211
USH2A		P1059P	chr1:216380754_C_T	rs147072823				0.0166667	0	9.3e-05		179.211
PCNT		H237R	chr21:47766112_A_G	rs148024977	0	0.759		0.0166667	0	9.3e-05		179.211
ZNF584		R289W	chr19:58928750_C_T	rs147686956	0	0.999		0.0166667	0	9.3e-05		179.211
ADAP1		T329T	chr7:938779_C_T					0.0166667	0.0005	9.3e-05		179.211
BPIFA3		R84R	chr20:31811741_G_A					0.0166667	0	9.3e-05		179.211
PSKH2		G72D	chr8:87076831_C_T	rs56407605	0	0.999		0.0166667	0	9.3e-05		179.211
ATP9B		R856H	chr18:77105522_G_A		0.38	0		0.0166667	0	9.3e-05		179.211
TENC1		V452V	chr12:53452532_C_T	rs142054380				0.0166667	0	9.3e-05		179.211
TECTA		T1891M	chr11:121038848_C_T		0.24	0.526		0.0166667	0.0009	9.3e-05		179.211
TUBGCP6		T1548M	chr22:50657310_G_A	rs144740402	0	0.997		0.0166667	0	9.3e-05		179.211
POLD1		R506H	chr19:50910262_G_A	rs140379348	0	1		0.0166667	0	9.3e-05		179.211
CHRDL2		P20L	chr11:74441875_G_A		0	0.676		0.0166667	0	9.3e-05		179.211
SPAG5		R868Q	chr17:26910611_C_T		0.21	0.864		0.0166667	0	9.3e-05		179.211
BBS4		T308T	chr15:73029294_G_A	rs148682268				0.0166667	0	9.3e-05		179.211
MRPL47		Q51Q	chr3:179320531_T_C					0.0166667	0	9.3e-05		179.211
DARS2		R542X	chr1:173822993_C_T		1	0.735062		0.0166667	0	9.3e-05		179.211
HMCN1		N2980T	chr1:186055432_A_C	rs150226500	0.51	0.218		0.0333333	0.0005	0.000186		179.211
NEIL2		R94S	chr8:11637433_G_C	rs140177918	0.05	0.62		0.0166667	0.0005	9.3e-05		179.211
ITGA9		F426F	chr3:37565053_T_C	rs141414928				0.0166667	0	9.3e-05		179.211
PIWIL4		V348I	chr11:94326699_G_A	rs147602287	1	0		0.0166667	0	9.3e-05		179.211
HIF3A		T99T	chr19:46808587_C_T					0.0166667	0	9.3e-05		179.211
SSH3		V589M	chr11:67079143_G_A	rs151106240	0.01	0.059		0.0333333	0	0.000186		179.211
CNTN6			chr3:1393962_A_G					0.0166667	0	9.3e-05		179.211
CD93		G433A	chr20:23065532_C_G	rs146935947	1	0.009		0.0166667	0	9.3e-05		179.211
CMPK1		T62T	chr1:47834155_A_G					0.0166667	0	9.3e-05		179.211
C3		Y635Y	chr19:6707881_G_A					0.0166667	0	9.3e-05		179.211
LMTK2		R1470Q	chr7:97833424_G_A	rs145344475	0	0.993		0.0166667	0	9.3e-05		179.211
SLC25A38		A189A	chr3:39433454_G_A	rs149230548				0.0166667	0	9.3e-05		179.211
DCC		T875T	chr18:50918194_G_A					0.0166667	0	9.3e-05		179.211
NUP153			chr6:17665467_C_G					0.0166667	0	9.3e-05		179.211
BPIFB2		R286M	chr20:31606869_G_T	rs61734342	0.08	0.284		0.0166667	0	9.3e-05		179.211
SSR3			chr3:156272902_G_A					0.0166667	0	9.3e-05		179.211
DMTF1		V503V	chr7:86823163_C_T					0.0166667	0	9.3e-05		179.211
FBXO16		R188W	chr8:28309903_G_A		0	0.001		0.0166667	0	9.3e-05		179.211
CAMTA1		F642F	chr1:7724533_C_T					0.0166667	0	9.3e-05		179.211
SETBP1		Q1244R	chr18:42533036_A_G		0.29	0.132		0.0166667	0	9.3e-05		179.211
SETBP1		P256P	chr18:42530073_C_T	rs141858699				0.0166667	0	9.3e-05		179.211
OSBPL11			chr3:125279403_C_T					0.0166667	0	9.3e-05		179.211
DMGDH		V62G	chr5:78359527_A_C		0	0.418		0.0166667	0	9.3e-05		179.211
IL17RE			chr3:9945861_T_C					0.0166667	0	9.3e-05		179.211
AGXT2L1		G183D	chr4:109670599_C_T	rs147384111	0	0.994		0.0166667	0	9.3e-05		179.211
SGSM2		T410M	chr17:2268576_C_T		0.06	0		0.0166667	0	9.3e-05		179.211
PPM1E			chr17:57043270_G_A					0.0166667	0	9.3e-05		179.211
CHRNB4		I284I	chr15:78921795_G_A					0.0166667	0	9.3e-05		179.211
ZNF804B		Y1158H	chr7:88965768_T_C		0	0.997		0.0166667	0	9.3e-05		179.211
NMI		T136T	chr2:152132311_C_T					0.0166667	0	9.3e-05		179.211
CSRP2BP		T650M	chr20:18163907_C_T		0.01	0.908		0.0166667	0	9.3e-05		179.211
TRIM68		R70Q	chr11:4626526_C_T	rs140951717	0	1		0.0166667	0	9.3e-05		179.211
MYOM2		P305P	chr8:2020546_G_A					0.0166667	0	9.3e-05		179.211
FOXJ2		R40H	chr12:8192547_G_A	rs147737639	0.02	0.966		0.0166667	0	9.3e-05		179.211
ENPP1		D276N	chr6:132181557_G_A	rs143771474	0.07	0.995		0.0166667	0	9.3e-05		179.211
PLXNC1		C806C	chr12:94641708_C_T					0.0166667	0	9.3e-05		179.211
MRPS11		S70G	chr15:89018366_A_G	rs150288962	0.14	0.03		0.0166667	0	9.3e-05		179.211
DNAH9		G1655S	chr17:11603138_G_A		0.01	0.972		0.0166667	0	9.3e-05		179.211
ITGA10		R951C	chr1:145538740_C_T	rs142228466	0	1		0.0166667	0	9.3e-05		179.211
MASP1		A591A	chr3:186953886_G_A	rs146904861				0.0166667	0	9.3e-05		179.211
FSHR		A237T	chr2:49195904_C_T		0.58	0		0.0166667	0	9.3e-05		179.211
CHFR		NA,NA,NA,NA,NA	chr12:133438222_T_C	rs148932455				0.0166667	0	9.3e-05		179.211
CCDC58,FAM162A			chr3:122102087_G_C					0.0166667	0	9.3e-05		179.211
CDS2		T151T	chr20:5159526_C_T					0.0166667	0	9.3e-05		179.211
NF1		A2596V	chr17:29684089_C_T		0.09	0.01		0.0166667	0	9.3e-05		179.211
GPC1		T121T	chr2:241401645_G_A	rs150910728				0.0166667	0	9.3e-05		179.211
BBS4		Q75Q	chr15:73023675_G_A					0.0166667	0	9.3e-05		179.211
MSI2			chr17:55729533_G_A					0.0166667	0	9.3e-05		179.211
SLC4A2		E466K	chr7:150767407_G_A		0.44	0.108		0.0166667	0	9.3e-05		179.211
CTCFL		T84M	chr20:56099011_G_A	rs144712440	0	0.979		0.0166667	0	9.3e-05		179.211
TYK2		P117S	chr19:10478847_G_A	rs141864691	0.38	0.001		0.0166667	0	9.3e-05		179.211
CXXC1			chr18:47810935_G_A	rs188200282				0.0166667	0.0005	9.3e-05		179.211
RPL30			chr8:99055037_C_T	rs184494928				0.0166667	0.0023	9.3e-05		179.211
SYNE1		T6136M	chr6:152590375_G_A		0	0.057		0.0166667	0	9.3e-05		179.211
TTN		R3104Q	chr2:179632508_C_T	rs141093658	0.39	0.4298		0.0166667	0	9.3e-05		179.211
UGT3A2		D453D	chr5:36035911_G_A	rs141834822				0.0166667	0	9.3e-05		179.211
DDX46		S111N	chr5:134102732_G_A	rs151136989	0.52	0.280393		0.0166667	0	9.3e-05		179.211
PGLYRP1			chr19:46522734_C_T					0.0166667	0	9.3e-05		179.211
RPS19		V4F	chr19:42364854_G_T		0	0.292		0.0166667	0	9.3e-05		179.211
MAP1B		R2208C	chr5:71495804_C_T		0.02	0.694513		0.0166667	0	9.3e-05		179.211
ANK2		S3196L	chr4:114279361_C_T	rs144719173	0.01	0.129		0.0166667	0	9.3e-05		179.211
ZNF227		L787L	chr19:44740944_T_C	rs142895833				0.0166667	0	9.3e-05		179.211
KALRN			chr3:124211775_C_T					0.0166667	0	9.3e-05		179.211
NIN		P1256S	chr14:51196414_G_A	rs148886330	0.15	0.063		0.0166667	0	9.3e-05		179.211
DUSP22		A170A	chr6:350823_C_T	rs151089035				0.0166667	0	9.3e-05		179.211
SPRYD3			chr12:53469503_C_T	rs148247120				0.0166667	0.0032	9.3e-05		179.211
RNMTL1		G356G	chr17:695114_C_T					0.0166667	0	9.3e-05		179.211
STARD4		R147X	chr5:110835763_G_A		1	0.734401		0.0166667	0	9.3e-05		179.211
PCDHAC1		T276K	chr5:140307304_C_A	rs144571902	0.01	0.510498		0.0166667	0.0005	9.3e-05		179.211
LAMA4		G1086S	chr6:112460348_C_T	rs139101294	0	0.971		0.0166667	0	9.3e-05		179.211
CPVL			chr7:29112085_G_A					0.0166667	0	9.3e-05		179.211
SLC18B1		E220K	chr6:133105072_C_T		0.06	0.001		0.0166667	0	9.3e-05		179.211
AADACL4		R214W	chr1:12726162_C_T		0	0.998		0.0166667	0	9.3e-05		179.211
PPM1A		D372N	chr14:60758167_G_A	rs145377669	0.01	0.771664		0.0166667	0	9.3e-05		179.211
KIF3B			chr20:30899000_C_T					0.0166667	0	9.3e-05		179.211
GFOD2		R192W	chr16:67709642_G_A		0.01	0.896		0.0166667	0	9.3e-05		179.211
DNAJB13		R193H	chr11:73677268_G_A		0	0.494		0.0166667	0	9.3e-05		179.211
ABCC12		R18W	chr16:48180284_G_A	rs138774498	0	0.972		0.0166667	0.0005	9.3e-05		179.211
CREB3L2		P469L	chr7:137567239_G_A		0.04	0.961		0.0166667	0	9.3e-05		179.211
KIF22			chr16:29808212_A_G					0.0166667	0	9.3e-05		179.211
C19orf24			chr19:1279067_C_T	rs145063542				0.0333333	0	0.000186		179.211
[truncated: 1,124 more rows]
