# Supplementary material for: NCI-60 Whole Exome Sequencing and Pharmacological CellMiner Analyses
Source: PLoS One. 2014 Jul 17;9(7):e101670. doi: 10.1371/journal.pone.0101670 (PMC4102467; doi:10.1371/journal.pone.0101670)
Supplement: Table S4 — A and B. Combinatorial analysis for amino acid changing variants that are significantly correlated to increased sensitivity (Table S4A) or resistance (Table S4B) to compounds. The full-length version of Table 3. (XLSX) [file pone.0101670.s004.xlsx]

## Sheet: Sup Table 4A
Footnotes
a Combinations of from 1 to 5 amino acid changing variants that yield the highest correlation to each drug, and have a MCC of > 0.596, a precision of > 0.70.
b Official gene names as defined by the HUGO Gene Nomenclature Committee (http://www.genenames.org/).
c Denotes the chromosome number, start location, and the nucleotide change. _* indicates that there has been either an addition (+) or a deletion (-) of nucleotides at that location.
d Amino acid impact. Examples: F241fs indicates a change from an amino acid to a frameshift. 142_143del indicates a deletion affecting amino acids 142 and 143 resulting in a deletion. R80X indicates a change from an amino acid to a stop. A1186D indicates a chang
in amino acids.
e Single nucleotide polymorphisms identifiers as defined at dbSNP (http://www.ncbi.nlm.nih.gov/projects/SNP/).
f Reference sequence accession number from the National Center for Biotechnology Information, NCBI (http://www.ncbi.nlm.nih.gov/). The longest transcript in which the variant occurs is the transcript RefSeq. This allows more than RefSeq to be possible for a
particular gene.
g Cancer Chemotherapy National Service Center number.
h Food and Drug Administration approval, or in clinical trial.
i A2, alkylating at N-2 position of guanine; A6, alkylating at O-6 of guanine; A7, alkylating at N-7 position of guanine; Ab, antibodies; AM, antimetabolite; Ang, angioigenesis; Apo, apoptosis; CC, cell cycle; Db, DNA binder; Df, antifols; Di,
DNA incorporation; DNMT, DNA methylttransferase inhibitor; Dr, ribonucleotide reductase inhibitor; Ds, DNA synthesis inhibitor; FT, Farnesel transferase inhibitor; GTPase, Ras, Raf and other GTPases; HDAC, Histone deacetylase; HIF,
hypoxia; Ho, hormone; IL, interleukin; Met, Met inhibitor; Mito, Mitochondria; P90, hsp90 binder; PARP, Poly(ADP-ribose)polymerase; PI3K, PI3kinase; PKC, Protein kinase C; PD, Phosphodiesterase inhibitor; Pi, protein synthesis
inhibitor; Pr, protease/proteasome; ROS, reactive oxygen species; RP, radioprotectant; Rs, RNA synthesis inhibitor; RXR, retinoic acid receptor; STK, serine/threonine kinase inhibitor; T1, topoisomerase 1 inhibitor; T2, topoisomerase 2
inhibitor; TGF, TGF beta; Tu, tubulin-active antimitotic; XL, Crosslinking agent; YK, tyrosine kinase inhibitor.
j Matthews correlation coefficient.
k Precision is the fraction of the variant-bearing cell lines that also have the drug response.
l Recall is the fraction of the drug-responding cell lines that also have the mutation.
			Supplemental Table 4A: Combinitorial analysis for amino acid changing variants that are significantly correlated to increased sensitivity to compounds a
								Drugs				Cells with variant(s)			Cells without variant(s)
			Variants						Approval	Mechanism		Have drug	No drug		Have drug	No drug			Correlation analysis
Gene name b		Unique identifier c	AA impact d	dbSNP ID e	RefSeq f		NSC # g	Name	status h	of action i		response	response		response	response		MCC j	Precision k	Recall l
LMF2		chr22:50943907_G_A,chr22:50942121_C_T	L326F,S608N	rs145130809,rs13056405	NM_033200,NM_033200		4375					3	0		0	49		1	1	1
TMEM52		chr1:1849601_G_C,chr1:1849530_T_C	S117C,M141V	rs149111256,rs4459050	NM_178545,NM_178545		5364					3	0		0	51		1	1	1
EIF4G2		chr11:10825527_C_A,chr11:10825712_T_A,chr11:10822119_G_A	M207I,E174D,P536S	NA,NA,NA	NM_001042559,NM_001042559,NM_001042559		13119					3	0		0	44		1	1	1
OR2C3		chr1:247695413_G_A,chr1:247695387_G_A,chr1:247695023_G_A	T134I,L143F,A264V	rs138735337,NA,NA	NM_198074,NM_198074,NM_198074		13119					3	0		0	44		1	1	1
RAG1		chr11:36596200_G_A,chr11:36595249_C_A,chr11:36596400_G_C	R449K,P132H,G516R	rs4151031,NA,NA	NM_000448,NM_000448,NM_000448		13119					3	0		0	44		1	1	1
GOLM1		chr9:88651370_T_C,chr9:88648217_C_T,chr9:88651352_C_T	H217R,G370E,G223E	rs2297002,rs142242230,NA	NM_016548,NM_016548,NM_016548		16876					3	0		0	52		1	1	1
MESP2		chr15:90319655_G_A,chr15:90320259_C_T,chr15:90320378_G_T	G23S,S224F,G264W	NA,rs71647807,NA	NM_001039958,NM_001039958,NM_001039958		16876					3	0		0	52		1	1	1
METTL21C		chr13:103343308_T_C,chr13:103343272_A_G	N46S,F58S	rs16960383,NA	NM_001010977,NM_001010977		16876					3	0		0	52		1	1	1
OR5B21		chr11:58275008_G_A,chr11:58274764_G_T,chr11:58274744_T_A	R191C,S272Y,I279F	NA,rs58454093,rs79301780	NM_001005218,NM_001005218,NM_001005218		16876					3	0		0	52		1	1	1
HACL1		chr3:15628040_T_A,chr3:15628042_A_G	I151F,V150A	rs74637339,NA	NM_012260,NM_012260		21681					3	0		0	47		1	1	1
GABBR2		chr9:101243267_G_A,chr9:101156490_*_+CTG,chr9:101304306_G_A	R249W,L449delinsQL,T160M	NA,NA,NA	NM_005458,NM_005458,NM_005458		29604					3	0		0	52		1	1	1
PBRM1		chr3:52692244_C_T,chr3:52682407_C_T,chr3:52584768_G_A	E206K,A256T,Q1452X	NA,NA,NA	NM_018313,NM_018313,NM_018313		33001					3	0		0	44		1	1	1
LARP7		chr4:113568544_G_A,chr4:113565890_*_-AAG	R279Q,22_23del	rs62317770,NA	NM_015454,NM_015454		34749					4	0		0	47		1	1	1
GOLGA4		chr3:37363353_G_T,chr3:37376547_C_T,chr3:37323579_C_A	Q559H,R2066C,S98Y	rs77527284,rs143296928,NA	NM_002078,NM_002078,NM_002078		52003					3	0		0	54		1	1	1
SDR16C5		chr8:57218237_T_G,chr8:57228621_T_G	E252A,T96P	rs151227475,NA	NM_138969,NM_138969		52003					3	0		0	54		1	1	1
MKX		chr10:28023688_C_T,chr10:28030417_C_T	E179K,G69R	rs148956781,NA	NM_001242702,NM_001242702		54702					3	0		0	44		1	1	1
SDR16C5		chr8:57218237_T_G,chr8:57228621_T_G	E252A,T96P	rs151227475,NA	NM_138969,NM_138969		55114					3	0		0	57		1	1	1
SDR16C5		chr8:57218237_T_G,chr8:57228621_T_G	E252A,T96P	rs151227475,NA	NM_138969,NM_138969		59275					3	0		0	55		1	1	1
SLC6A13		chr12:333193_C_T,chr12:369001_*_-A	V334I,L73fs	rs577294,NA	NM_001190997,NM_001243392		72917					3	0		0	55		1	1	1
CASC1		chr12:25267613_T_C,chr12:25264720_*_-TAA,chr12:25297469_C_A	T465A,523_524del,E213X	rs34164267,NA,NA	NM_001204101,NM_001204101,NM_001204101		78206					3	0		0	54		1	1	1
PEX12		chr17:33905021_T_C,chr17:33904286_G_A,chr17:33903001_A_C	H7R,R151C,S294A	rs143621995,rs138731505,NA	NM_000286,NM_000286,NM_000286		78206					3	0		0	54		1	1	1
SLC10A2		chr13:103701711_G_A,chr13:103718308_C_T	L283F,V98I	rs144946104,rs55971546	NM_000452,NM_000452		78206					3	0		0	54		1	1	1
FUCA1		chr1:24194748_G_C,chr1:24192068_G_A,chr1:24175161_C_G	P10R,P146L,E380Q	rs2070956,rs2228424,NA	NM_000147,NM_000147,NM_000147		79140					4	0		0	51		1	1	1
SDR16C5		chr8:57218237_T_G,chr8:57228621_T_G	E252A,T96P	rs151227475,NA	NM_138969,NM_138969		85323					3	0		0	54		1	1	1
KANK1		chr9:712784_C_G,chr9:711396_C_G,chr9:711262_G_A	T515S,H52Q,E8K	rs144505189,rs28374506,NA	NM_153186,NM_153186,NM_153186		85442					4	0		0	39		1	1	1
IGF1R		chr15:99454613_G_A,chr15:99440126_G_T,chr15:99467875_C_T	R511Q,R365L,S915L	rs33958176,NA,NA	NM_000875,NM_000875,NM_000875		86467					3	0		0	55		1	1	1
DUS1L		chr17:80016250_T_G,chr17:80017902_C_T,chr17:80022802_T_C	K417Q,G364S,Y45C	rs145282065,rs73999366,NA	NM_022156,NM_022156,NM_022156		87015					3	0		0	53		1	1	1
MFSD12		chr19:3547955_C_T,chr19:3548191_G_A	R243H,S195L	rs10414812,NA	NM_001042680,NM_001042680		87015					3	0		0	53		1	1	1
KCNJ6		chr21:39087303_T_C,chr21:39086949_G_A,chr21:38997640_G_T	I53V,L171F,L365I	NA,NA,NA	NM_002240,NM_002240,NM_002240		92530					3	0		0	53		1	1	1
APBB1IP		chr10:26855955_G_C,chr10:26855924_C_A,chr10:26830593_C_T	K513N,P503Q,A376V	rs114997244,NA,NA	NM_019043,NM_019043,NM_019043		102814					3	0		0	49		1	1	1
NFATC1		chr18:77170903_G_A,chr18:77171092_C_T,chr18:77227609_C_T	V210M,R273W,R707C	rs62096875,NA,NA	NM_006162,NM_006162,NM_172390		105900					3	0		0	55		1	1	1
NTN4		chr12:96181216_C_T,chr12:96181228_C_A	R29H,G25V	rs146776200,rs34684875	NM_021229,NM_021229		109248					3	0		0	55		1	1	1
FAP		chr2:163075627_A_G,chr2:163030242_C_A,chr2:163046166_T_C	F185L,E675D,T517A	rs78722278,NA,NA	NM_004460,NM_004460,NM_004460		114572					3	0		0	54		1	1	1
CACHD1		chr1:65157167_T_C,chr1:65068538_C_T,chr1:65138849_T_C	S1199P,R103X,I789T	NA,NA,NA	NM_020925,NM_020925,NM_020925		130813					3	0		0	57		1	1	1
DLG2		chr11:83195222_G_T,chr11:83195218_G_T,chr11:83177818_G_A	P682Q,F683L,R247W	NA,NA,NA	NM_001206769,NM_001206769,NM_001142702		130813					3	0		0	57		1	1	1
LAMP2		chrX:119573071_C_T,chrX:119575695_G_T	V391I,S328Y	rs144140265,NA	NM_013995,NM_001122606		130813					3	0		0	57		1	1	1
PPHLN1		chr12:42840082_A_C,chr12:42835192_T_C	N423T,S255P	rs149559306,NA	NM_001143787,NM_001143789		154966					3	0		0	52		1	1	1
VPS33B		chr15:91545411_C_T,chr15:91550201_G_A	S425N,H227Y	rs139709507,NA	NM_018668,NM_018668		154966					3	0		0	52		1	1	1
PPHLN1		chr12:42840082_A_C,chr12:42835192_T_C	N423T,S255P	rs149559306,NA	NM_001143787,NM_001143789		157469					3	0		0	54		1	1	1
VPS33B		chr15:91545411_C_T,chr15:91550201_G_A	S425N,H227Y	rs139709507,NA	NM_018668,NM_018668		157469					3	0		0	54		1	1	1
PPHLN1		chr12:42840082_A_C,chr12:42835192_T_C	N423T,S255P	rs149559306,NA	NM_001143787,NM_001143789		157725					3	0		0	54		1	1	1
VPS33B		chr15:91545411_C_T,chr15:91550201_G_A	S425N,H227Y	rs139709507,NA	NM_018668,NM_018668		157725					3	0		0	54		1	1	1
FAP		chr2:163075627_A_G,chr2:163030242_C_A,chr2:163046166_T_C	F185L,E675D,T517A	rs78722278,NA,NA	NM_004460,NM_004460,NM_004460		159228					3	0		0	54		1	1	1
ARMC9		chr2:232156084_C_T,chr2:232079635_A_T	R549C,D90V	rs148296188,NA	NM_025139,NM_025139		164914					3	0		0	48		1	1	1
SDR16C5		chr8:57218237_T_G,chr8:57228621_T_G	E252A,T96P	rs151227475,NA	NM_138969,NM_138969		166395					3	0		0	52		1	1	1
METTL17		chr14:21460770_G_T,chr14:21464935_T_C,chr14:21458742_T_A	A173S,F444L,F117I	rs72661115,rs11538171,NA	NM_001029991,NM_001029991,NM_001029991		166624					4	0		0	39		1	1	1
PHACTR4		chr1:28800629_A_G,chr1:28792952_C_T,chr1:28785670_A_G	R473G,P176S,T41A	rs74455757,NA,NA	NM_023923,NM_023923,NM_023923		175202					3	0		0	49		1	1	1
KCTD14		chr11:77734294_A_T,chr11:77727932_C_T	M1K,E159K	rs78436350,NA	NM_023930,NM_023930		193028					3	0		0	49		1	1	1
SLC35G2		chr3:136574420_A_G,chr3:136573484_T_G,chr3:136573801_C_T	Y373C,M61R,R167X	rs140456008,rs116801228,NA	NM_001097599,NM_001097599,NM_001097599		193028					3	0		0	49		1	1	1
CBX8		chr17:77768955_C_T,chr17:77768696_T_C,chr17:77768849_C_T	E217K,N303S,R252Q	rs144276670,rs61758361,NA	NM_020649,NM_020649,NM_020649		252926					3	0		0	54		1	1	1
SLC5A2		chr16:31501798_A_G,chr16:31500598_*_-TCT,chr16:31500447_G_A	N654S,535_536del,A485T	rs61742739,NA,NA	NM_003041,NM_003041,NM_003041		252926					3	0		0	54		1	1	1
DUSP27		chr1:167095323_G_A,chr1:167097070_G_A	D319N,R901H	rs148591870,rs61748781	NM_001080426,NM_001080426		292928					4	0		0	53		1	1	1
C22orf31		chr22:29456699_A_G	C46R	rs9625679	NM_015370		299587					3	0		0	53		1	1	1
JAK3		chr19:17953950_G_C,chr19:17945696_C_T,chr19:17943349_G_A	P151R,V722I,R887C	rs55778349,rs3213409,NA	NM_000215,NM_000215,NM_000215		319078					3	0		0	53		1	1	1
KLHL1		chr13:70681453_C_T,chr13:70281916_T_G,chr13:70314689_C_A	E127K,K676N,NA	rs147593232,NA,NA	NM_020866,NM_020866,NM_020866		319078					3	0		0	53		1	1	1
RFC1		chr4:39306530_C_A,chr4:39301656_A_C,chr4:39301738_A_G	V673L,S932R,L905P	rs28903096,NA,NA	NM_001204747,NM_001204747,NM_001204747		325661					3	0		0	53		1	1	1
NEIL1		chr15:75641682_T_C,chr15:75641318_*_+AGGC	NA,NA,G110fs	rs5745908,NA	NM_024608,NM_001256552,NM_001256552		358304					4	0		0	51		1	1	1
FMN2		chr1:240256668_A_C,chr1:240492680_G_A,chr1:240492439_A_T	K420T,R1450Q,N1427Y	rs146681532,NA,NA	NM_020066,NM_020066,NM_020066		360219					3	0		0	46		1	1	1
SBSN		chr19:36017598_T_C,chr19:36018876_T_C	N529S,H103R	rs75962883,NA	NM_001166034,NM_001166034		608979					3	0		0	53		1	1	1
PDCD1LG2		chr9:5557708_T_C	I241T	rs7854413	NM_025239		613678					3	0		0	45		1	1	1
PTPRK		chr6:128311994_C_T,chr6:128643194_T_C,chr6:128311972_G_A	V1006I,N162S,T1013M	NA,rs61757812,NA	NM_002844,NM_001135648,NM_002844		614643					3	0		0	38		1	1	1
PUS3		chr11:125765528_G_A,chr11:125766041_C_T	P179S,G47R	rs35681508,rs148691077	NM_031307,NM_031307		617011					4	0		0	41		1	1	1
STAP2		chr19:4325453_C_G,chr19:4328755_G_C,chr19:4334029_A_T	E307Q,Y169X,F39I	rs142205221,rs79657645,NA	NM_001013841,NM_001013841,NM_001013841		617959					3	0		0	42		1	1	1
GALNT11		chr7:151810476_A_G,chr7:151805281_C_T,chr7:151797909_G_A	E409G,R291C,E108K	rs73161885,rs141950078,NA	NM_022087,NM_022087,NM_022087		618237					3	0		0	44		1	1	1
VPS33B		chr15:91545411_C_T,chr15:91550212_G_A	S425N,P223L	rs139709507,NA	NM_018668,NM_018668		618237					3	0		0	44		1	1	1
PCK1		chr20:56140633_G_A,chr20:56137869_G_T,chr20:56136691_G_T	A548T,R175L,C75F	rs148684857,NA,NA	NM_002591,NM_002591,NM_002591		618768					3	0		0	41		1	1	1
RAD51AP2		chr2:17696756_C_T	R976H	rs17314548	NM_001099218		618768					3	0		0	41		1	1	1
B3GALTL		chr13:31891743_G_A,chr13:31860902_G_A	G369S,R337H	rs34638481,NA	NM_194318,NM_194318		619972					3	0		0	55		1	1	1
RANBP17		chr5:170725801_T_G,chr5:170336717_G_A,chr5:170346484_A_C	V1069G,R181H,T381P	rs141289901,rs144195437,NA	NM_022897,NM_022897,NM_022897		619972					3	0		0	55		1	1	1
ZNF568		chr19:37440497_A_T,chr19:37441233_A_T,chr19:37440924_T_A	I84L,N329I,M226K	rs77828090,NA,NA	NM_001204837,NM_001204837,NM_001204837		619972					3	0		0	55		1	1	1
CNTN1		chr12:41318415_G_A,chr12:41418955_C_T,chr12:41352997_G_C,chr12:41414240_C_A	G142R,R832W,V578L,Q830K	NA,NA,NA,NA	NM_175038,NM_175038,NM_175038,NM_175038		621197					4	0		0	43		1	1	1
COL18A1		chr21:46910210_G_A,chr21:46925797_G_A,chr21:46911188_C_G,chr21:46916970_G_C	V841I,E1222K,P886R,A1042P	rs62000962,NA,rs79980197,NA	NM_030582,NM_030582,NM_030582,NM_030582		622316					7	0		0	29		1	1	1
CBX8		chr17:77768955_C_T,chr17:77768696_T_C,chr17:77768849_C_T	E217K,N303S,R252Q	rs144276670,rs61758361,NA	NM_020649,NM_020649,NM_020649		622983					3	0		0	34		1	1	1
CCDC80		chr3:112357336_G_A,chr3:112357730_C_A,chr3:112357368_C_T	H473Y,L341F,R462H	rs116307644,rs115738438,rs138501198	NM_199511,NM_199511,NM_199511		622983					3	0		0	34		1	1	1
CPT2		chr1:53678980_G_A,chr1:53679004_G_A,chr1:53679242_T_C	A564T,E572K,L651S	NA,NA,NA	NM_000098,NM_000098,NM_000098		622983					3	0		0	34		1	1	1
SLC5A2		chr16:31501798_A_G,chr16:31500598_*_-TCT,chr16:31500447_G_A	N654S,535_536del,A485T	rs61742739,NA,NA	NM_003041,NM_003041,NM_003041		622983					3	0		0	34		1	1	1
MRPL4		chr19:10363251_A_C,chr19:10363280_C_T,chr19:10363310_C_T	K50T,R60C,R70W	rs113197610,rs45520838,rs138990905	NM_015956,NM_015956,NM_015956		623753					3	0		0	42		1	1	1
MLLT4		chr6:168314939_G_A,chr6:168297647_A_G,chr6:168349074_G_T	R694Q,I422V,M1225I	rs149079362,rs35140809,NA	NM_001207008,NM_001207008,NM_001207008		624162					4	0		0	43		1	1	1
MOCS2		chr5:52398005_T_C,chr5:52398045_C_T	T50A,M36I	rs2233213,rs140563222	NM_004531,NM_004531		625193					3	0		0	44		1	1	1
COQ6		chr14:74428000_A_T	D339V	rs2074930	NM_182476		625353					3	0		0	33		1	1	1
SHD		chr19:4283059_G_A,chr19:4283068_G_A,chr19:4282957_*_+C	G138S,V141M,Q130fs	rs2287714,rs138591689,NA	NM_020209,NM_020209,NM_020209		625818					3	0		0	44		1	1	1
CNTN1		chr12:41318415_G_A,chr12:41418955_C_T,chr12:41352997_G_C	G142R,R832W,V578L	NA,NA,NA	NM_175038,NM_175038,NM_175038		626405					3	0		0	39		1	1	1
ACE		chr17:61557823_G_T,chr17:61562654_C_G,chr17:61557773_A_G,chr17:61566302_G_A,chr17:61563991_A_G	A261S,S86C,Y244C,G243D,Q137R	rs4303,rs147429960,rs3730025,NA,NA	NM_000789,NM_001178057,NM_000789,NM_001178057,NM_001178057		626819					5	0		0	44		1	1	1
IGF1R		chr15:99454613_G_A,chr15:99440126_G_T,chr15:99467875_C_T	R511Q,R365L,S915L	rs33958176,NA,NA	NM_000875,NM_000875,NM_000875		626923					3	0		0	57		1	1	1
DPEP1		chr16:89704073_C_A,chr16:89702947_G_A,chr16:89704290_G_A	A296D,R126Q,A326T	NA,NA,NA	NM_001128141,NM_001128141,NM_001128141		627583					3	0		0	42		1	1	1
OR14I1		chr1:248845364_C_T,chr1:248844830_C_G,chr1:248845277_A_T	R81H,G259A,L110Q	rs143401731,rs147772378,NA	NM_001004734,NM_001004734,NM_001004734		628503	Docetaxel	FDA approved	Tu		3	0		0	46		1	1	1
SLAMF6		chr1:160460947_G_A,chr1:160460464_G_T,chr1:160461161_G_A	S94F,Q109K,Q23X	NA,NA,NA	NM_001184716,NM_001184716,NM_001184716		628503	Docetaxel	FDA approved	Tu		3	0		0	46		1	1	1
SMARCAD1		chr4:95173928_C_T,chr4:95162147_G_A,chr4:95206185_T_G	P351S,R232K,L565W	rs139839410,NA,NA	NM_001128429,NM_001128429,NM_001254949		628503	Docetaxel	FDA approved	Tu		3	0		0	46		1	1	1
IGF1R		chr15:99454613_G_A,chr15:99440126_G_T,chr15:99472828_G_A	R511Q,R365L,V942I	rs33958176,NA,NA	NM_000875,NM_000875,NM_000875		629295					3	0		0	43		1	1	1
MTMR3		chr22:30415983_C_T,chr22:30418019_C_T,chr22:30412607_C_T	L779F,T1076I,R532W	rs61737780,NA,NA	NM_021090,NM_021090,NM_021090		630985					3	0		0	43		1	1	1
SHANK1		chr19:51170706_A_G,chr19:51165775_G_A,chr19:51219693_*_+T	V1504A,T1978M,K100fs	rs3745521,rs117056219,NA	NM_016148,NM_016148,NM_016148		632023					5	0		0	37		1	1	1
DPEP1		chr16:89704073_C_A,chr16:89702947_G_A,chr16:89704290_G_A	A296D,R126Q,A326T	NA,NA,NA	NM_001128141,NM_001128141,NM_001128141		632244					3	0		0	40		1	1	1
C19orf21		chr19:757412_A_G,chr19:763508_A_G	S156G,E653G	rs3746173,rs8107847	NM_173481,NM_173481		632866					3	0		0	35		1	1	1
LRRC7		chr1:70503882_G_T,chr1:70518721_C_A,chr1:70505312_*_+A	R754L,Q1337K,I1231fs	NA,NA,NA	NM_020794,NM_020794,NM_020794		633559					3	0		0	34		1	1	1
MTMR8		chrX:63563559_C_T,chrX:63488470_T_C,chrX:63490916_G_T	G303S,T688A,L507M	rs148205697,NA,NA	NM_017677,NM_017677,NM_017677		634040					3	0		0	43		1	1	1
RIMBP2		chr12:130883691_A_G,chr12:130926769_*_-C,chr12:130963537_G_A	F1050L,M359fs,R8W	NA,NA,NA	NM_015347,NM_015347,NM_015347		634373					3	0		0	46		1	1	1
DUSP27		chr1:167095323_G_A,chr1:167097070_G_A	D319N,R901H	rs148591870,rs61748781	NM_001080426,NM_001080426		635141					3	0		0	41		1	1	1
FAP		chr2:163075627_A_G,chr2:163030242_C_A,chr2:163046166_T_C	F185L,E675D,T517A	rs78722278,NA,NA	NM_004460,NM_004460,NM_004460		635141					3	0		0	41		1	1	1
BCOR		chrX:39932323_G_A,chrX:39934318_C_T,chrX:39932021_C_T	T759I,C94Y,G860R	NA,NA,NA	NM_001123383,NM_001123383,NM_001123383		635550					3	0		0	47		1	1	1
PCDH7		chr4:30724591_C_G,chr4:30724495_*_-A,chr4:30725149_G_A	S516W,K484fs,R702Q	NA,NA,NA	NM_001173523,NM_001173523,NM_001173523		635550					3	0		0	47		1	1	1
SPAG4		chr20:34208868_C_A,chr20:34208693_C_T,chr20:34206386_G_A	T413K,Q389X,M199I	RS34962502,NA,NA	NM_003116,NM_003116,NM_003116		635550					3	0		0	47		1	1	1
TOP3A		chr17:18193912_G_A,chr17:18181234_G_A,chr17:18188522_A_G	T519I,A861V,V604A	NA,NA,NA	NM_004618,NM_004618,NM_004618		635550					3	0		0	47		1	1	1
FURIN		chr15:91419548_C_T,chr15:91424546_A_G,chr15:91419777_A_G	R81C,K608R,Q121R	rs148110342,NA,NA	NM_002569,NM_002569,NM_002569		635552					3	0		0	43		1	1	1
HPD		chr12:122277891_C_A,chr12:122277851_C_T,chr12:122294312_T_C	V340L,R353H,E81G	rs36023382,NA,NA	NM_002150,NM_002150,NM_002150		635552					3	0		0	43		1	1	1
ITIH5		chr10:7657950_G_A,chr10:7618935_G_A,chr10:7708833_C_T,chr10:7679380_*_-A	R98W,R273C,C8Y,F155fs	NA,NA,NA,NA	NM_032817,NM_032817,NM_001001851,NM_001001851		635563					4	0		0	37		1	1	1
ZFP91		chr11:58378422_G_A,chr11:58347062_C_T	NA,S103F	rs79135825,NA	NM_053023,NM_001197051		635834					3	0		0	46		1	1	1
ATP13A3		chr3:194147859_C_T,chr3:194170897_A_G,chr3:194147939_G_A	G1024S,I316T,P997L	NA,NA,NA	NM_024524,NM_024524,NM_024524		635900					3	0		0	34		1	1	1
PEAK1		chr15:77473190_A_G,chr15:77471894_C_A	L360S,S792I	NA,rs34885462	NM_024776,NM_024776		635900					3	0		0	34		1	1	1
MTMR3		chr22:30415983_C_T,chr22:30418019_C_T,chr22:30412607_C_T	L779F,T1076I,R532W	rs61737780,NA,NA	NM_021090,NM_021090,NM_021090		635906					3	0		0	41		1	1	1
KRT73		chr12:53012128_C_T,chr12:53004472_G_C	V61M,L420V	rs35417182,NA	NM_175068,NM_175068		636209					3	0		0	42		1	1	1
ZNF18		chr17:11881498_A_G,chr17:11895827_C_G	F476L,G107A	rs62621364,NA	NM_144680,NM_144680		636672					3	0		0	45		1	1	1
WDR6		chr3:49051540_C_G,chr3:49049449_C_T,chr3:49051829_C_G	P888R,S191F,Q924E	NA,NA,NA	NM_018031,NM_018031,NM_018031		638752					3	0		0	45		1	1	1
AMOTL2		chr3:134079019_C_G,chr3:134089758_C_T,chr3:134077462_G_T	Q604H,R173Q,P735Q	rs151045996,rs143351962,NA	NM_016201,NM_016201,NM_016201		639537					3	0		0	45		1	1	1
GALNT11		chr7:151791576_A_C,chr7:151810476_A_G,chr7:151805281_C_T	E88D,E409G,R291C	rs139026724,rs73161885,rs141950078	NM_022087,NM_022087,NM_022087		639537					3	0		0	45		1	1	1
HUNK		chr21:33371295_T_C,chr21:33370986_C_T,chr21:33371133_C_T	M648T,T545I,S594F	rs56240027,NA,NA	NM_014586,NM_014586,NM_014586		639985					3	0		0	43		1	1	1
QTRTD1		chr3:113804708_A_G,chr3:113784281_G_A,chr3:113784270_G_T	K296R,M71I,V68F	rs34402903,NA,NA	NM_001256836,NM_001256835,NM_001256835		639985					3	0		0	43		1	1	1
CLCN2		chr3:184076909_C_T,chr3:184076780_C_T,chr3:184070588_C_G	R25Q,R68H,E674D	rs151257924,rs61729156,rs2228292	NM_001171087,NM_001171087,NM_001171088		642297					3	0		0	46		1	1	1
GRIP1		chr12:66856782_C_T,chr12:66742923_G_A,chr12:66788115_C_T	A322T,A1021V,G616R	rs17102531,NA,NA	NM_001178074,NM_001178074,NM_001178074		642297					3	0		0	46		1	1	1
FBXW9		chr19:12805431_T_C,chr19:12800855_C_T	T219A,R318Q	rs10424623,NA	NM_032301,NM_032301		643046					3	0		0	40		1	1	1
LRRC43		chr12:122674807_T_C,chr12:122672377_G_A	Y265H,A218T	rs77473460,rs114611063	NM_001098519,NM_001098519		643046					3	0		0	40		1	1	1
VPS33A		chr12:122734427_T_G,chr12:122748141_T_G	I256L,I92L	rs34996966,rs114821540	NM_022916,NM_022916		643046					3	0		0	40		1	1	1
WNK4		chr17:40946808_C_A,chr17:40939855_G_T	T790N,A601S	rs56227191,rs55781437	NM_032387,NM_032387		643046					3	0		0	40		1	1	1
ZBTB7C		chr18:45566448_C_T,chr18:45566731_G_A,chr18:45555698_C_T	G344E,P250S,G598D	rs61738460,rs61729532,NA	NM_001039360,NM_001039360,NM_001039360		643046					3	0		0	40		1	1	1
APBB1IP		chr10:26855955_G_C,chr10:26855924_C_A,chr10:26830593_C_T	K513N,P503Q,A376V	rs114997244,NA,NA	NM_019043,NM_019043,NM_019043		643757					3	0		0	43		1	1	1
DUSP27		chr1:167095323_G_A,chr1:167097070_G_A	D319N,R901H	rs148591870,rs61748781	NM_001080426,NM_001080426		644191					3	0		0	36		1	1	1
FAP		chr2:163075627_A_G,chr2:163030242_C_A,chr2:163046166_T_C	F185L,E675D,T517A	rs78722278,NA,NA	NM_004460,NM_004460,NM_004460		644191					3	0		0	36		1	1	1
JMY		chr5:78610174_A_G,chr5:78533315_A_T,chr5:78533302_A_G	H720R,E281V,M277V	rs16876657,NA,NA	NM_152405,NM_152405,NM_152405		644793					3	0		0	42		1	1	1
KRTAP13-4		chr21:31802759_T_C,chr21:31803054_G_A	W56R,R154H	rs149298552,rs999597	NM_181600,NM_181600		644793					3	0		0	42		1	1	1
RSPH1		chr21:43896152_C_T,chr21:43892951_T_C	G245R,R303G	rs151158140,rs150629342	NM_080860,NM_080860		644793					3	0		0	42		1	1	1
MFSD12		chr19:3546338_G_A,chr19:3547955_C_T,chr19:3548191_G_A	A370V,R243H,S195L	NA,rs10414812,NA	NM_001042680,NM_001042680,NM_001042680		645527					3	0		0	44		1	1	1
MTMR8		chrX:63488688_A_G,chrX:63488470_T_C,chrX:63490916_G_T	I615T,T688A,L507M	rs61746243,NA,NA	NM_017677,NM_017677,NM_017677		645527					3	0		0	44		1	1	1
APBB1IP		chr10:26855955_G_C,chr10:26855924_C_A,chr10:26830593_C_T	K513N,P503Q,A376V	rs114997244,NA,NA	NM_019043,NM_019043,NM_019043		645744					3	0		0	44		1	1	1
AMOTL2		chr3:134079019_C_G,chr3:134089758_C_T,chr3:134077462_G_T	Q604H,R173Q,P735Q	rs151045996,rs143351962,NA	NM_016201,NM_016201,NM_016201		645993					3	0		0	39		1	1	1
GALNT11		chr7:151791576_A_C,chr7:151810476_A_G,chr7:151805281_C_T	E88D,E409G,R291C	rs139026724,rs73161885,rs141950078	NM_022087,NM_022087,NM_022087		645993					3	0		0	39		1	1	1
NR2F2		chr15:96877613_G_A,chr15:96877388_T_C,chr15:96880851_A_C	E118K,S43P,X282Y	NA,NA,NA	NM_001145155,NM_001145155,NM_001145155		647320					3	0		0	42		1	1	1
TTLL9		chr20:30496398_G_A,chr20:30525294_T_C	G71R,V367A	rs184016363,NA	NM_001008409,NM_001008409		647320					3	0		0	42		1	1	1
ZNF14		chr19:19825170_C_T,chr19:19822445_G_A,chr19:19822727_C_A	G44R,H549Y,A455S	NA,NA,NA	NM_021030,NM_021030,NM_021030		647428					3	0		0	45		1	1	1
PDCD1LG2		chr9:5557708_T_C	I241T	rs7854413	NM_025239		648094					3	0		0	42		1	1	1
TMEM79		chr1:156255448_A_G,chr1:156255531_C_T,chr1:156255502_C_A	D144G,R172C,P162H	rs116664767,NA,NA	NM_032323,NM_032323,NM_032323		648303					3	0		0	38		1	1	1
GOLGA4		chr3:37363353_G_T,chr3:37376547_C_T,chr3:37323579_C_A	Q559H,R2066C,S98Y	rs77527284,rs143296928,NA	NM_002078,NM_002078,NM_002078		648613					3	0		0	51		1	1	1
SDR16C5		chr8:57218237_T_G,chr8:57228621_T_G	E252A,T96P	rs151227475,NA	NM_138969,NM_138969		648613					3	0		0	51		1	1	1
AHDC1		chr1:27878340_C_T,chr1:27875122_C_T,chr1:27875917_C_T	R96H,D1169N,G904R	rs144777795,NA,NA	NM_001029882,NM_001029882,NM_001029882		649577					3	0		0	54		1	1	1
CDC42BPA		chr1:227182012_C_A,chr1:227262043_G_A,chr1:227182657_G_C	S1625I,R754X,A1551G	rs146538430,NA,NA	NM_014826,NM_014826,NM_014826		649577					3	0		0	54		1	1	1
KLC4		chr6:43029288_G_A,chr6:43030791_G_A,chr6:43038542_C_T	R72H,R132H,A365V	rs11558979,rs143372223,NA	NM_138343,NM_138343,NM_201521		649577					3	0		0	54		1	1	1
MTMR14		chr3:9695375_C_T,chr3:9739442_G_A,chr3:9719046_A_G	T77M,G554D,E266G	NA,NA,NA	NM_001077525,NM_001077525,NM_001077525		649577					3	0		0	54		1	1	1
NUP160		chr11:47869855_C_A,chr11:47843280_C_T,chr11:47819409_T_C	A40S,E425K,R1071G	rs2305984,rs138612497,NA	NM_015231,NM_015231,NM_015231		649577					3	0		0	54		1	1	1
PFKFB2		chr1:207241617_C_T,chr1:207242825_*_-T,chr1:207252338_G_A	P317L,F348fs,A464T	rs144563941,NA,NA	NM_001018053,NM_001018053,NM_001018053		649577					3	0		0	54		1	1	1
ROCK1		chr18:18608740_C_T,chr18:18629830_T_G,chr18:18572821_C_T	R403H,I63L,A655T	NA,NA,NA	NM_005406,NM_005406,NM_005406		649577					3	0		0	54		1	1	1
ZNF512B		chr20:62593671_C_T,chr20:62595944_C_T,chr20:62597524_C_T	W740X,G387D,R335H	NA,NA,NA	NM_020713,NM_020713,NM_020713		649577					3	0		0	54		1	1	1
CAMSAP2		chr1:200819229_A_G,chr1:200823987_A_C,chr1:200818490_G_T	N1111S,E1289A,A865S	rs150711965,NA,NA	NM_203459,NM_203459,NM_203459		650615					3	0		0	44		1	1	1
GABRB1		chr4:47427993_T_A,chr4:47405722_G_A,chr4:47405444_G_T	F461L,A277T,M218I	NA,NA,NA	NM_000812,NM_000812,NM_000812		650615					3	0		0	44		1	1	1
MMP2		chr16:55525754_G_A,chr16:55519246_G_A,chr16:55532206_G_T	A358T,G139R,E489X	NA,NA,NA	NM_001127891,NM_001127891,NM_001127891		650615					3	0		0	44		1	1	1
OR2L2		chr1:248202155_A_G,chr1:248201622_*_-C,chr1:248201982_G_T	S196G,P18fs,R138I	NA,NA,NA	NM_001004686,NM_001004686,NM_001004686		650615					3	0		0	44		1	1	1
TRIM22		chr11:5719590_G_T,chr11:5719608_G_T,chr11:5730742_T_A	E185X,D191Y,V450D	NA,NA,NA	NM_001199573,NM_001199573,NM_001199573		650615					3	0		0	44		1	1	1
CLCC1		chr1:109479959_G_A	R375W	rs56223817	NM_001048210		650619					3	0		0	43		1	1	1
PPHLN1		chr12:42840082_A_C,chr12:42835192_T_C	N423T,S255P	rs149559306,NA	NM_001143787,NM_001143789		650641					3	0		0	46		1	1	1
VPS33B		chr15:91545411_C_T,chr15:91550201_G_A	S425N,H227Y	rs139709507,NA	NM_018668,NM_018668		650641					3	0		0	46		1	1	1
PTK7		chr6:43112267_C_T,chr6:43109749_G_A	A647V,G487R	rs34764696,NA	NM_152881,NM_152881		650977					3	0		0	43		1	1	1
DIS3		chr13:73346406_T_C,chr13:73333935_A_G,chr13:73337713_A_T	K435R,X929Q,L638X	rs41286058,rs141067458,NA	NM_001128226,NM_001128226,NM_001128226		651295					3	0		0	35		1	1	1
TAS2R9		chr12:10961978_C_T	A233T	rs77609577	NM_023917		653015					3	0		0	40		1	1	1
BICC1		chr10:60562953_A_C,chr10:60549037_G_A	N711T,V206M	rs138916713,rs142962946	NM_001080512,NM_001080512		653024					3	0		0	39		1	1	1
MYH8		chr17:10312472_G_A,chr17:10317756_C_A,chr17:10304392_G_C,chr17:10302134_G_T	A636V,R284I,D1075E,S1311Y	rs34693726,NA,NA,NA	NM_002472,NM_002472,NM_002472,NM_002472		654103					4	0		0	42		1	1	1
PEX16		chr11:45937306_C_T,chr11:45937021_G_A,chr11:45937287_C_T	V103M,P153L,R109H	rs11553094,NA,NA	NM_004813,NM_004813,NM_004813		654630					3	0		0	39		1	1	1
USP48		chr1:22030884_T_C,chr1:22050466_A_T,chr1:22084236_C_A	I796V,S525T,G59C	rs61749350,rs145929456,NA	NM_032236,NM_032236,NM_001032730		654630					3	0		0	39		1	1	1
DUSP27		chr1:167095323_G_A,chr1:167097070_G_A,chr1:167095767_C_T,chr1:167096993_G_T	D319N,R901H,R467C,K875N	rs148591870,rs61748781,NA,NA	NM_001080426,NM_001080426,NM_001080426,NM_001080426		655319					5	0		0	35		1	1	1
ATP5SL		chr19:41938222_C_T,chr19:41944223_T_C	E203K,R45G	rs2231943,NA	NM_001167871,NM_001167867		655501					3	0		0	47		1	1	1
RFC1		chr4:39306530_C_A,chr4:39301656_A_C,chr4:39303947_T_C	V673L,S932R,Y830C	rs28903096,NA,NA	NM_001204747,NM_001204747,NM_001204747		655501					3	0		0	47		1	1	1
MYH9		chr22:36682873_A_G,chr22:36745275_G_C,chr22:36712576_A_C	M1651T,Q3E,F456V	rs142094977,rs56200894,NA	NM_002473,NM_002473,NM_002473		657427					3	0		0	51		1	1	1
CBX8		chr17:77768955_C_T,chr17:77768696_T_C,chr17:77768849_C_T	E217K,N303S,R252Q	rs144276670,rs61758361,NA	NM_020649,NM_020649,NM_020649		657588					3	0		0	45		1	1	1
SLC5A2		chr16:31501798_A_G,chr16:31500598_*_-TCT,chr16:31500447_G_A	N654S,535_536del,A485T	rs61742739,NA,NA	NM_003041,NM_003041,NM_003041		657588					3	0		0	45		1	1	1
AKNA		chr9:117110046_C_T,chr9:117121962_C_T,chr9:117118417_C_A	R1119Q,A802T,NA	rs3748178,NA,NA	NM_030767,NM_030767,NM_030767		657711					3	0		0	47		1	1	1
ANXA9		chr1:150955582_A_G,chr1:150960409_G_A,chr1:150967099_G_A	M1V,R225Q,R300Q	rs267731,NA,NA	NM_003568,NM_003568,NM_003568		657711					3	0		0	47		1	1	1
FHOD3		chr18:34205636_C_A,chr18:34273314_C_G,chr18:34289237_A_T	L374M,P547A,R631W	NA,NA,NA	NM_025135,NM_025135,NM_025135		657711					3	0		0	47		1	1	1
LOXL3		chr2:74761539_T_A,chr2:74762482_*_-C	I615F,G506fs	rs17010021,NA	NM_032603,NM_032603		657711					3	0		0	47		1	1	1
TMCC1		chr3:129370532_A_T,chr3:129389180_G_A,chr3:129373840_G_C	L585H,R502X,Q540E	NA,NA,NA	NM_001017395,NM_001017395,NM_001017395		657711					3	0		0	47		1	1	1
NES		chr1:156640933_C_T,chr1:156641932_A_T,chr1:156640652_C_A,chr1:156640247_C_A	S1016N,V683E,D1110Y,A1245S	rs2365718,NA,NA,NA	NM_006617,NM_006617,NM_006617,NM_006617		657767					4	0		0	52		1	1	1
AMOTL2		chr3:134085126_T_G,chr3:134079019_C_G,chr3:134089758_C_T	R395S,Q604H,R173Q	NA,rs151045996,rs143351962	NM_016201,NM_016201,NM_016201		657838					3	0		0	54		1	1	1
C14orf21		chr14:24772373_C_T,chr14:24769222_G_C	R413C,R21P	rs147123517,rs183868211	NM_174913,NM_174913		657838					3	0		0	54		1	1	1
GALNT11		chr7:151810476_A_G,chr7:151805281_C_T,chr7:151791481_C_G	E409G,R291C,P57A	rs73161885,rs141950078,NA	NM_022087,NM_022087,NM_022087		657838					3	0		0	54		1	1	1
HCCS		chrX:11133069_C_T	A72V	rs2070163	NM_001122608		658527					3	0		0	38		1	1	1
ZNF167		chr3:44611759_A_G,chr3:44609916_G_A	D386G,A268T	rs149725884,NA	NM_018651,NM_018651		658527					3	0		0	38		1	1	1
GALNT11		chr7:151791576_A_C,chr7:151791365_C_T,chr7:151805281_C_T	E88D,A18V,R291C	rs139026724,rs146627996,rs141950078	NM_022087,NM_022087,NM_022087		658958					3	0		0	55		1	1	1
ACTR5		chr20:37396114_A_G,chr20:37380877_A_G,chr20:37377461_G_A,chr20:37400277_A_G	K481E,I237V,D114N,N548D	rs111586858,rs146997847,NA,NA	NM_024855,NM_024855,NM_024855,NM_024855		659154					3	0		0	51		1	1	1
TLR10		chr4:38774816_C_T,chr4:38775794_A_G	R799Q,I473T	rs4129008,rs11466657	NM_001017388,NM_001017388		659337					3	0		0	38		1	1	1
DUOX1		chr15:45426373_G_A,chr15:45440143_G_A	S58N,D864N	rs145196561,NA	NM_175940,NM_175940		659338					3	0		0	46		1	1	1
RFX6		chr6:117245850_G_A,chr6:117203536_C_T,chr6:117250038_G_A	R525Q,R171C,D839N	NA,NA,NA	NM_173560,NM_173560,NM_173560		659338					3	0		0	46		1	1	1
DDX54		chr12:113600940_C_T,chr12:113612455_T_C,chr12:113618770_*_+CTT	R693Q,Y353C,K90delinsKK	rs11564,rs147338699,NA	NM_001111322,NM_001111322,NM_001111322		660842					3	0		0	52		1	1	1
MS4A14		chr11:60183189_C_T,chr11:60165352_ATTGT_AGT,chr11:60184092_C_A,chr11:60183304_A_G	P233S,NA,Q534K,Q271R	rs117801657,NA,NA,NA	NM_001079692,NM_001079692,NM_001079692,NM_001079692		666309					4	0		0	51		1	1	1
RSPH1		chr21:43896152_C_T,chr21:43892951_T_C,chr21:43897478_A_C	G245R,R303G,L217W	rs151158140,rs150629342,rs138007679	NM_080860,NM_080860,NM_080860		667516					3	0		0	52		1	1	1
THBS4		chr5:79366874_C_G,chr5:79351755_G_T,chr5:79369129_C_T	Q531E,C147F,S624F	NA,NA,NA	NM_003248,NM_003248,NM_003248		668024					3	0		0	44		1	1	1
SULT1C3		chr2:108875267_T_C,chr2:108869824_T_C	Y202H,S109P	rs111455491,rs146458854	NM_001008743,NM_001008743		669322					3	0		0	54		1	1	1
CACNA1D		chr3:53842682_G_A,chr3:53814069_A_C,chr3:53779672_G_A	R1895Q,N1520T,V1010M	NA,NA,NA	NM_001128839,NM_001128839,NM_001128839		669634					3	0		0	47		1	1	1
DPP8		chr15:65790321_C_T,chr15:65804741_C_T,chr15:65782596_C_T	R199Q,D51N,A253T	rs139983530,NA,NA	NM_017743,NM_017743,NM_017743		669634					3	0		0	47		1	1	1
SHCBP1L		chr1:182922215_G_T,chr1:182873431_C_T,chr1:182909582_C_A	S18R,V491M,D218Y	rs78487548,rs12138972,NA	NM_030933,NM_030933,NM_030933		669637					3	0		0	44		1	1	1
KPNB1		chr17:45730168_C_G,chr17:45753783_G_A	P70A,G641S	rs61750353,NA	NM_002265,NM_002265		669759					3	0		0	52		1	1	1
TUT1		chr11:62343395_G_A,chr11:62344743_C_T,chr11:62343057_C_T	S637F,R432H,G750R	rs144904888,rs117162358,rs35639864	NM_022830,NM_022830,NM_022830		670124					3	0		0	53		1	1	1
CPEB2		chr4:15005604_G_A	S436N	rs112476821	NM_001177381		670453					3	0		0	51		1	1	1
PPID		chr4:159642576_G_A	R49C	rs2070631	NM_005038		670453					3	0		0	51		1	1	1
ZNF25		chr10:38241067_A_C	N453K	rs1208606	NM_145011		670453					3	0		0	51		1	1	1
C1orf96		chr1:229462625_C_T	A166T	rs35006651	NM_145257		671352					3	0		0	45		1	1	1
ZNF256		chr19:58452599_T_G,chr19:58453080_G_T,chr19:58452662_G_A	K526T,L366I,T505M	rs141682900,NA,NA	NM_005773,NM_005773,NM_005773		671352					3	0		0	45		1	1	1
ZNF572		chr8:125989852_A_T	S448C	rs10107774	NM_152412		671352					3	0		0	45		1	1	1
ZNF382		chr19:37118052_T_G,chr19:37100891_C_A	I417S,D24E	NA,NA	NM_001256838,NM_001256838		671357					3	0		0	43		1	1	1
AGTPBP1		chr9:88162066_T_G,chr9:88261243_T_G,chr9:88211343_G_A	E1173D,N353T,S746L	rs138412470,NA,NA	NM_015239,NM_015239,NM_015239		671368					3	0		0	37		1	1	1
ANKRD17		chr4:73944364_T_C,chr4:73957410_T_C,chr4:73963922_T_A	N2217S,T1728A,N1379I	rs138897562,rs78364977,NA	NM_198889,NM_198889,NM_198889		671457					3	0		0	48		1	1	1
ARID2		chr12:46233135_A_G,chr12:46230757_G_T,chr12:46244723_T_G	M452V,G336X,Y939X	NA,NA,NA	NM_152641,NM_152641,NM_152641		671457					3	0		0	48		1	1	1
FUT2		chr19:49207109_C_T,chr19:49206286_A_G,chr19:49206625_C_T	T299M,I25V,R138C	rs146216418,rs1800021,rs1800022	NM_000511,NM_000511,NM_000511		671457					3	0		0	48		1	1	1
GRM8		chr7:126173746_T_C,chr7:126173898_G_A,chr7:126249445_C_T	M564V,A513V,G489S	rs142940229,rs112220743,NA	NM_000845,NM_000845,NM_000845		671457					3	0		0	48		1	1	1
HSPA2		chr14:65007649_*_-G,chr14:65008691_G_A,chr14:65007783_G_C	E28fs,G375D,K72N	NA,NA,NA	NM_021979,NM_021979,NM_021979		671457					3	0		0	48		1	1	1
MRGPRD		chr11:68747839_C_T,chr11:68748254_G_C,chr11:68747818_C_T	R206Q,L68V,R213Q	NA,rs148959752,NA	NM_198923,NM_198923,NM_198923		671457					3	0		0	48		1	1	1
PDZD3		chr11:119057248_T_C,chr11:119060188_C_A,chr11:119057220_T_A	F60S,S502X,L51I	NA,NA,NA	NM_001168468,NM_001168468,NM_001168468		671457					3	0		0	48		1	1	1
COL4A5		chrX:107929326_C_T,chrX:107826150_G_T,chrX:107863612_G_A	R1422C,G325X,G878E	rs144282156,rs104886088,NA	NM_000495,NM_000495,NM_000495		671842					3	0		0	53		1	1	1
C2orf70		chr2:26798927_C_G	P78A	rs112873448	NM_001105519		671848					3	0		0	51		1	1	1
DENND1A		chr9:126220094_G_A,chr9:126414332_T_C,chr9:126145974_*_+A	T359I,Y193C,P599fs	rs147957932,NA,NA	NM_020946,NM_020946,NM_020946		671848					3	0		0	51		1	1	1
ZNF70		chr22:24086331_C_T,chr22:24086070_C_T,chr22:24086651_C_T	E333K,V420M,C226Y	NA,NA,NA	NM_021916,NM_021916,NM_021916		671848					3	0		0	51		1	1	1
KEAP1		chr19:10602581_C_A,chr19:10600475_C_A,chr19:10602785_G_A,chr19:10602872_C_G	G333C,R460S,Q265X,D236H	NA,NA,NA,NA	NM_012289,NM_012289,NM_012289,NM_012289		672202					4	0		0	51		1	1	1
PI4KA		chr22:21119148_T_C,chr22:21082105_C_T,chr22:21081519_G_A	M889V,R329Q,P399L	rs61752244,NA,NA	NM_058004,NM_002650,NM_002650		672462					3	0		0	54		1	1	1
S1PR1		chr1:101705543_G_T,chr1:101704842_A_T,chr1:101705565_G_A	D335Y,N101I,R342Q	NA,NA,rs138199836	NM_001400,NM_001400,NM_001400		672864					3	0		0	57		1	1	1
PCDHA5		chr5:140201919_G_A	E187K	rs61730632	NM_018908		672876					3	0		0	53		1	1	1
AMOTL2		chr3:134079019_C_G,chr3:134089758_C_T,chr3:134077462_G_T	Q604H,R173Q,P735Q	rs151045996,rs143351962,NA	NM_016201,NM_016201,NM_016201		674049					3	0		0	56		1	1	1
GALNT11		chr7:151791576_A_C,chr7:151810476_A_G,chr7:151805281_C_T	E88D,E409G,R291C	rs139026724,rs73161885,rs141950078	NM_022087,NM_022087,NM_022087		674049					3	0		0	56		1	1	1
AMOTL2		chr3:134079019_C_G,chr3:134089758_C_T,chr3:134077462_G_T	Q604H,R173Q,P735Q	rs151045996,rs143351962,NA	NM_016201,NM_016201,NM_016201		674050					3	0		0	56		1	1	1
GALNT11		chr7:151791576_A_C,chr7:151810476_A_G,chr7:151805281_C_T	E88D,E409G,R291C	rs139026724,rs73161885,rs141950078	NM_022087,NM_022087,NM_022087		674050					3	0		0	56		1	1	1
IFI44		chr1:79116169_C_T,chr1:79116304_T_G,chr1:79115870_G_A	P97S,S142A,NA	rs35335904,NA,NA	NM_006417,NM_006417,NA		675002					3	0		0	55		1	1	1
TMF1		chr3:69087804_G_A,chr3:69084206_A_G,chr3:69088839_T_G	R688C,Y738H,K564Q	rs34917634,NA,NA	NM_007114,NM_007114,NM_007114		675002					3	0		0	55		1	1	1
GRM5		chr11:88300561_C_A,chr11:88330508_C_A,chr11:88241886_G_T	V764F,M469I,D1139E	NA,NA,NA	NM_001143831,NM_001143831,NM_000842		676961					3	0		0	50		1	1	1
MTMR8		chrX:63488677_G_T,chrX:63488470_T_C,chrX:63490916_G_T	L619I,T688A,L507M	NA,NA,NA	NM_017677,NM_017677,NM_017677		676961					3	0		0	50		1	1	1
KRT10		chr17:38978492_T_A	S116C	NA	NM_000421		676982					3	0		0	57		1	1	1
ARV1		chr1:231114915_A_T,chr1:231125863_G_A,chr1:231132890_C_T	T22S,G101E,L233F	rs143532693,rs35764859,NA	NM_022786,NM_022786,NM_022786		677282					3	0		0	53		1	1	1
ARHGEF18		chr19:7505367_G_A,chr19:7533823_C_T,chr19:7523498_C_T	G181R,A1010V,P573L	rs115555106,NA,NA	NM_001130955,NM_001130955,NM_001130955		678964					3	0		0	47		1	1	1
CACHD1		chr1:65157167_T_C,chr1:65099845_G_A,chr1:65138849_T_C	S1199P,S252N,I789T	NA,NA,NA	NM_020925,NM_020925,NM_020925		678964					3	0		0	47		1	1	1
CHD4		chr12:6700722_C_T,chr12:6710183_C_T,chr12:6701953_G_T	D1084N,R279H,Q895K	NA,NA,NA	NM_001273,NM_001273,NM_001273		678964					3	0		0	47		1	1	1
WDFY3		chr4:85678252_A_C,chr4:85623616_C_T,chr4:85617260_G_A	C1751G,R2829H,P2922S	rs150181993,NA,NA	NM_014991,NM_014991,NM_014991		678964					3	0		0	47		1	1	1
STXBP5		chr6:147655322_G_T,chr6:147704023_A_C,chr6:147655295_G_A	V704F,L1065F,G695S	rs140102693,NA,NA	NM_001127715,NM_139244,NM_001127715		678970					3	0		0	50		1	1	1
STXBP5		chr6:147636753_A_G,chr6:147704023_A_C,chr6:147694876_G_T	Y502C,L1065F,G995C	rs148830578,NA,NA	NM_001127715,NM_139244,NM_139244		679231					3	0		0	51		1	1	1
FCRL4		chr1:157566136_G_A,chr1:157548632_C_T	P12S,A430T	rs75108086,NA	NM_031282,NM_031282		679584					3	0		0	53		1	1	1
ZNF167		chr3:44611759_A_G,chr3:44612065_C_T	D386G,T488I	rs149725884,NA	NM_018651,NM_018651		679584					3	0		0	53		1	1	1
DAND5		chr19:13084333_G_A	R152H	rs45513495	NM_152654		680674					3	0		0	51		1	1	1
GRAMD1A		chr19:35510304_C_T,chr19:35505102_G_A	R441W,D287N	rs73038384,NA	NM_001136199,NM_001136199		680674					3	0		0	51		1	1	1
CACNA1F		chrX:49082499_C_T,chrX:49061742_C_T	R508Q,R1919H	rs34162630,rs33910054	NM_001256789,NM_001256789		680777					4	0		0	52		1	1	1
PKN3		chr9:131482234_G_A,chr9:131480654_*_-AGA,chr9:131476557_G_T	V772I,679_680del,C465F	rs139077812,NA,NA	NM_013355,NM_013355,NM_013355		681079					3	0		0	54		1	1	1
KRTAP6-1		chr21:31986097_G_A	R43C	rs74914596	NM_181602		682813					3	0		0	55		1	1	1
IGF1R		chr15:99454613_G_A,chr15:99440126_G_T,chr15:99467875_C_T	R511Q,R365L,S915L	rs33958176,NA,NA	NM_000875,NM_000875,NM_000875		684052					3	0		0	55		1	1	1
CORO6		chr17:27943024_A_G,chr17:27944056_T_A	L411P,N253I	rs143699377,NA	NM_032854,NM_032854		684355					3	0		0	54		1	1	1
IPO5		chr13:98670840_C_G,chr13:98641325_G_A,chr13:98672039_A_G	F924L,G143D,N1032S	NA,NA,NA	NM_002271,NM_002271,NM_002271		684355					3	0		0	54		1	1	1
KIAA0319L		chr1:35915492_G_A,chr1:35909873_G_A,chr1:35919204_T_C	R777W,P849S,S623G	rs144204083,NA,NA	NM_024874,NM_024874,NM_024874		684355					3	0		0	54		1	1	1
P2RX2		chr12:133198163_G_A,chr12:133198160_G_A,chr12:133196898_G_T	G367R,G366R,K128N	NA,NA,NA	NM_170683,NM_170683,NM_012226		684355					3	0		0	54		1	1	1
POLD3		chr11:74347299_C_G,chr11:74347270_G_A,chr11:74323940_G_T	L393V,R383Q,A93S	rs147578662,rs150870592,NA	NM_006591,NM_006591,NM_006591		684355					3	0		0	54		1	1	1
PYGB		chr20:25249829_T_C,chr20:25257956_T_G,chr20:25257916_G_A	L137P,N283K,R270Q	NA,NA,NA	NM_002862,NM_002862,NM_002862		684355					3	0		0	54		1	1	1
RASA3		chr13:114784303_T_G,chr13:114789825_G_A,chr13:114780780_A_C	H293P,R204W,V437G	NA,NA,NA	NM_007368,NM_007368,NM_007368		684355					3	0		0	54		1	1	1
MFNG		chr22:37866063_G_A,chr22:37875512_G_T	R288C,D130E	rs8192548,NA	NM_001166343,NM_001166343		684365					3	0		0	49		1	1	1
CORO6		chr17:27943024_A_G,chr17:27944056_T_A	L411P,N253I	rs143699377,NA	NM_032854,NM_032854		685118					3	0		0	53		1	1	1
IPO5		chr13:98670840_C_G,chr13:98641325_G_A,chr13:98672039_A_G	F924L,G143D,N1032S	NA,NA,NA	NM_002271,NM_002271,NM_002271		685118					3	0		0	53		1	1	1
KIAA0319L		chr1:35915492_G_A,chr1:35909873_G_A,chr1:35919204_T_C	R777W,P849S,S623G	rs144204083,NA,NA	NM_024874,NM_024874,NM_024874		685118					3	0		0	53		1	1	1
P2RX2		chr12:133198163_G_A,chr12:133198160_G_A,chr12:133196898_G_T	G367R,G366R,K128N	NA,NA,NA	NM_170683,NM_170683,NM_012226		685118					3	0		0	53		1	1	1
POLD3		chr11:74347299_C_G,chr11:74347270_G_A,chr11:74323940_G_T	L393V,R383Q,A93S	rs147578662,rs150870592,NA	NM_006591,NM_006591,NM_006591		685118					3	0		0	53		1	1	1
PYGB		chr20:25249829_T_C,chr20:25257956_T_G,chr20:25257916_G_A	L137P,N283K,R270Q	NA,NA,NA	NM_002862,NM_002862,NM_002862		685118					3	0		0	53		1	1	1
RASA3		chr13:114784303_T_G,chr13:114789825_G_A,chr13:114780780_A_C	H293P,R204W,V437G	NA,NA,NA	NM_007368,NM_007368,NM_007368		685118					3	0		0	53		1	1	1
DPEP1		chr16:89704073_C_A,chr16:89702947_G_A,chr16:89704290_G_A	A296D,R126Q,A326T	NA,NA,NA	NM_001128141,NM_001128141,NM_001128141		685807					3	0		0	49		1	1	1
DCAF15		chr19:14070085_T_C,chr19:14067170_C_T,chr19:14070447_C_T	V338A,P207L,R425C	rs7245761,NA,NA	NM_138353,NM_138353,NM_138353		685814					3	0		0	54		1	1	1
APOL5		chr22:36122726_G_A,chr22:36122380_T_A	R204Q,S89T	NA,rs41283201	NM_030642,NM_030642		687584					3	0		0	50		1	1	1
PPHLN1		chr12:42840082_A_C,chr12:42835192_T_C	N423T,S255P	rs149559306,NA	NM_001143787,NM_001143789		688497					3	0		0	57		1	1	1
VPS33B		chr15:91545411_C_T,chr15:91550201_G_A	S425N,H227Y	rs139709507,NA	NM_018668,NM_018668		688497					3	0		0	57		1	1	1
AGTPBP1		chr9:88162066_T_G,chr9:88247838_C_T,chr9:88211343_G_A	E1173D,R545K,S746L	rs138412470,NA,NA	NM_015239,NM_015239,NM_015239		688994					3	0		0	54		1	1	1
MOB3A		chr19:2078285_G_A,chr19:2073407_C_T,chr19:2076974_T_G	S92L,R214Q,K154Q	NA,rs141783611,rs141042584	NM_130807,NM_130807,NM_130807		688994					3	0		0	54		1	1	1
PRR14		chr16:30666874_C_T,chr16:30666098_A_T,chr16:30666853_C_T	Q456X,K269N,R449C	NA,NA,NA	NM_024031,NM_024031,NM_024031		688994					3	0		0	54		1	1	1
ZCCHC14		chr16:87454310_A_G,chr16:87445853_A_G	Y148H,M688T	rs78839939,NA	NM_015144,NM_015144		689205					3	0		0	53		1	1	1
WDFY3		chr4:85678252_A_C,chr4:85639698_C_A,chr4:85771121_A_G	C1751G,R2544L,F80L	rs150181993,NA,NA	NM_014991,NM_014991,NM_014991		689440					3	0		0	56		1	1	1
PPHLN1		chr12:42840082_A_C,chr12:42835192_T_C	N423T,S255P	rs149559306,NA	NM_001143787,NM_001143789		689728					3	0		0	54		1	1	1
VPS33B		chr15:91545411_C_T,chr15:91550201_G_A	S425N,H227Y	rs139709507,NA	NM_018668,NM_018668		689728					3	0		0	54		1	1	1
IGF1R		chr15:99454613_G_A,chr15:99440126_G_T,chr15:99467875_C_T	R511Q,R365L,S915L	rs33958176,NA,NA	NM_000875,NM_000875,NM_000875		689731					3	0		0	55		1	1	1
SDCBP2		chr20:1292989_C_T,chr20:1294073_G_A	G157R,R14X	rs4814111,rs141976631	NM_015685,NM_015685		690113					3	0		0	47		1	1	1
HECW1		chr7:43547658_A_G,chr7:43360239_G_T,chr7:43351434_C_T	N1265S,V120F,R34W	NA,NA,NA	NM_015052,NM_015052,NM_015052		690132					3	0		0	47		1	1	1
OTOA		chr16:21737842_A_G,chr16:21709184_*_-T,chr16:21712350_C_T	NA,NA,NA,I197fs,NA,NA	NA,NA,NA	NM_144672,NM_001161683,NM_170664,NM_001161683,NM_144672,NM_001161683		690132					3	0		0	47		1	1	1
SMTN		chr22:31487679_G_A,chr22:31487732_C_T,chr22:31494813_G_C	R549Q,R567C,E830Q	rs143097953,rs116300758,rs80055673	NM_001207018,NM_001207018,NM_001207018		690132					3	0		0	47		1	1	1
IGF1R		chr15:99454613_G_A,chr15:99440126_G_T,chr15:99467875_C_T	R511Q,R365L,S915L	rs33958176,NA,NA	NM_000875,NM_000875,NM_000875		690577					3	0		0	50		1	1	1
ACTBL2		chr5:56778235_A_C,chr5:56777908_A_C	D100E,I209M	rs147178651,NA	NM_001017992,NM_001017992		690676					3	0		0	33		1	1	1
KCNB1		chr20:47990260_G_A,chr20:47989624_G_A	P613S,P825S	rs112735799,rs34467662	NM_004975,NM_004975		690676					3	0		0	33		1	1	1
PPHLN1		chr12:42840082_A_C,chr12:42835192_T_C	N423T,S255P	rs149559306,NA	NM_001143787,NM_001143789		692011					3	0		0	57		1	1	1
VPS33B		chr15:91545411_C_T,chr15:91550201_G_A	S425N,H227Y	rs139709507,NA	NM_018668,NM_018668		692011					3	0		0	57		1	1	1
AHDC1		chr1:27877216_C_T,chr1:27877117_C_T,chr1:27875917_C_T	V471M,V504M,G904R	rs147276945,rs143346525,NA	NM_001029882,NM_001029882,NM_001029882		693405					3	0		0	54		1	1	1
KEAP1		chr19:10610148_C_T,chr19:10610622_C_T,chr19:10602785_G_A,chr19:10599969_C_T,chr19:10602872_C_G	A188T,A30T,Q265X,R536H,D236H	rs143219271,NA,NA,NA,NA	NM_012289,NM_012289,NM_012289,NM_012289,NM_012289		693804					5	0		0	50		1	1	1
PCNX		chr14:71444466_C_G,chr14:71511997_C_T,chr14:71443765_*_-T,chr14:71575356_C_A,chr14:71500188_T_C	T471S,R1339X,S237fs,L2113M,F1201L	rs144799758,NA,NA,NA,NA	NM_014982,NM_014982,NM_014982,NM_014982,NM_014982		693804					5	0		0	50		1	1	1
CNST		chr1:246805265_A_G,chr1:246755204_C_T	Q288R,P114S	rs115633389,rs116182112	NM_001139459,NM_001139459		693853					3	0		0	52		1	1	1
CYP4B1		chr1:47284395_G_A,chr1:47280830_A_G,chr1:47284445_C_A	R482Q,S322G,H499N	rs45622937,rs45467195,NA	NM_000779,NM_000779,NM_000779		693853					3	0		0	52		1	1	1
OR8D1		chr11:124180643_G_T,chr11:124180458_C_T,chr11:124179902_G_A	S7Y,V69I,S254F	rs138336307,rs138189651,rs57552127	NM_001002917,NM_001002917,NM_001002917		693853					3	0		0	52		1	1	1
GRAMD1A		chr19:35510304_C_T,chr19:35502408_C_T	R441W,R179C	rs73038384,NA	NM_001136199,NM_001136199		694497					3	0		0	51		1	1	1
KIF21B		chr1:200978027_G_A	S106L	rs140589352	NM_001252100		695053					3	0		0	50		1	1	1
ZCCHC14		chr16:87454310_A_G,chr16:87445853_A_G	Y148H,M688T	rs78839939,NA	NM_015144,NM_015144		695053					3	0		0	50		1	1	1
MAEL		chr1:166963277_G_A,chr1:166990359_A_G	R165Q,N360S	NA,rs34554682	NM_032858,NM_032858		697929					3	0		0	49		1	1	1
CNST		chr1:246805265_A_G,chr1:246755204_C_T	Q288R,P114S	rs115633389,rs116182112	NM_001139459,NM_001139459		698260					3	0		0	55		1	1	1
CYP4B1		chr1:47284395_G_A,chr1:47280830_A_G,chr1:47284445_C_A	R482Q,S322G,H499N	rs45622937,rs45467195,NA	NM_000779,NM_000779,NM_000779		698260					3	0		0	55		1	1	1
OR8D1		chr11:124180643_G_T,chr11:124180458_C_T,chr11:124179902_G_A	S7Y,V69I,S254F	rs138336307,rs138189651,rs57552127	NM_001002917,NM_001002917,NM_001002917		698260					3	0		0	55		1	1	1
ADAT2		chr6:143754985_G_A,chr6:143749615_T_A,chr6:143755035_A_C	A112V,E187D,F95L	rs192068876,rs61737651,NA	NM_182503,NM_182503,NM_182503		698286					3	0		0	53		1	1	1
LRRTM1		chr2:80529551_A_C,chr2:80530608_G_A,chr2:80530530_G_T	V465G,R113C,L139M	rs148119501,NA,NA	NM_178839,NM_178839,NM_178839		698287					3	0		0	53		1	1	1
FBLN1		chr22:45996298_A_G,chr22:45996265_*_-G	H695R,G684fs	rs13268,NA	NM_006486,NM_006486		698409					4	0		0	47		1	1	1
CHD4		chr12:6688050_G_A,chr12:6710538_C_T,chr12:6710183_C_T,chr12:6701953_G_T	S1648L,S239N,R279H,Q895K	rs35512811,NA,NA,NA	NM_001273,NM_001273,NM_001273,NM_001273		699144					4	0		0	52		1	1	1
SLC6A13		chr12:330193_C_T,chr12:333193_C_T,chr12:369001_*_-A	R485Q,V334I,L73fs	rs61741313,rs577294,NA	NM_001190997,NM_001190997,NM_001243392		699144					4	0		0	52		1	1	1
ZNFX1		chr20:47887250_T_C,chr20:47887971_C_A,chr20:47864353_C_A,chr20:47886994_G_A,chr20:47887865_T_C	I367V,Q126H,Q1736H,S452F,I162V	rs147045723,NA,NA,NA,NA	NM_021035,NM_021035,NM_021035,NM_021035,NM_021035		699191					5	0		0	36		1	1	1
EDEM3		chr1:184675819_G_A,chr1:184672098_G_A,chr1:184663213_T_C	R721C,P746S,E928G	rs137886195,rs78444298,NA	NM_025191,NM_025191,NM_025191		699192					3	0		0	37		1	1	1
JMY		chr5:78533288_G_A,chr5:78533315_A_T,chr5:78533302_A_G	G272E,E281V,M277V	NA,NA,NA	NM_152405,NM_152405,NM_152405		699192					3	0		0	37		1	1	1
PRKCB		chr16:24124353_G_A,chr16:24192241_G_A,chr16:24185901_G_A	G294E,A509T,R465H	NA,NA,NA	NM_002738,NM_002738,NM_002738		699192					3	0		0	37		1	1	1
PUS3		chr11:125765528_G_A,chr11:125766041_C_T,chr11:125765968_T_C	P179S,G47R,Y71C	rs35681508,rs148691077,NA	NM_031307,NM_031307,NM_031307		699192					3	0		0	37		1	1	1
SNX19		chr11:130780008_C_T,chr11:130773223_C_G,chr11:130775847_C_A	A647T,E834Q,NA	NA,rs79138684,NA	NM_014758,NM_014758,NM_014758		699192					3	0		0	37		1	1	1
WHSC1		chr4:1936897_C_A,chr4:1941422_C_T,chr4:1957869_*_+C	H528N,R600X,G945fs	rs139753036,NA,NA	NM_133334,NM_133334,NM_001042424		699192					3	0		0	37		1	1	1
ZNF669		chr1:247267269_C_T,chr1:247264438_G_T,chr1:247265048_G_T	C78Y,H125Q,P59H	rs61730460,NA,NA	NM_024804,NM_001142572,NM_001142572		699192					3	0		0	37		1	1	1
GPR6		chr6:110301094_C_T,chr6:110300664_G_A,chr6:110301238_C_T	A260V,A117T,A308V	NA,NA,NA	NM_005284,NM_005284,NM_005284		699703					3	0		0	48		1	1	1
PFKFB2		chr1:207245684_C_T,chr1:207242825_*_-T,chr1:207237136_G_A	R496C,F348fs,V157I	rs141454250,NA,NA	NM_006212,NM_001018053,NM_001018053		699703					3	0		0	48		1	1	1
SREBF1		chr17:17720319_C_T,chr17:17719989_C_T,chr17:17723640_G_T	V580M,R610Q,P96H	rs36215896,rs7214136,NA	NM_004176,NM_004176,NM_004176		699804					3	0		0	44		1	1	1
DSCAML1		chr11:117321348_C_G,chr11:117387277_T_C,chr11:117321389_G_A,chr11:117307958_C_T	V1269L,D623G,A1255V,G1594R	rs148185662,NA,NA,NA	NM_020693,NM_020693,NM_020693,NM_020693		700497					4	0		0	56		1	1	1
ADAT2		chr6:143754985_G_A,chr6:143749615_T_A,chr6:143755035_A_C	A112V,E187D,F95L	rs192068876,rs61737651,NA	NM_182503,NM_182503,NM_182503		700531					3	0		0	50		1	1	1
ADAT2		chr6:143754985_G_A,chr6:143749615_T_A,chr6:143755035_A_C	A112V,E187D,F95L	rs192068876,rs61737651,NA	NM_182503,NM_182503,NM_182503		700537					3	0		0	50		1	1	1
CHD4		chr12:6688050_G_A,chr12:6697097_G_A,chr12:6701953_G_T	S1648L,R1162W,Q895K	rs35512811,NA,NA	NM_001273,NM_001273,NM_001273		701226					3	0		0	41		1	1	1
KRTAP4-3		chr17:39323971_G_A,chr17:39324123_C_T	P152S,R101H	rs428371,rs143200002	NM_033187,NM_033187		701226					3	0		0	41		1	1	1
SLC2A8		chr9:130165973_T_C,chr9:130169465_C_A,chr9:130162256_T_C	I253T,F457L,V166A	rs34064803,rs143255917,NA	NM_014580,NM_014580,NM_014580		701226					3	0		0	41		1	1	1
PDE2A		chr11:72301503_G_A	T217I	rs341047	NM_001143839		702334					3	0		0	33		1	1	1
PSME4		chr2:54135468_T_C,chr2:54164619_G_A	M925V,P202S	rs142089242,NA	NM_014614,NM_014614		702334					3	0		0	33		1	1	1
AMOTL2		chr3:134079019_C_G,chr3:134089758_C_T,chr3:134077462_G_T	Q604H,R173Q,P735Q	rs151045996,rs143351962,NA	NM_016201,NM_016201,NM_016201		704238					3	0		0	54		1	1	1
GALNT11		chr7:151791576_A_C,chr7:151810476_A_G,chr7:151805281_C_T	E88D,E409G,R291C	rs139026724,rs73161885,rs141950078	NM_022087,NM_022087,NM_022087		704238					3	0		0	54		1	1	1
SDR16C5		chr8:57218237_T_G,chr8:57228621_T_G	E252A,T96P	rs151227475,NA	NM_138969,NM_138969		704791					3	0		0	55		1	1	1
GAS6		chr13:114537622_G_A,chr13:114537583_T_G	R246C,T259P	rs142920069,NA	NM_000820,NM_000820		706090					3	0		0	42		1	1	1
SEMA7A		chr15:74710638_A_T,chr15:74709727_G_A,chr15:74703961_T_C	S115T,R190C,M491V	rs16968733,NA,NA	NM_003612,NM_001146029,NM_001146029		706090					3	0		0	42		1	1	1
SFTPB		chr2:85890828_C_T,chr2:85892796_A_C,chr2:85893808_T_C	R284H,L184R,M121V	rs3024809,NA,NA	NM_000542,NM_000542,NM_000542		706090					3	0		0	42		1	1	1
HAVCR2		chr5:156533741_T_C,chr5:156533779_T_G	I97M,N85H	rs35960726,NA	NM_032782,NM_032782		706178					3	0		0	49		1	1	1
PCDHGC4		chr5:140867123_A_G,chr5:140866238_C_G,chr5:140865688_T_G	M795V,R500G,Y316X	rs151293422,NA,NA	NM_018928,NM_018928,NM_018928		706178					3	0		0	49		1	1	1
ZNF568		chr19:37440497_A_T,chr19:37440738_G_T,chr19:37441233_A_T	I84L,G164V,N329I	rs77828090,NA,NA	NM_001204837,NM_001204837,NM_001204837		706178					3	0		0	49		1	1	1
PAK4		chr19:39663757_G_A,chr19:39669106_C_G,chr19:39664307_G_A	R135Q,R402G,R99Q	rs56099436,rs56084716,NA	NM_001014832,NM_001014834,NM_001014834		707060					3	0		0	53		1	1	1
SDR16C5		chr8:57218237_T_G,chr8:57228621_T_G	E252A,T96P	rs151227475,NA	NM_138969,NM_138969		707075					3	0		0	55		1	1	1
SLC23A2		chr20:4837827_G_A,chr20:4855295_T_G,chr20:4843493_C_T	R582W,K291T,G473R	rs139545711,NA,NA	NM_005116,NM_005116,NM_005116		708106					3	0		0	52		1	1	1
GLI2		chr2:121747544_A_G,chr2:121740386_A_G,chr2:121746705_C_T,chr2:121747833_A_T	M1352V,E538G,A1072V,Y1448F	rs149140724,NA,NA,NA	NM_005270,NM_005270,NM_005270,NM_005270		708594					4	0		0	50		1	1	1
CLCN1		chr7:143013391_A_C,chr7:143029874_G_A	H29P,A437T	rs146160029,rs41276054	NM_000083,NM_000083		708837					4	0		0	44		1	1	1
PSD		chr10:104176471_C_T,chr10:104175843_A_T	A109T,S230T	rs117436403,NA	NM_002779,NM_002779		709508					3	0		0	48		1	1	1
IGF1R		chr15:99454613_G_A,chr15:99440126_G_T,chr15:99467875_C_T	R511Q,R365L,S915L	rs33958176,NA,NA	NM_000875,NM_000875,NM_000875		709852					3	0		0	53		1	1	1
SLC6A13		chr12:333193_C_T,chr12:369001_*_-A	V334I,L73fs	rs577294,NA	NM_001190997,NM_001243392		709982					3	0		0	49		1	1	1
IGF1R		chr15:99454613_G_A,chr15:99440126_G_T,chr15:99467875_C_T	R511Q,R365L,S915L	rs33958176,NA,NA	NM_000875,NM_000875,NM_000875		709993					3	0		0	50		1	1	1
TMEM89		chr3:48659009_G_T	P61T	rs9834639	NM_001008269		711671					3	0		0	54		1	1	1
REC8		chr14:24646411_*_+CGA,chr14:24646408_*_+GGA,chr14:24642149_C_T,chr14:24646413_*_+ATG	E229delinsDE,E228delinsEE,P56L,A230delinsDA	NA,NA,NA,NA	NM_001048205,NM_001048205,NM_001048205,NM_001048205		711724					4	0		0	51		1	1	1
ZNF167		chr3:44611759_A_G,chr3:44612065_C_T,chr3:44609916_G_A	D386G,T488I,A268T	rs149725884,NA,NA	NM_018651,NM_018651,NM_018651		711724					4	0		0	51		1	1	1
CHD4		chr12:6688050_G_A,chr12:6710538_C_T,chr12:6710183_C_T,chr12:6701953_G_T	S1648L,S239N,R279H,Q895K	rs35512811,NA,NA,NA	NM_001273,NM_001273,NM_001273,NM_001273		711846					4	0		0	52		1	1	1
SLC6A13		chr12:330193_C_T,chr12:333193_C_T,chr12:369001_*_-A	R485Q,V334I,L73fs	rs61741313,rs577294,NA	NM_001190997,NM_001190997,NM_001243392		711846					4	0		0	52		1	1	1
SLC6A13		chr12:333193_C_T,chr12:369001_*_-A	V334I,L73fs	rs577294,NA	NM_001190997,NM_001243392		713659					3	0		0	49		1	1	1
SLC44A5		chr1:75708628_G_C,chr1:75688101_T_G,chr1:75684176_G_A	D138E,I344L,R510X	rs41291498,rs138027438,NA	NM_001130058,NM_001130058,NM_001130058		716268					3	0		0	56		1	1	1
KAT2B		chr3:20181809_C_T,chr3:20082181_G_T	R653W,G71V	rs116196143,NA	NM_003884,NM_003884		718379					3	0		0	50		1	1	1
PPHLN1		chr12:42840082_A_C,chr12:42835192_T_C	N423T,S255P	rs149559306,NA	NM_001143787,NM_001143789		719503					3	0		0	54		1	1	1
VPS33B		chr15:91545411_C_T,chr15:91550201_G_A	S425N,H227Y	rs139709507,NA	NM_018668,NM_018668		719503					3	0		0	54		1	1	1
PPHLN1		chr12:42840082_A_C,chr12:42835192_T_C	N423T,S255P	rs149559306,NA	NM_001143787,NM_001143789		720203					3	0		0	52		1	1	1
VPS33B		chr15:91545411_C_T,chr15:91550201_G_A	S425N,H227Y	rs139709507,NA	NM_018668,NM_018668		720203					3	0		0	52		1	1	1
VEGFC		chr4:177608498_C_T,chr4:177605147_C_T,chr4:177608650_A_C	A330T,G398E,I279S	NA,NA,NA	NM_005429,NM_005429,NM_005429		720286					3	0		0	54		1	1	1
CDC40		chr6:110536489_C_G,chr6:110514403_G_T	L315V,V70F	rs138462889,NA	NM_015891,NM_015891		720482					3	0		0	53		1	1	1
GUF1		chr4:44682488_G_T,chr4:44688651_G_A,chr4:44693776_T_G	E66X,V287I,F525V	NA,NA,NA	NM_021927,NM_021927,NM_021927		720862					3	0		0	53		1	1	1
TCF3		chr19:1619350_C_T,chr19:1627422_T_C,chr19:1615748_G_A	G431S,K101R,T508M	rs1052692,rs41275842,rs139492270	NM_001136139,NM_001136139,NM_001136139		721610					3	0		0	54		1	1	1
TUSC3		chr8:15480740_G_A,chr8:15601095_C_T,chr8:15508288_G_T	R97Q,S304L,V131L	NA,NA,NA	NM_006765,NM_006765,NM_006765		721621					3	0		0	53		1	1	1
PPHLN1		chr12:42840082_A_C,chr12:42835192_T_C	N423T,S255P	rs149559306,NA	NM_001143787,NM_001143789		722572					3	0		0	55		1	1	1
VPS33B		chr15:91545411_C_T,chr15:91550201_G_A	S425N,H227Y	rs139709507,NA	NM_018668,NM_018668		722572					3	0		0	55		1	1	1
SDR16C5		chr8:57218237_T_G,chr8:57228621_T_G	E252A,T96P	rs151227475,NA	NM_138969,NM_138969		722869					3	0		0	50		1	1	1
GOLGA4		chr3:37363353_G_T,chr3:37376547_C_T,chr3:37323579_C_A	Q559H,R2066C,S98Y	rs77527284,rs143296928,NA	NM_002078,NM_002078,NM_002078		722873					4	0		0	53		1	1	1
PDE9A		chr21:44190901_T_G,chr21:44117586_T_C,chr21:44180951_C_T	M343R,W94R,T123M	rs75225742,rs17115373,NA	NM_001001580,NM_001001570,NM_001001580		723483					3	0		0	50		1	1	1
GRIP1		chr12:66856782_C_T,chr12:66788115_C_T,chr12:66932948_C_A	A322T,G616R,A110S	rs17102531,NA,NA	NM_001178074,NM_001178074,NM_001178074		723487					3	0		0	53		1	1	1
NOM1		chr7:156752722_G_C,chr7:156755824_C_G,chr7:156746839_G_T	E496Q,I622M,E385D	rs145439145,rs114948943,NA	NM_138400,NM_138400,NM_138400		723828					3	0		0	52		1	1	1
IPO4		chr14:24655130_C_T,chr14:24657823_C_T,chr14:24656881_*_-CT	R369H,V31I,133_134del	NA,NA,NA	NM_024658,NM_024658,NM_024658		723891					3	0		0	54		1	1	1
RAB11FIP3		chr16:476430_C_G,chr16:555543_G_A,chr16:538984_G_A	P142A,R176H,A121T	rs181591879,NA,NA	NM_014700,NM_001142272,NM_001142272		723891					3	0		0	54		1	1	1
USPL1		chr13:31195291_C_T,chr13:31221143_C_T,chr13:31231639_*_-A	P5L,P396L,K475fs	rs143047744,NA,NA	NM_005800,NM_005800,NM_005800		723891					3	0		0	54		1	1	1
FAP		chr2:163075627_A_G,chr2:163030242_C_A,chr2:163046166_T_C	F185L,E675D,T517A	rs78722278,NA,NA	NM_004460,NM_004460,NM_004460		724976					3	0		0	45		1	1	1
DUSP27		chr1:167095323_G_A,chr1:167097070_G_A	D319N,R901H	rs148591870,rs61748781	NM_001080426,NM_001080426		724984					4	0		0	44		1	1	1
SCAF1		chr19:50154607_C_T,chr19:50161091_A_G	R321C,K1231R	rs146455893,rs61743199	NM_021228,NM_021228		726431					5	0		0	49		1	1	1
ATF7IP2		chr16:10524622_G_A,chr16:10574767_G_A,chr16:10576045_G_A	G49S,R505Q,G663E	rs113521958,rs146194908,NA	NM_024997,NM_001256160,NM_024997		726721					4	0		0	48		1	1	1
GPR6		chr6:110301074_G_T,chr6:110301094_C_T,chr6:110301238_C_T	W253C,A260V,A308V	rs79977590,NA,NA	NM_005284,NM_005284,NM_005284		727760					3	0		0	46		1	1	1
OR9K2		chr12:55524308_G_T,chr12:55523694_C_T,chr12:55523805_T_C	K252N,L48F,Y85H	rs140850337,NA,NA	NM_001005243,NM_001005243,NM_001005243		727760					3	0		0	46		1	1	1
CILP		chr15:65499260_C_T,chr15:65497634_C_A,chr15:65490507_C_T	R95Q,D199Y,G706E	rs143925933,NA,NA	NM_003613,NM_003613,NM_003613		729974					3	0		0	44		1	1	1
GLDN		chr15:51693813_G_A,chr15:51689730_G_T	D351N,G251V	rs35223886,NA	NM_181789,NM_181789		730461					3	0		0	49		1	1	1
TNFAIP6		chr2:152220510_A_G,chr2:152214211_C_G	T50A,L11V	rs75961064,NA	NM_007115,NM_007115		730514					3	0		0	48		1	1	1
CAPN7		chr3:15274077_T_G,chr3:15259992_G_A	S362A,A128T	rs114447322,rs35247476	NM_014296,NM_014296		732191					3	0		0	41		1	1	1
SH2D4A		chr8:19192358_A_T,chr8:19221664_G_C	E123V,G218A	rs58914649,rs877386	NM_001174160,NM_001174160		732191					3	0		0	41		1	1	1
NFATC1		chr18:77246538_G_A,chr18:77171092_C_T,chr18:77227609_C_T	G323R,R273W,R707C	rs56191735,NA,NA	NM_172388,NM_006162,NM_172390		732695					3	0		0	54		1	1	1
ATP2B2		chr3:10413597_C_T,chr3:10442673_G_A,chr3:10401798_T_G	V474I,R249C,K512Q	rs144118750,NA,NA	NM_001683,NM_001001331,NM_001683		734054					3	0		0	53		1	1	1
CYTIP		chr2:158272581_G_A,chr2:158287131_G_A,chr2:158272547_G_A	P230S,T139I,S241F	rs148852005,NA,NA	NM_004288,NM_004288,NM_004288		734184					3	0		0	52		1	1	1
SLC12A9		chr7:100454534_G_A,chr7:100456752_C_T	G165S,L316F	rs35529664,NA	NM_020246,NM_020246		734184					3	0		0	52		1	1	1
ZCCHC11		chr1:52962830_C_T,chr1:52896964_G_C,chr1:52962676_A_C	R342H,P1478A,NA,NA	rs150367854,rs116145055,NA	NM_001009881,NM_001009881,NM_015269,NM_001009881		734184					3	0		0	52		1	1	1
DKK3		chr11:12023940_G_C,chr11:11988631_G_T,chr11:12023858_C_T	N86K,D181E,E114K	NA,NA,NA	NM_001018057,NM_001018057,NM_001018057		734238					3	0		0	53		1	1	1
GRIP1		chr12:66765694_G_A,chr12:66788115_C_T,chr12:66932948_C_A	S864L,G616R,A110S	NA,NA,NA	NM_001178074,NM_001178074,NM_001178074		734238					3	0		0	53		1	1	1
RAB11FIP5		chr2:73302771_G_A,chr2:73315656_A_T,chr2:73315398_*_-TCT	R614W,S364T,449_450del	NA,NA,NA	NM_015470,NM_015470,NM_015470		735327					3	0		0	53		1	1	1
MAD1L1		chr7:2255893_C_G,chr7:2108887_C_T,chr7:2255518_A_G	E236D,R387H,NA,NA,NA	rs61751746,NA,NA	NM_001013836,NM_001013836,NM_003550,NM_001013836,NM_001013837		737618					4	0		0	50		1	1	1
SHD		chr19:4283059_G_A,chr19:4283068_G_A,chr19:4282957_*_+C	G138S,V141M,Q130fs	rs2287714,rs138591689,NA	NM_020209,NM_020209,NM_020209		740128					3	0		0	56		1	1	1
PPHLN1		chr12:42840082_A_C,chr12:42835192_T_C	N423T,S255P	rs149559306,NA	NM_001143787,NM_001143789		740129					3	0		0	56		1	1	1
VPS33B		chr15:91545411_C_T,chr15:91550201_G_A	S425N,H227Y	rs139709507,NA	NM_018668,NM_018668		740129					3	0		0	56		1	1	1
WHSC1		chr4:1959686_C_T,chr4:1941422_C_T,chr4:1957869_*_+C	R970C,R600X,G945fs	NA,NA,NA	NM_001042424,NM_133334,NM_001042424		740272					3	0		0	52		1	1	1
PEAK1		chr15:77473190_A_G,chr15:77471894_C_A,chr15:77406874_C_A	L360S,S792I,R1622L	NA,rs34885462,NA	NM_024776,NM_024776,NM_024776		740551					4	0		0	49		1	1	1
FAP		chr2:163075627_A_G,chr2:163030242_C_A,chr2:163046166_T_C	F185L,E675D,T517A	rs78722278,NA,NA	NM_004460,NM_004460,NM_004460		742853					3	0		0	55		1	1	1
DUSP27		chr1:167095323_G_A,chr1:167097070_G_A	D319N,R901H	rs148591870,rs61748781	NM_001080426,NM_001080426		743045					4	0		0	55		1	1	1
SLC6A13		chr12:333193_C_T,chr12:369001_*_-A	V334I,L73fs	rs577294,NA	NM_001190997,NM_001243392		743047					3	0		0	56		1	1	1
SLC6A13		chr12:330193_C_T,chr12:333193_C_T	R485Q,V334I	rs61741313,rs577294	NM_001190997,NM_001190997		743066					3	0		0	56		1	1	1
CASC1		chr12:25261702_A_G,chr12:25267613_T_C,chr12:25264762_C_T,chr12:25267776_G_T	M585T,T465A,G510R,S410R	rs146297198,rs34164267,NA,NA	NM_001204101,NM_001204101,NM_001204101,NM_001204101		750399					4	0		0	53		1	1	1
BRAF		chr7:140453136_A_T	V600E	rs113488022	NM_004333		761431	Vemurafenib	FDA approved	YK		9	1		0	49		0.939149	0.9	1
NTSR1		chr20:61391383_T_C,chr20:61386232_G_A,chr20:61341004_G_A,chr20:61340695_G_A,chr20:61341217_G_T	F341L,V304I,D149N,V46I,G220C	rs143899545,rs2273075,NA,NA,NA	NM_002531,NM_002531,NM_002531,NM_002531,NM_002531		694072					7	0		1	52		0.926548	1	0.875
AGRN		chr1:982722_A_G,chr1:983506_C_T,chr1:979748_A_T,chr1:979541_G_T	Q1135R,P1289L,E728V,Q684H	rs142416636,rs139294803,rs113288277,NA	NM_198576,NM_198576,NM_198576,NM_198576		703035					7	0		1	37		0.923024	1	0.875
KIAA1522		chr1:33233498_C_T,chr1:33235789_C_T,chr1:33236972_C_A,chr1:33235634_G_A,chr1:33236656_G_A	P57S,P278S,P672H,G226D,V567I	rs11803515,rs41306613,NA,NA,NA	NM_001198972,NM_001198972,NM_001198972,NM_001198972,NM_001198972		297093					6	0		1	44		0.915475	1	0.857143
FLNB		chr3:58089761_C_T,chr3:58145363_A_C,chr3:58104632_G_A,chr3:58094242_G_A,chr3:58141758_G_A	P520L,H2300P,D927N,E667K,A2258T	rs138220431,NA,NA,NA,NA	NM_001164317,NM_001164319,NM_001164317,NM_001164317,NM_001164319		721052					6	0		1	42		0.914991	1	0.857143
MACC1		chr7:20199835_G_A,chr7:20199532_G_A,chr7:20199433_C_T,chr7:20199443_C_T,chr7:20193867_C_T	P50L,A151V,S184N,A181T,M765I	rs17142503,rs35420793,rs143776366,NA,NA	NM_182762,NM_182762,NM_182762,NM_182762,NM_182762		335142					6	0		1	39		0.914174	1	0.857143
URGCP		chr7:43916973_T_C,chr7:43916784_C_A,chr7:43916361_C_A,chr7:43918370_G_A	T688A,A751S,E892X,A222V	rs2232106,rs61732518,NA,NA	NM_017920,NM_017920,NM_017920,NM_017920		666570					6	1		0	38		0.913874	0.857143	1
TDP1		chr14:90429858_G_A,chr14:90429994_A_G,chr14:90446966_A_G,chr14:90429670_T_C	A134T,N179S,K292E,V71A	rs28365054,NA,NA,NA	NM_001008744,NM_001008744,NM_001008744,NM_001008744		699226					5	1		0	53		0.904379	0.833333	1
CHD4		chr12:6688050_G_A,chr12:6710538_C_T,chr12:6688039_G_T,chr12:6710183_C_T,chr12:6701953_G_T	S1648L,S239N,L1652M,R279H,Q895K	rs35512811,NA,NA,NA,NA	NM_001273,NM_001273,NM_001273,NM_001273,NM_001273		703449					5	0		1	53		0.904379	1	0.833333
ABCB6		chr2:220081416_G_A,chr2:220082504_C_T,chr2:220083121_G_T,chr2:220082935_C_T,chr2:220082420_T_C	R276W,R192Q,A92D,W154X,E220G	rs57467915,rs150221689,NA,NA,NA	NM_005689,NM_005689,NM_005689,NM_005689,NM_005689		718565					5	0		1	53		0.904379	1	0.833333
DUSP27		chr1:167095323_G_A,chr1:167097070_G_A,chr1:167096993_G_T	D319N,R901H,K875N	rs148591870,rs61748781,NA	NM_001080426,NM_001080426,NM_001080426		750003					5	0		1	52		0.904218	1	0.833333
CHD4		chr12:6688050_G_A,chr12:6710538_C_T,chr12:6688039_G_T,chr12:6710183_C_T,chr12:6701953_G_T	S1648L,S239N,L1652M,R279H,Q895K	rs35512811,NA,NA,NA,NA	NM_001273,NM_001273,NM_001273,NM_001273,NM_001273		16685					5	0		1	51		0.904051	1	0.833333
NUP214		chr9:134027138_A_G,chr9:134072800_T_A,chr9:134003803_C_T,chr9:134034776_C_T	I765V,S1307T,A109V,R815W	rs61756081,rs148287685,rs58363837,NA	NM_005085,NM_005085,NM_005085,NM_005085		685830					5	0		1	51		0.904051	1	0.833333
TULP4		chr6:158910698_G_A,chr6:158923055_C_T,chr6:158910743_G_A,chr6:158902111_A_G	S522N,T787M,S537N,M426V	rs12206717,rs150422279,rs61742077,NA	NM_001007466,NM_020245,NM_001007466,NM_001007466		720288					5	0		1	51		0.904051	1	0.833333
GPR112		chrX:135432514_G_A,chrX:135487973_A_C,chrX:135429682_G_A,chrX:135431695_G_T,chrX:135488070_*_-T	E2217K,Q2926P,E1273K,G1944X,F2958fs	NA,NA,NA,NA,NA	NM_153834,NM_153834,NM_153834,NM_153834,NM_153834		671438					5	1		0	50		0.903877	0.833333	1
FAM151A		chr1:55075122_C_G,chr1:55077278_C_T	G526A,NA	rs11206394,rs141735196	NM_176782,NM_176782		670792					5	0		1	49		0.903696	1	0.833333
PLAU		chr10:75672059_G_A,chr10:75672724_G_A,chr10:75675086_T_C,chr10:75673085_C_A	G41R,R62Q,Y333H,Q119K	rs55744193,NA,rs72816325,NA	NM_001145031,NM_001145031,NM_001145031,NM_001145031		280471					5	1		0	48		0.903508	0.833333	1
ZFYVE16		chr5:79732691_G_A,chr5:79770629_G_A,chr5:79733598_A_G,chr5:79743884_G_A	V63I,V1481I,H365R,E922K	rs148793646,NA,NA,NA	NM_014733,NM_014733,NM_014733,NM_014733		655345					5	1		0	46		0.903107	0.833333	1
CHD4		chr12:6688050_G_A,chr12:6710538_C_T,chr12:6710183_C_T,chr12:6697097_G_A,chr12:6701953_G_T	S1648L,S239N,R279H,R1162W,Q895K	rs35512811,NA,NA,NA,NA	NM_001273,NM_001273,NM_001273,NM_001273,NM_001273		717224					5	0		1	46		0.903107	1	0.833333
ABHD10		chr3:111710398_A_G	I251V	rs17429033	NM_018394		678256					5	0		1	45		0.902894	1	0.833333
DUSP27		chr1:167095323_G_A,chr1:167097070_G_A,chr1:167095767_C_T	D319N,R901H,R467C	rs148591870,rs61748781,NA	NM_001080426,NM_001080426,NM_001080426		617140					5	0		1	42		0.902194	1	0.833333
HCFC1		chrX:153220360_A_G,chrX:153229698_G_A,chrX:153219709_T_C	S1164P,T127M,T1381A	rs1051152,rs183246703,NA	NM_005334,NM_005334,NM_005334		622343					5	0		1	42		0.902194	1	0.833333
CHD4		chr12:6688050_G_A,chr12:6710538_C_T,chr12:6688039_G_T,chr12:6710183_C_T,chr12:6701953_G_T	S1648L,S239N,L1652M,R279H,Q895K	rs35512811,NA,NA,NA,NA	NM_001273,NM_001273,NM_001273,NM_001273,NM_001273		638224					5	0		1	42		0.902194	1	0.833333
CCDC80		chr3:112357336_G_A,chr3:112357730_C_A,chr3:112357368_C_T,chr3:112357130_T_G,chr3:112324272_G_A	H473Y,L341F,R462H,E541D,P949S	rs116307644,rs115738438,rs138501198,NA,NA	NM_199511,NM_199511,NM_199511,NM_199511,NM_199511		657727					5	0		1	42		0.902194	1	0.833333
LCT		chr2:136566576_T_C,chr2:136558281_C_T,chr2:136581552_C_A,chr2:136594193_G_T,chr2:136562438_G_A	Q1114R,A1588T,V276F,P183T,R1455C	rs148838160,NA,NA,NA,NA	NM_002299,NM_002299,NM_002299,NM_002299,NM_002299		657727					5	0		1	42		0.902194	1	0.833333
NUP210L		chr1:154072601_G_A,chr1:153991414_G_A,chr1:154067448_T_C,chr1:154101809_C_T	P613L,R1550X,Y717C,R341Q	rs139838869,NA,NA,NA	NM_001159484,NM_001159484,NM_001159484,NM_001159484		657727					5	0		1	42		0.902194	1	0.833333
PCNX		chr14:71444466_C_G,chr14:71445120_G_T,chr14:71511997_C_T,chr14:71575356_C_A,chr14:71500188_T_C	T471S,R689L,R1339X,L2113M,F1201L	rs144799758,NA,NA,NA,NA	NM_014982,NM_014982,NM_014982,NM_014982,NM_014982		657727					5	0		1	42		0.902194	1	0.833333
TANC1		chr2:160086101_A_C,chr2:160028693_T_G,chr2:160086468_G_A,chr2:160074111_G_C,chr2:160087297_T_A	Q1382P,S463R,G1511S,L1108F,V1787D	NA,rs113262393,rs13421084,NA,NA	NM_001145909,NM_001145909,NM_033394,NM_001145909,NM_033394		730247					5	0		1	42		0.902194	1	0.833333
TTLL10		chr1:1116231_T_C	V176A	rs13374146	NM_153254		26271	Cyclophosphamide	FDA approved	A7		5	1		0	41		0.901938	0.833333	1
SH3BP2		chr4:2828992_C_T,chr4:2831415_C_G,chr4:2834080_C_T,chr4:2835561_A_G,chr4:2831774_G_A	A155V,P261R,R477W,X562W,V381M	rs35313240,rs146213141,rs148761331,rs190648042,NA	NM_001122681,NM_001122681,NM_001122681,NM_001122681,NM_001122681		650024					5	0		1	41		0.901938	1	0.833333
NOM1		chr7:156752722_G_C,chr7:156755781_G_A,chr7:156755801_G_A	E496Q,R608H,A615T	rs145439145,rs61740219,NA	NM_138400,NM_138400,NM_138400		628279					5	0		1	40		0.90167	1	0.833333
CROCC		chr1:17281832_G_A,chr1:17292223_G_A	R1164H,G1471R	rs145972878,rs78888579	NM_014675,NM_014675		636094					5	1		0	40		0.90167	0.833333	1
SGK223		chr8:8234980_G_C,chr8:8235510_G_C,chr8:8185746_T_C,chr8:8185918_C_T	S313R,R137G,H849R,V792I	rs35273161,rs56290960,rs56215812,NA	NM_001080826,NM_001080826,NM_001080826,NM_001080826		629789					5	0		1	39		0.901388	1	0.833333
ANKRD11		chr16:89348713_C_T,chr16:89346883_C_G,chr16:89348299_C_T,chr16:89347552_C_T	E1413K,A2023P,G1551R,E1800K	rs140373729,rs60520302,NA,NA	NM_001256183,NM_001256183,NM_001256183,NM_001256183		617576					5	0		1	38		0.901091	1	0.833333
SLC38A10		chr17:79225330_C_A,chr17:79220855_C_T,chr17:79220756_G_A	E676D,G691D,A724V	rs55872261,NA,NA	NM_001037984,NM_001037984,NM_001037984		693330					5	1		0	38		0.901091	0.833333	1
KDM2B		chr12:122018761_T_C,chr12:121880455_T_C,chr12:121878962_C_T,chr12:121987399_G_T,chr12:121880456_*_-TCT	H19R,K861R,G1051D,T150N,860_861del	rs191586330,NA,NA,NA,NA	NM_032590,NM_001005366,NM_001005366,NM_001005366,NM_001005366		727920					5	0		1	38		0.901091	1	0.833333
PFAS		chr17:8166458_T_A,chr17:8159165_G_A,chr17:8169653_C_T	F481Y,R206H,P935S	rs35217368,rs74720216,NA	NM_012393,NM_012393,NM_012393		357703					5	1		0	37		0.900779	0.833333	1
TAAR6		chr6:132892332_G_A,chr6:132891667_*_-T,chr6:132892164_G_A	C291Y,F69fs,G235D	rs8192625,NA,NA	NM_175067,NM_175067,NM_175067		640440					5	1		0	37		0.900779	0.833333	1
PHF3		chr6:64395196_G_A,chr6:64394066_A_G,chr6:64408113_G_T,chr6:64394077_G_T	V525I,K148R,G894V,A152S	rs34288820,rs41271581,rs35677001,rs34188763	NM_015153,NM_015153,NM_015153,NM_015153		131943					5	0		1	36		0.90045	1	0.833333
ZNF429		chr19:21720435_*_-A,chr19:21720023_A_G,chr19:21719661_A_C	H527fs,I390V,Y269S	NA,rs117126050,NA	NM_001001415,NM_001001415,NM_001001415		617644					5	0		1	36		0.90045	1	0.833333
NOM1		chr7:156752722_G_C,chr7:156755824_C_G,chr7:156755781_G_A,chr7:156755801_G_A	E496Q,I622M,R608H,A615T	rs145439145,rs114948943,rs61740219,NA	NM_138400,NM_138400,NM_138400,NM_138400		632023					5	1		0	36		0.90045	0.833333	1
RFXANK		chr19:19304899_G_C	E48D	rs34282046	NM_003721		632739					5	0		1	36		0.90045	1	0.833333
STARD13		chr13:33703666_C_G,chr13:33685958_T_C,chr13:33684982_*_+T	R375P,Q737R,P772fs	rs34425674,NA,NA	NM_001243466,NM_052851,NM_052851		635562					5	0		1	36		0.90045	1	0.833333
LMBR1		chr7:156554830_T_C	T228A	rs6957768	NM_022458		640990					5	0		1	35		0.900103	1	0.833333
COL14A1		chr8:121293179_G_A,chr8:121353583_G_A,chr8:121301875_T_C,chr8:121238892_G_A,chr8:121275133_G_T	M1235I,G1602E,V1369A,E631K,G966C	rs117868350,NA,NA,NA,NA	NM_021110,NM_021110,NM_021110,NM_021110,NM_021110		642570					5	0		1	35		0.900103	1	0.833333
EVPL		chr17:74003318_G_A,chr17:74003846_G_A,chr17:74006507_G_A,chr17:74010612_*_-CTT,chr17:74005213_C_T	R1990W,P1814S,R927W,756_756del,R1358H	rs140726801,rs7342883,NA,NA,NA	NM_001988,NM_001988,NM_001988,NM_001988,NM_001988		623452					5	0		1	32		0.898933	1	0.833333
ATAD5		chr17:29161960_*_-GTCAAT	287_289del	NA	NM_024857		101492					5	1		0	29		0.897527	0.833333	1
KEL		chr7:142658498_G_A,chr7:142655008_G_A,chr7:142640099_*_-GGTTGT,chr7:142658086_C_T	L58F,T193M,600_602del,R110K	NA,rs8176058,NA,NA	NM_000420,NM_000420,NM_000420,NM_000420		622243					5	0		1	29		0.897527	1	0.833333
VPS33B		chr15:91545411_C_T,chr15:91550212_G_A,chr15:91550201_G_A	S425N,P223L,H227Y	rs139709507,NA,NA	NM_018668,NM_018668,NM_018668		653621					4	0		1	55		0.886405	1	0.8
KLF2		chr19:16436262_T_C	L104P	rs3745318	NM_016270		697979	Denileukin Diftitox Ontak	FDA approved	IL		4	0		1	55		0.886405	1	0.8
CSPG4		chr15:75968921_C_T,chr15:75968351_G_C	R1980H,P2170R	rs117177957,NA	NM_001897,NM_001897		709985					4	0		1	55		0.886405	1	0.8
CHD4		chr12:6688050_G_A,chr12:6710538_C_T,chr12:6710183_C_T,chr12:6701953_G_T	S1648L,S239N,R279H,Q895K	rs35512811,NA,NA,NA	NM_001273,NM_001273,NM_001273,NM_001273		713915					4	0		1	55		0.886405	1	0.8
SLC6A13		chr12:330193_C_T,chr12:333193_C_T,chr12:369001_*_-A	R485Q,V334I,L73fs	rs61741313,rs577294,NA	NM_001190997,NM_001190997,NM_001243392		713915					4	0		1	55		0.886405	1	0.8
HAPLN3		chr15:89424765_C_T,chr15:89421248_C_T	G106R,D346N	rs140982817,rs150514919	NM_178232,NM_178232		2061					4	1		0	54		0.886259	0.8	1
ADAMDEC1		chr8:24250832_C_G,chr8:24261547_C_T,chr8:24250809_T_C	L10V,T372M,I2T	rs61752046,rs147608974,rs77012108	NM_001145272,NM_001145272,NM_001145272		17245					4	0		1	54		0.886259	1	0.8
CALML6		chr1:1847979_T_C,chr1:1847968_G_T	W60R,G56V	rs28581776,rs147568087	NM_138705,NM_138705		57759					4	0		1	54		0.886259	1	0.8
LRRC7		chr1:70501827_T_G,chr1:70504119_A_G,chr1:70518721_C_A,chr1:70505312_*_+A	N635K,E833G,Q1337K,I1231fs	rs144654091,NA,NA,NA	NM_020794,NM_020794,NM_020794,NM_020794		355638					4	0		1	54		0.886259	1	0.8
XKR7		chr20:30584710_C_T	A397V	rs61750849	NM_001011718		658280					4	1		0	54		0.886259	0.8	1
TLL2		chr10:98172999_C_T,chr10:98182462_G_A,chr10:98144367_C_T	R333Q,R221X,G724D	rs41291632,NA,NA	NM_012465,NM_012465,NM_012465		689729					4	0		1	54		0.886259	1	0.8
CHD4		chr12:6710538_C_T,chr12:6688039_G_T,chr12:6710183_C_T,chr12:6697097_G_A	S239N,L1652M,R279H,R1162W	NA,NA,NA,NA	NM_001273,NM_001273,NM_001273,NM_001273		699087					4	0		1	54		0.886259	1	0.8
CHD4		chr12:6710538_C_T,chr12:6710183_C_T,chr12:6710930_C_A,chr12:6701953_G_T	S239N,R279H,E147D,Q895K	NA,NA,NA,NA	NM_001273,NM_001273,NM_001273,NM_001273		708595					4	0		1	54		0.886259	1	0.8
DUSP27		chr1:167095323_G_A,chr1:167097070_G_A	D319N,R901H	rs148591870,rs61748781	NM_001080426,NM_001080426		722989					4	0		1	54		0.886259	1	0.8
GLDN		chr15:51634150_C_T,chr15:51693813_G_A,chr15:51692683_G_T	A90V,D351N,E339X	rs186935606,rs35223886,NA	NM_181789,NM_181789,NM_181789		723250					4	0		1	54		0.886259	1	0.8
CPSF1		chr8:145621579_A_G,chr8:145621604_T_C,chr8:145626943_G_A,chr8:145626880_C_T	L988P,N980D,R63W,V84M	NA,NA,NA,NA	NM_013291,NM_013291,NM_013291,NM_013291		751619					4	0		1	54		0.886259	1	0.8
LATS1		chr6:150005429_G_C,chr6:149983131_C_T,chr6:150004632_*_-A,chr6:150001052_G_A	P266A,D1043N,P531fs,T851I	rs142352110,NA,NA,NA	NM_004690,NM_004690,NM_004690,NM_004690		751619					4	0		1	54		0.886259	1	0.8
CHD4		chr12:6710538_C_T,chr12:6710183_C_T,chr12:6697097_G_A,chr12:6701953_G_T	S239N,R279H,R1162W,Q895K	NA,NA,NA,NA	NM_001273,NM_001273,NM_001273,NM_001273		305787					4	0		1	53		0.886107	1	0.8
CHD4		chr12:6688050_G_A,chr12:6710538_C_T,chr12:6710183_C_T,chr12:6701953_G_T	S1648L,S239N,R279H,Q895K	rs35512811,NA,NA,NA	NM_001273,NM_001273,NM_001273,NM_001273		404186					4	0		1	53		0.886107	1	0.8
SLC6A13		chr12:330193_C_T,chr12:333193_C_T,chr12:369001_*_-A	R485Q,V334I,L73fs	rs61741313,rs577294,NA	NM_001190997,NM_001190997,NM_001243392		404186					4	0		1	53		0.886107	1	0.8
LIN54		chr4:83861100_A_G,chr4:83867599_G_C,chr4:83860789_G_T	V174A,T106S,P227H	rs140374560,rs34929292,NA	NM_001115007,NM_001115007,NM_001115007		407303					4	0		1	53		0.886107	1	0.8
INPP4B		chr4:143067053_C_T,chr4:143066992_C_A	G554S,NA,NA	rs61733152,NA	NM_001101669,NM_001101669,NM_003866		673295					4	0		1	53		0.886107	1	0.8
SPG11		chr15:44907562_T_C,chr15:44892710_G_A,chr15:44887499_T_G	K1013E,T1214I,Q1531H	rs111347025,NA,NA	NM_001160227,NM_001160227,NM_001160227		674499					4	1		0	53		0.886107	0.8	1
RIN1		chr11:66102456_C_T,chr11:66102557_C_T,chr11:66100043_G_A,chr11:66102898_G_A	G272R,R238Q,P686S,A176V	NA,rs117873455,rs2282532,NA	NM_004292,NM_004292,NM_004292,NM_004292		687826					4	1		0	53		0.886107	0.8	1
TLL2		chr10:98172999_C_T,chr10:98157008_C_A,chr10:98144367_C_T	R333Q,R440L,G724D	rs41291632,NA,NA	NM_012465,NM_012465,NM_012465		691523					4	0		1	53		0.886107	1	0.8
LRRTM1		chr2:80530062_T_C,chr2:80529551_A_C,chr2:80530608_G_A,chr2:80530530_G_T	I295V,V465G,R113C,L139M	rs76300062,rs148119501,NA,NA	NM_178839,NM_178839,NM_178839,NM_178839		694680					4	0		1	53		0.886107	1	0.8
RPS6KA4		chr11:64132842_C_G,chr11:64138905_T_G,chr11:64135707_C_T,chr11:64132834_G_A	L326V,S752A,A392V,R323H	rs148763785,rs17857342,NA,NA	NM_001006944,NM_001006944,NM_001006944,NM_001006944		707059					4	0		1	53		0.886107	1	0.8
SIRT1		chr10:69672479_G_A,chr10:69676165_G_A,chr10:69667859_G_A	E241K,E392K,V88I	rs116040871,NA,NA	NM_001142498,NM_001142498,NM_001142498		709152					4	0		1	53		0.886107	1	0.8
SGSM2		chr17:2282779_G_A,chr17:2276707_G_A,chr17:2268576_C_T,chr17:2267369_C_T	V996I,R622Q,T410M,A275V	rs61741902,rs61733096,NA,NA	NM_001098509,NM_001098509,NM_001098509,NM_001098509		719276	Fulvestrant	FDA approved	Ho		4	0		1	53		0.886107	1	0.8
ZNF569		chr19:37917195_C_T,chr19:37904161_T_C	R34Q,I467V	rs143190321,NA	NM_152484,NM_152484		720427					4	0		1	53		0.886107	1	0.8
CPT2		chr1:53678980_G_A,chr1:53679004_G_A,chr1:53679242_T_C,chr1:53666470_A_G	A564T,E572K,L651S,R78G	NA,NA,NA,NA	NM_000098,NM_000098,NM_000098,NM_000098		735040					4	0		1	53		0.886107	1	0.8
GALNT11		chr7:151791576_A_C,chr7:151810476_A_G,chr7:151791365_C_T,chr7:151805281_C_T	E88D,E409G,A18V,R291C	rs139026724,rs73161885,rs146627996,rs141950078	NM_022087,NM_022087,NM_022087,NM_022087		740083					4	0		1	53		0.886107	1	0.8
DUSP27		chr1:167095323_G_A,chr1:167097070_G_A	D319N,R901H	rs148591870,rs61748781	NM_001080426,NM_001080426		743061					4	0		1	53		0.886107	1	0.8
SLC5A2		chr16:31501798_A_G,chr16:31501722_A_G,chr16:31497593_A_C,chr16:31500598_*_-TCT	N654S,T629A,T191P,535_536del	rs61742739,rs61741237,NA,NA	NM_003041,NM_003041,NM_003041,NM_003041		34391					4	0		1	52		0.885949	1	0.8
CHD4		chr12:6688050_G_A,chr12:6710538_C_T,chr12:6710183_C_T,chr12:6701953_G_T	S1648L,S239N,R279H,Q895K	rs35512811,NA,NA,NA	NM_001273,NM_001273,NM_001273,NM_001273		319095					4	0		1	52		0.885949	1	0.8
SLC6A13		chr12:330193_C_T,chr12:333193_C_T,chr12:369001_*_-A	R485Q,V334I,L73fs	rs61741313,rs577294,NA	NM_001190997,NM_001190997,NM_001243392		319095					4	0		1	52		0.885949	1	0.8
NLRC4		chr2:32475363_C_T,chr2:32475528_T_C,chr2:32475780_C_T	A524T,K469E,D385N	NA,NA,NA	NM_001199138,NM_001199138,NM_001199138		610930					4	0		1	52		0.885949	1	0.8
DUSP27		chr1:167095323_G_A,chr1:167097070_G_A	D319N,R901H	rs148591870,rs61748781	NM_001080426,NM_001080426		660633					4	0		1	52		0.885949	1	0.8
SDSL		chr12:113874590_G_A,chr12:113874594_G_A	A236T,R237Q	rs117939250,rs143959006	NM_138432,NM_138432		676439					4	0		1	52		0.885949	1	0.8
AQPEP		chr5:115338958_G_T	V640F	rs17138632	NM_173800		684105					4	0		1	52		0.885949	1	0.8
RPS6KA4		chr11:64132842_C_G,chr11:64138905_T_G,chr11:64132834_G_A,chr11:64136196_G_A	L326V,S752A,R323H,R446H	rs148763785,rs17857342,NA,NA	NM_001006944,NM_001006944,NM_001006944,NM_001006944		684578					4	0		1	52		0.885949	1	0.8
VPS18		chr15:41191163_G_A,chr15:41195121_G_A,chr15:41192065_C_T,chr15:41192362_C_T	A98T,R835Q,T350I,T449I	rs140142469,NA,NA,NA	NM_020857,NM_020857,NM_020857,NM_020857		684578					4	0		1	52		0.885949	1	0.8
TLL2		chr10:98172999_C_T,chr10:98155678_G_A,chr10:98182462_G_A	R333Q,T495M,R221X	rs41291632,rs41291628,NA	NM_012465,NM_012465,NM_012465		699008					4	0		1	52		0.885949	1	0.8
CALML6		chr1:1847979_T_C,chr1:1847968_G_T	W60R,G56V	rs28581776,rs147568087	NM_138705,NM_138705		703463					4	0		1	52		0.885949	1	0.8
SMTN		chr22:31492781_C_T,chr22:31487679_G_A,chr22:31485841_A_C,chr22:31486118_C_T	R698C,R549Q,T266P,P329S	rs34292278,rs143097953,NA,NA	NM_001207018,NM_001207018,NM_001207018,NM_001207018		703469					4	0		1	52		0.885949	1	0.8
ZNF777		chr7:149129829_C_T	A512T	rs17852167	NM_015694		715639					4	1		0	52		0.885949	0.8	1
KRTAP13-4		chr21:31802759_T_C,chr21:31803054_G_A,chr21:31802738_A_T,chr21:31803006_C_T	W56R,R154H,R49W,A138V	rs149298552,rs999597,NA,NA	NM_181600,NM_181600,NM_181600,NM_181600		718358					4	1		0	52		0.885949	0.8	1
CHD4		chr12:6688050_G_A,chr12:6710538_C_T,chr12:6710183_C_T,chr12:6701953_G_T	S1648L,S239N,R279H,Q895K	rs35512811,NA,NA,NA	NM_001273,NM_001273,NM_001273,NM_001273		720865					4	0		1	52		0.885949	1	0.8
SLC6A13		chr12:330193_C_T,chr12:333193_C_T,chr12:369001_*_-A	R485Q,V334I,L73fs	rs61741313,rs577294,NA	NM_001190997,NM_001190997,NM_001243392		720865					4	0		1	52		0.885949	1	0.8
TCF3		chr19:1619350_C_T,chr19:1627422_T_C,chr19:1615748_G_A,chr19:1615314_C_T	G431S,K101R,T508M,V598I	rs1052692,rs41275842,rs139492270,NA	NM_001136139,NM_001136139,NM_001136139,NM_003200		720865					4	0		1	52		0.885949	1	0.8
GRM2		chr3:51743034_T_C,chr3:51747288_G_A,chr3:51749785_G_A	L12P,R417H,E48K	rs75461739,rs116567227,NA	NM_000839,NM_000839,NM_001130063		723551					4	0		1	52		0.885949	1	0.8
ZFP91		chr11:58378422_G_A,chr11:58347062_C_T	NA,S103F	rs79135825,NA	NM_053023,NM_001197051		725674					4	0		1	52		0.885949	1	0.8
CHD4		chr12:6688050_G_A,chr12:6688039_G_T,chr12:6710183_C_T,chr12:6701953_G_T	S1648L,L1652M,R279H,Q895K	rs35512811,NA,NA,NA	NM_001273,NM_001273,NM_001273,NM_001273		749794					4	0		1	52		0.885949	1	0.8
CHD4		chr12:6688050_G_A,chr12:6710538_C_T,chr12:6710930_C_A,chr12:6701953_G_T	S1648L,S239N,E147D,Q895K	rs35512811,NA,NA,NA	NM_001273,NM_001273,NM_001273,NM_001273		212068					4	0		1	51		0.885785	1	0.8
ADAMTS10		chr19:8670147_C_T,chr19:8651120_G_A,chr19:8668687_C_T	R62Q,A849V,E173K	rs62621197,NA,NA	NM_030957,NM_030957,NM_030957		264938					4	0		1	51		0.885785	1	0.8
CHD4		chr12:6710538_C_T,chr12:6688039_G_T,chr12:6710183_C_T,chr12:6710930_C_A	S239N,L1652M,R279H,E147D	NA,NA,NA,NA	NM_001273,NM_001273,NM_001273,NM_001273		264938					4	0		1	51		0.885785	1	0.8
CALHM2		chr10:105209413_C_T,chr10:105207018_C_T	A96T,R288H	rs2232659,NA	NM_015916,NM_015916		269207					4	0		1	51		0.885785	1	0.8
CLCA1		chr1:86961226_T_C,chr1:86951066_C_T,chr1:86961188_G_A	Y661H,A259V,G648D	rs5744409,NA,NA	NM_001285,NM_001285,NM_001285		684408					4	0		1	51		0.885785	1	0.8
SKIV2L2		chr5:54637508_G_C,chr5:54662650_A_G,chr5:54618283_A_G	NA,E586G,E88G	NA,NA,NA	NM_015360,NM_015360,NM_015360		684408					4	0		1	51		0.885785	1	0.8
DUSP27		chr1:167095323_G_A,chr1:167097070_G_A	D319N,R901H	rs148591870,rs61748781	NM_001080426,NM_001080426		689732					4	0		1	51		0.885785	1	0.8
NOM1		chr7:156743173_G_A,chr7:156755781_G_A,chr7:156746839_G_T	E248K,R608H,E385D	rs151324588,rs61740219,NA	NM_138400,NM_138400,NM_138400		689824					4	0		1	51		0.885785	1	0.8
CASC1		chr12:25261702_A_G,chr12:25267613_T_C,chr12:25264720_*_-TAA,chr12:25267776_G_T	M585T,T465A,523_524del,S410R	rs146297198,rs34164267,NA,NA	NM_001204101,NM_001204101,NM_001204101,NM_001204101		696861					4	0		1	51		0.885785	1	0.8
OTOA		chr16:21728262_T_C,chr16:21689879_T_A,chr16:21737842_A_G,chr16:21709184_*_-T	V184A,F15Y,NA,NA,NA,I197fs	rs138141474,rs78970023,NA,NA	NM_170664,NM_144672,NM_144672,NM_001161683,NM_170664,NM_001161683		704822					4	0		1	51		0.885785	1	0.8
PDE9A		chr21:44190901_T_G,chr21:44117586_T_C,chr21:44180514_A_G,chr21:44151907_G_A	M343R,W94R,Y108C,S30N	rs75225742,rs17115373,NA,NA	NM_001001580,NM_001001570,NM_001001580,NM_001001581		706806					4	0		1	51		0.885785	1	0.8
RHOT1		chr17:30551747_C_T,chr17:30551706_C_T,chr17:30535183_C_T,chr17:30520244_C_A	R618X,A604V,H532Y,D243E	NA,NA,NA,NA	NM_018307,NM_018307,NM_001033566,NM_001033566		706806					4	0		1	51		0.885785	1	0.8
NOM1		chr7:156752722_G_C,chr7:156755824_C_G,chr7:156755781_G_A,chr7:156746839_G_T	E496Q,I622M,R608H,E385D	rs145439145,rs114948943,rs61740219,NA	NM_138400,NM_138400,NM_138400,NM_138400		713705					4	1		0	51		0.885785	0.8	1
FLII		chr17:18161945_G_T,chr17:18148534_C_T,chr17:18150306_C_G	F20L,R1188H,E858Q	rs145840264,rs8821,NA	NM_001256265,NM_001256265,NM_001256265		716881					4	0		1	51		0.885785	1	0.8
DUSP27		chr1:167095323_G_A,chr1:167097070_G_A,chr1:167096871_G_A	D319N,R901H,E835K	rs148591870,rs61748781,NA	NM_001080426,NM_001080426,NM_001080426		723322					4	1		0	51		0.885785	0.8	1
EIF3A		chr10:120802053_A_T,chr10:120801943_C_T,chr10:120833283_G_C,chr10:120810736_T_A	D993E,R1030Q,Y72X,K765I	rs532138,rs138563024,NA,NA	NM_003750,NM_003750,NM_003750,NM_003750		90615					4	0		1	50		0.885615	1	0.8
ZNF572		chr8:125989852_A_T,chr8:125989045_C_A	S448C,L179I	rs10107774,NA	NM_152412,NM_152412		669992					4	0		1	50		0.885615	1	0.8
POU4F2		chr4:147560411_T_C	I40T	rs13152799	NM_004575		685021					4	0		1	50		0.885615	1	0.8
CLCA1		chr1:86961226_T_C,chr1:86954700_A_G,chr1:86942204_C_A	Y661H,T402A,F175L	rs5744409,rs138472865,NA	NM_001285,NM_001285,NM_001285		689070					4	0		1	50		0.885615	1	0.8
RASSF1		chr3:50368871_C_T,chr3:50369556_G_C,chr3:50369221_G_A	R106Q,D59E,P26S	rs150999288,rs76335415,NA	NM_001206957,NM_170713,NM_001206957		689070					4	0		1	50		0.885615	1	0.8
TNIP1		chr5:150436503_G_C,chr5:150429452_G_A,chr5:150416455_T_C	P98A,A207V,T378A	rs2233290,rs2233295,NA	NM_001252386,NM_001252386,NM_001252386		689070					4	0		1	50		0.885615	1	0.8
ALOXE3		chr17:8018280_G_T,chr17:8018350_G_A,chr17:8012521_G_T,chr17:8017801_C_T	T309K,P286S,D643E,NA,NA	NA,NA,NA,NA	NM_001165960,NM_001165960,NM_001165960,NM_021628,NM_001165960		693804					4	0		1	50		0.885615	1	0.8
BRD4		chr19:15365013_G_A,chr19:15349558_T_C,chr19:15379780_C_T,chr19:15367969_G_A	S703L,E1339G,W120X,R453C	NA,NA,NA,NA	NM_014299,NM_058243,NM_014299,NM_014299		693804					4	0		1	50		0.885615	1	0.8
CACNA1D		chr3:53764553_C_T,chr3:53842682_G_A,chr3:53845183_A_C,chr3:53757914_T_C	A769V,R1895Q,K2055T,I663T	NA,NA,NA,NA	NM_001128839,NM_001128839,NM_001128839,NM_001128839		693804					4	0		1	50		0.885615	1	0.8
CBX2		chr17:77758597_C_T,chr17:77758091_G_T,chr17:77758032_A_G,chr17:77758006_C_T	A452V,K283N,T264A,S255F	rs76915888,rs149210919,NA,NA	NM_005189,NM_005189,NM_005189,NM_005189		693804					4	0		1	50		0.885615	1	0.8
DBN1		chr5:176884754_C_A,chr5:176894042_*_-CCT,chr5:176895107_A_G,chr5:176884481_C_T	S594I,192_193del,NA,NA,A635T	NA,NA,NA,NA	NM_004395,NM_004395,NM_004395,NM_080881,NM_004395		693804					4	0		1	50		0.885615	1	0.8
FHOD3		chr18:34310726_T_G,chr18:34205636_C_A,chr18:34298193_T_C,chr18:34289237_A_T	L1004V,L374M,Y803H,R631W	NA,NA,NA,NA	NM_025135,NM_025135,NM_025135,NM_025135		693804					4	0		1	50		0.885615	1	0.8
GOLGA4		chr3:37363353_G_T,chr3:37376547_C_T,chr3:37366927_*_-GAA,chr3:37340845_C_T	Q559H,R2066C,1184_1184del,Q357X	rs77527284,rs143296928,NA,NA	NM_002078,NM_002078,NM_002078,NM_002078		693804					4	0		1	50		0.885615	1	0.8
GRIK2		chr6:102516260_G_A,chr6:102483226_T_C,chr6:102503355_G_C	M867I,I699T,G821A	rs2235076,NA,NA	NM_021956,NM_001166247,NM_001166247		693804					4	0		1	50		0.885615	1	0.8
HECW1		chr7:43591911_C_T,chr7:43484729_G_T,chr7:43360239_G_T,chr7:43351434_C_T	R1496W,S653I,V120F,R34W	NA,NA,NA,NA	NM_015052,NM_015052,NM_015052,NM_015052		693804					4	0		1	50		0.885615	1	0.8
HNF4A		chr20:43042364_C_T,chr20:43057055_G_A,chr20:43036063_G_T,chr20:43034725_T_G	T139I,V404I,Q111H,L48R	rs1800961,NA,NA,NA	NM_000457,NM_000457,NM_000457,NM_000457		693804					4	0		1	50		0.885615	1	0.8
NCDN		chr1:36026332_C_G,chr1:36028038_C_T,chr1:36028919_C_T,chr1:36026142_T_G	Q177E,R380W,T484I,I113M	NA,NA,NA,NA	NM_001014841,NM_001014841,NM_001014841,NM_001014841		693804					4	0		1	50		0.885615	1	0.8
NLGN2		chr17:7320493_G_A,chr17:7318466_C_T,chr17:7318876_G_A,chr17:7320741_C_T	R628H,R346C,D362N,R711W	rs148229973,NA,NA,NA	NM_020795,NM_020795,NM_020795,NM_020795		693804					4	0		1	50		0.885615	1	0.8
NPR2		chr9:35792983_G_A,chr9:35807340_T_G,chr9:35807366_G_A,chr9:35792872_T_C	G193D,L886R,A895T,L156P	NA,NA,NA,NA	NM_003995,NM_003995,NM_003995,NM_003995		693804					4	0		1	50		0.885615	1	0.8
OTOA		chr16:21728262_T_C,chr16:21709184_*_-T,chr16:21721374_G_T,chr16:21712350_C_T	V184A,I197fs,A100S,NA,NA	rs138141474,NA,NA,NA	NM_170664,NM_001161683,NM_170664,NM_144672,NM_001161683		693804					4	0		1	50		0.885615	1	0.8
PODNL1		chr19:14043544_C_T,chr19:14048992_C_A,chr19:14048678_C_T,chr19:14043562_G_A	V414I,M8I,D54N,P408S	rs138402331,NA,NA,NA	NM_001146255,NM_024825,NM_001146254,NM_001146255		693804					4	0		1	50		0.885615	1	0.8
POU4F3		chr5:145719509_G_A,chr5:145719336_G_A,chr5:145719435_C_A,chr5:145719186_G_A	M173I,E116K,L149M,V66I	NA,NA,NA,NA	NM_002700,NM_002700,NM_002700,NM_002700		693804					4	0		1	50		0.885615	1	0.8
PYGB		chr20:25239874_G_A,chr20:25249829_T_C,chr20:25257956_T_G,chr20:25263858_T_G	R82H,L137P,N283K,L522R	NA,NA,NA,NA	NM_002862,NM_002862,NM_002862,NM_002862		693804					4	0		1	50		0.885615	1	0.8
ROBO2		chr3:77666698_G_A,chr3:77693933_*_-A,chr3:77617492_C_A,chr3:77600000_C_A	V1110I,K1338fs,D626E,P364H	NA,NA,NA,NA	NM_002942,NM_002942,NM_002942,NM_002942		693804					4	0		1	50		0.885615	1	0.8
RPTOR		chr17:78931486_C_T,chr17:78829302_C_A,chr17:78796945_C_T,chr17:78896523_G_T	R987W,D451E,A353V,NA,NA	NA,NA,NA,NA	NM_001163034,NM_001163034,NM_001163034,NM_020761,NM_001163034		693804					4	0		1	50		0.885615	1	0.8
RSPRY1		chr16:57238619_C_A,chr16:57269049_G_T,chr16:57265207_C_T,chr16:57265223_T_G	Q17K,A515S,A502V,I507M	NA,NA,NA,NA	NM_133368,NM_133368,NM_133368,NM_133368		693804					4	0		1	50		0.885615	1	0.8
SEMA3C		chr7:80439972_G_A,chr7:80418625_T_C,chr7:80380623_C_T,chr7:80378337_*_-T	R165C,T451A,G558E,R573fs	rs146671063,NA,NA,NA	NM_006379,NM_006379,NM_006379,NM_006379		693804					4	0		1	50		0.885615	1	0.8
SLC8A1		chr2:40656205_C_T,chr2:40405531_C_A,chr2:40657068_G_A,chr2:40366709_G_A	V406I,K637N,P118L,P780S	NA,NA,NA,NA	NM_001112800,NM_001112800,NM_001112800,NM_001112801		693804					4	0		1	50		0.885615	1	0.8
SUPT5H		chr19:39944002_G_A,chr19:39963557_G_T,chr19:39955651_C_T,chr19:39957187_G_A	E28K,G711W,R276C,R311H	NA,NA,NA,NA	NM_003169,NM_001130825,NM_001130825,NM_001130825		693804					4	0		1	50		0.885615	1	0.8
TAF1A		chr1:222736624_G_A,chr1:222732027_T_C,chr1:222742970_A_G,chr1:222734711_C_T	R212C,Y329C,V145A,G298E	NA,rs76003336,NA,NA	NM_139352,NM_139352,NM_139352,NM_139352		693804					4	0		1	50		0.885615	1	0.8
ZNF470		chr19:57089268_C_T,chr19:57089803_G_T,chr19:57089121_G_A,chr19:57089635_G_T	R491W,R669I,V442I,R613I	rs143920172,NA,NA,NA	NM_001001668,NM_001001668,NM_001001668,NM_001001668		693804					4	0		1	50		0.885615	1	0.8
NOM1		chr7:156752722_G_C,chr7:156755781_G_A	E496Q,R608H	rs145439145,rs61740219	NM_138400,NM_138400		698575					4	0		1	50		0.885615	1	0.8
ACTN2		chr1:236920792_C_A,chr1:236925788_C_T,chr1:236902717_A_G,chr1:236924472_A_C	R721S,R852W,K331R,K842T	rs149433837,NA,NA,NA	NM_001103,NM_001103,NM_001103,NM_001103		707693					4	0		1	50		0.885615	1	0.8
RANBP17		chr5:170725801_T_G,chr5:170336717_G_A,chr5:170380604_G_A,chr5:170319540_G_A	V1069G,R181H,R491H,V136M	rs141289901,rs144195437,rs139638431,NA	NM_022897,NM_022897,NM_022897,NM_022897		707693					4	0		1	50		0.885615	1	0.8
SRCRB4D		chr7:76028057_G_A,chr7:76024633_T_C,chr7:76029788_C_T	T178M,T295A,R97H	rs73361545,rs138570741,NA	NM_080744,NM_080744,NM_080744		709948					4	0		1	50		0.885615	1	0.8
SBSN		chr19:36017598_T_C,chr19:36018820_C_A,chr19:36019108_C_T	N529S,A122S,D26N	rs75962883,NA,NA	NM_001166034,NM_001166034,NM_001166034		716722					4	0		1	50		0.885615	1	0.8
JPH4		chr14:24040430_C_T,chr14:24040469_T_C,chr14:24040351_G_A	A504T,S491G,P530L	rs147893967,NA,NA	NM_001146028,NM_001146028,NM_001146028		721294					4	0		1	50		0.885615	1	0.8
PLCB4		chr20:9364916_C_T,chr20:9346122_C_T,chr20:9343589_A_G,chr20:9376182_C_T	R308C,A155V,N139S,A476V	rs78074693,NA,NA,NA	NM_000933,NM_000933,NM_000933,NM_000933		724619					4	0		1	50		0.885615	1	0.8
DUSP27		chr1:167095323_G_A,chr1:167097070_G_A	D319N,R901H	rs148591870,rs61748781	NM_001080426,NM_001080426		740261					4	0		1	50		0.885615	1	0.8
GOLGA2		chr9:131020400_C_G,chr9:131023505_T_C,chr9:131019662_G_A,chr9:131030418_G_A	R762S,M429V,A927V,P112S	rs41276654,rs16912752,NA,NA	NM_004486,NM_004486,NM_004486,NM_004486		174892					4	1		0	49		0.885438	0.8	1
EHBP1		chr2:63101587_C_G,chr2:63220680_C_G,chr2:62991454_G_T,chr2:63101527_T_A	P369A,L953V,W72C,L349M	rs150973298,rs150215775,NA,NA	NM_001142614,NM_001142614,NM_001142614,NM_001142614		657821					4	0		1	49		0.885438	1	0.8
GGN		chr19:38876202_C_T,chr19:38875072_G_C	S567N,Q647E	rs61742630,rs62123481	NM_152657,NM_152657		668899					4	1		0	49		0.885438	0.8	1
GRIN2A		chr16:10032401_G_A,chr16:9943749_C_T,chr16:9943776_C_T	T141M,D398N,V389M	rs78631453,NA,NA	NM_001134407,NM_001134407,NM_001134407		679262					4	0		1	49		0.885438	1	0.8
MMP25		chr16:3109032_G_A,chr16:3107103_C_A	G541E,S244Y	rs7188234,NA	NM_022468,NM_022468		679262					4	0		1	49		0.885438	1	0.8
MCHR1		chr22:41075532_A_T,chr22:41077276_G_A	D28V,A205T	rs112405400,NA	NM_005297,NM_005297		690397					4	0		1	49		0.885438	1	0.8
CCDC80		chr3:112357730_C_A,chr3:112357368_C_T,chr3:112358389_C_T,chr3:112357130_T_G	L341F,R462H,G122R,E541D	rs115738438,rs138501198,NA,NA	NM_199511,NM_199511,NM_199511,NM_199511		703770					4	0		1	49		0.885438	1	0.8
EIF3A		chr10:120802053_A_T,chr10:120801943_C_T,chr10:120810736_T_A,chr10:120797856_C_A	D993E,R1030Q,K765I,E1208X	rs532138,rs138563024,NA,NA	NM_003750,NM_003750,NM_003750,NM_003750		703770					4	0		1	49		0.885438	1	0.8
FAP		chr2:163075627_A_G,chr2:163070503_G_A,chr2:163030242_C_A,chr2:163046166_T_C	F185L,S316L,E675D,T517A	rs78722278,NA,NA,NA	NM_004460,NM_004460,NM_004460,NM_004460		703770					4	0		1	49		0.885438	1	0.8
NCAPG2		chr7:158468330_A_G,chr7:158449344_C_T,chr7:158445143_G_T,chr7:158447918_C_G	Y389H,S705N,L926I,M846I	rs61752309,rs115631698,NA,NA	NM_017760,NM_017760,NM_017760,NM_017760		703770					4	0		1	49		0.885438	1	0.8
MEA1		chr6:42980218_G_T	A183D	rs11751058	NM_014623		704376					4	1		0	49		0.885438	0.8	1
ZNF584		chr19:58928750_C_T,chr19:58928751_G_A,chr19:58928651_G_A	R289W,R289Q,A256T	rs147686956,rs35111737,NA	NM_173548,NM_173548,NM_173548		726431					4	0		1	49		0.885438	1	0.8
CHD4		chr12:6710538_C_T,chr12:6688039_G_T,chr12:6710183_C_T,chr12:6710930_C_A	S239N,L1652M,R279H,E147D	NA,NA,NA,NA	NM_001273,NM_001273,NM_001273,NM_001273		737428					4	0		1	49		0.885438	1	0.8
NOM1		chr7:156752722_G_C,chr7:156755781_G_A	E496Q,R608H	rs145439145,rs61740219	NM_138400,NM_138400		737428					4	0		1	49		0.885438	1	0.8
CHD4		chr12:6688050_G_A,chr12:6710538_C_T,chr12:6710183_C_T,chr12:6701953_G_T	S1648L,S239N,R279H,Q895K	rs35512811,NA,NA,NA	NM_001273,NM_001273,NM_001273,NM_001273		129922					4	0		1	48		0.885253	1	0.8
SLC6A13		chr12:330193_C_T,chr12:333193_C_T,chr12:369001_*_-A	R485Q,V334I,L73fs	rs61741313,rs577294,NA	NM_001190997,NM_001190997,NM_001243392		129922					4	0		1	48		0.885253	1	0.8
ELTD1		chr1:79387455_C_T,chr1:79358827_G_T,chr1:79404886_T_G	R367K,H599Q,K128T	NA,rs1968956,NA	NM_022159,NM_022159,NM_022159		687150					4	0		1	48		0.885253	1	0.8
SLC34A3		chr9:140129086_C_T,chr9:140127051_G_A,chr9:140128127_A_C	A413V,R67H,T267P	NA,rs34372115,rs145899150	NM_001177316,NM_001177316,NM_001177316		699807					4	1		0	48		0.885253	0.8	1
NOM1		chr7:156752722_G_C,chr7:156755824_C_G,chr7:156755781_G_A	E496Q,I622M,R608H	rs145439145,rs114948943,rs61740219	NM_138400,NM_138400,NM_138400		709991					4	0		1	48		0.885253	1	0.8
SOLH		chr16:597905_T_C,chr16:597112_G_A,chr16:602496_G_A	V356A,A92T,W901X	rs76534191,NA,NA	NM_005632,NM_005632,NM_005632		175203					4	0		1	47		0.885061	1	0.8
LMF2		chr22:50943907_G_A,chr22:50942121_C_T,chr22:50943045_T_C	L326F,S608N,T517A	rs145130809,rs13056405,rs142701980	NM_033200,NM_033200,NM_033200		658702					4	0		1	47		0.885061	1	0.8
CSPG4		chr15:75968351_G_C,chr15:75968616_G_A	P2170R,R2082C	NA,NA	NM_001897,NM_001897		696993					4	0		1	47		0.885061	1	0.8
CHRNA10		chr11:3687626_T_G	E355A	rs2231547	NM_020402		713589					4	0		1	47		0.885061	1	0.8
SMARCA4		chr19:11136173_*_-C,chr19:11097676_G_C,chr19:11132551_G_C,chr19:11101832_C_T	Q1053fs,E286Q,A923P,Q418X	NA,NA,NA,NA	NM_001128845,NM_001128845,NM_001128845,NM_001128845		723412					4	0		1	47		0.885061	1	0.8
DUSP27		chr1:167095323_G_A,chr1:167097070_G_A	D319N,R901H	rs148591870,rs61748781	NM_001080426,NM_001080426		724284					4	0		1	47		0.885061	1	0.8
MSH2		chr2:47643457_G_A,chr2:47690259_G_A,chr2:47641538_G_A,chr2:47643546_G_C	G322D,M492I,R308K,D352H	rs4987188,NA,NA,NA	NM_000251,NM_000251,NM_000251,NM_000251		699006					4	0		1	46		0.884861	1	0.8
SMARCA4		chr19:11097098_C_T,chr19:11136173_*_-C,chr19:11097629_*_-CC,chr19:11121117_*_-GCAGTCCTACTATGCCGTGGCCC	P197S,Q1053fs,270_270del,728_736del	NA,NA,NA,NA	NM_001128845,NM_001128845,NM_001128845,NM_001128845		699006					4	0		1	46		0.884861	1	0.8
PAK4		chr19:39663757_G_A,chr19:39669106_C_G,chr19:39664307_G_A,chr19:39664306_C_T	R135Q,R402G,R99Q,R99X	rs56099436,rs56084716,NA,NA	NM_001014832,NM_001014834,NM_001014834,NM_001014834		721655					4	0		1	46		0.884861	1	0.8
MLLT4		chr6:168314939_G_A,chr6:168297647_A_G,chr6:168349074_G_T	R694Q,I422V,M1225I	rs149079362,rs35140809,NA	NM_001207008,NM_001207008,NM_001207008		645465					4	0		1	45		0.884652	1	0.8
C14orf102		chr14:90752754_G_A,chr14:90755074_A_T	R1081C,L882Q	rs116980182,NA	NM_017970,NM_017970		666691					4	0		1	45		0.884652	1	0.8
SREBF1		chr17:17720319_C_T,chr17:17718592_C_T,chr17:17721209_G_A	V580M,R812Q,S402L	rs36215896,rs141489278,NA	NM_004176,NM_004176,NM_004176		726272					4	1		0	45		0.884652	0.8	1
OR4K1		chr14:20404238_G_A	R138Q	rs3916626	NM_001004063		85242					4	1		0	44		0.884433	0.8	1
TMEM181		chr6:159006373_A_C,chr6:159052862_C_T,chr6:159046750_T_G	K236N,P594L,F495C	rs41266341,rs185734564,NA	NM_020823,NM_020823,NM_020823		115526					4	0		1	44		0.884433	1	0.8
INPP5F		chr10:121556259_G_A,chr10:121551135_T_A,chr10:121556344_C_T,chr10:121557138_C_T	M234I,V141E,P263S,P345L	rs34239637,NA,NA,NA	NM_014937,NM_001243195,NM_014937,NM_014937		630705					4	0		1	44		0.884433	1	0.8
ENPP7		chr17:77709019_C_G,chr17:77711005_G_A,chr17:77709281_A_G,chr17:77708912_G_A	L193V,V398M,Y280C,S157N	rs80066859,rs149778470,NA,NA	NM_178543,NM_178543,NM_178543,NM_178543		636379					4	0		1	44		0.884433	1	0.8
FHOD3		chr18:34310726_T_G,chr18:34205636_C_A,chr18:34298193_T_C,chr18:34273314_C_G	L1004V,L374M,Y803H,P547A	NA,NA,NA,NA	NM_025135,NM_025135,NM_025135,NM_025135		636379					4	0		1	44		0.884433	1	0.8
NPR2		chr9:35792983_G_A,chr9:35807340_T_G,chr9:35792562_G_T,chr9:35792872_T_C	G193D,L886R,V53L,L156P	NA,NA,NA,NA	NM_003995,NM_003995,NM_003995,NM_003995		636379					4	0		1	44		0.884433	1	0.8
ORC1		chr1:52854179_A_G,chr1:52838992_A_G,chr1:52861991_T_G	S440P,M816T,N150H	rs61756136,rs34521609,NA	NM_001190818,NM_001190818,NM_001190818		636379					4	0		1	44		0.884433	1	0.8
DUSP27		chr1:167095323_G_A,chr1:167097070_G_A	D319N,R901H	rs148591870,rs61748781	NM_001080426,NM_001080426		656207					4	0		1	44		0.884433	1	0.8
BIRC8		chr19:53792955_C_T,chr19:53793269_C_T	A225T,R120Q	rs35700345,NA	NM_033341,NM_033341		617158					4	0		1	43		0.884205	1	0.8
SARDH		chr9:136582482_C_A,chr9:136559460_C_T	E372D,R614H	rs35218200,rs2073817	NM_001134707,NM_001134707		618049					4	0		1	43		0.884205	1	0.8
CLDN18		chr3:137742541_G_A,chr3:137743460_A_G,chr3:137717744_G_A,chr3:137749901_C_A	V88I,I133V,V12M,T235N	rs114998965,rs113915562,rs41265445,NA	NM_001002026,NM_001002026,NM_001002026,NM_001002026		630328					4	0		1	43		0.884205	1	0.8
ATP2B4		chr1:203696542_C_A,chr1:203690433_C_T,chr1:203652469_G_A,chr1:203696525_C_A	T1051N,R903C,V46I,F1045L	rs61825652,rs149815131,rs61731222,NA	NM_001001396,NM_001001396,NM_001001396,NM_001001396		650712					4	0		1	43		0.884205	1	0.8
MED13		chr17:60140614_T_C,chr17:60033834_C_T,chr17:60038959_C_T,chr17:60032823_A_G	T39A,R1830Q,R1749K,F1963S	rs35998015,NA,NA,NA	NM_005121,NM_005121,NM_005121,NM_005121		650712					4	0		1	43		0.884205	1	0.8
TROAP		chr12:49721015_C_T,chr12:49722962_C_T,chr12:49724682_*_-C,chr12:49724396_G_A	R265C,R347W,P685fs,E590K	rs78961476,NA,NA,NA	NM_005480,NM_005480,NM_005480,NM_005480		650712					4	0		1	43		0.884205	1	0.8
USPL1		chr13:31221106_C_T,chr13:31221143_C_T,chr13:31231639_*_-A,chr13:31227386_C_A	P384S,P396L,K475fs,S447Y	rs3742303,NA,NA,NA	NM_005800,NM_005800,NM_005800,NM_005800		650712					4	0		1	43		0.884205	1	0.8
PDYN		chr20:1961298_T_G,chr20:1961159_T_A,chr20:1961400_G_T	M146L,E192V,L112I	rs77155664,rs45469293,NA	NM_001190892,NM_001190892,NM_001190892		376598					4	0		1	42		0.883966	1	0.8
KIF21B		chr1:200978027_G_A,chr1:200957479_A_C,chr1:200967529_C_T	S106L,F1118C,R687H	rs140589352,NA,NA	NM_001252100,NM_001252100,NM_001252100		621196					4	1		0	42		0.883966	0.8	1
C1orf101		chr1:244640894_A_T,chr1:244641216_C_A,chr1:244662332_A_C	T56S,T66K,E127A	rs58602830,rs11586356,NA	NM_001130957,NM_001130957,NM_001130957		621197					4	1		0	42		0.883966	0.8	1
METTL21C		chr13:103346827_C_T,chr13:103343308_T_C,chr13:103338592_A_G,chr13:103338671_C_A	A8T,N46S,V195A,E169X	NA,rs16960383,NA,NA	NM_001010977,NM_001010977,NM_001010977,NM_001010977		637200					4	0		1	42		0.883966	1	0.8
PCDHB11		chr5:140579367_G_A,chr5:140579514_T_A,chr5:140580186_C_T	R7H,V56E,T280I	rs917535,rs138607359,NA	NM_018931,NM_018931,NM_018931		637200					4	0		1	42		0.883966	1	0.8
NCAPG2		chr7:158468330_A_G,chr7:158455035_T_C,chr7:158445143_G_T,chr7:158447918_C_G	Y389H,N614D,L926I,M846I	rs61752309,rs61740623,NA,NA	NM_017760,NM_017760,NM_017760,NM_017760		637202					4	0		1	42		0.883966	1	0.8
PTPRO		chr12:15742448_G_A,chr12:15656846_C_G,chr12:15661564_G_A,chr12:15668453_A_G	R318Q,N370K,V443I,I496V	rs151225487,rs61754411,rs71459181,NA	NM_030668,NM_002848,NM_002848,NM_002848		637202					4	0		1	42		0.883966	1	0.8
SPECC1L		chr22:24717548_A_T,chr22:24717510_C_T,chr22:24717331_A_G,chr22:24724852_G_A	L200F,L188F,E128G,E729K	rs56112030,rs56168869,NA,NA	NM_001145468,NM_001145468,NM_001145468,NM_001145468		637202					4	0		1	42		0.883966	1	0.8
CALD1		chr7:134617996_G_A,chr7:134617927_G_A,chr7:134645377_T_A	R153K,R130K,S504T	rs61755271,rs75358773,NA	NM_033139,NM_033139,NM_033140		672014					4	0		1	42		0.883966	1	0.8
CCDC170		chr6:151894340_C_T,chr6:151815279_A_C,chr6:151936711_C_A	A269V,T6P,A615D	rs12205837,NA,rs73780818	NM_025059,NM_025059,NM_025059		615542					4	1		0	41		0.883715	0.8	1
ST3GAL6		chr3:98512540_G_A,chr3:98489749_G_T	A311T,R39I	rs28489284,NA	NM_006100,NM_006100		627624					4	1		0	41		0.883715	0.8	1
BPI		chr20:36940314_C_T	A196V	rs5743509	NM_001725		631379					4	0		1	41		0.883715	1	0.8
BACH2		chr6:90660954_G_C,chr6:90660581_C_T,chr6:90660395_G_A,chr6:90661037_C_T	L291V,G415E,S477L,S263N	rs61754114,rs149898769,NA,NA	NM_001170794,NM_001170794,NM_001170794,NM_001170794		633915					4	1		0	41		0.883715	0.8	1
ASPH		chr8:62557164_T_C,chr8:62577838_T_C,chr8:62563676_C_A,chr8:62563607_A_G	E173G,K202R,Q112H,NA,NA,NA,NA,NA,NA,NA,NA,NA	rs117730298,rs145678786,NA,NA	NM_001164755,NM_032467,NM_001164750,NM_004318,NM_001164750,NM_032468,NM_001164755,NM_001164754,NM_001164753,NM_001164752,NM_001164751,NM_032466		634416					4	0		1	41		0.883715	1	0.8
ARFGAP1		chr20:61908597_C_T,chr20:61918977_G_A,chr20:61917058_C_T,chr20:61919093_C_G	S128L,D325N,A276V,S363R	rs112090089,rs138008339,NA,NA	NM_018209,NM_018209,NM_018209,NM_018209		636094					4	0		1	41		0.883715	1	0.8
BCOR		chrX:39932323_G_A,chrX:39932333_C_A,chrX:39934318_C_T,chrX:39932021_C_T	T759I,E756X,C94Y,G860R	NA,NA,NA,NA	NM_001123383,NM_001123383,NM_001123383,NM_001123383		636094					4	0		1	41		0.883715	1	0.8
GLI2		chr2:121747544_A_G,chr2:121740386_A_G,chr2:121746629_G_A,chr2:121747833_A_T	M1352V,E538G,A1047T,Y1448F	rs149140724,NA,NA,NA	NM_005270,NM_005270,NM_005270,NM_005270		636094					4	0		1	41		0.883715	1	0.8
PPM1J		chr1:113254648_A_G,chr1:113252858_*_-TTG,chr1:113256188_G_T	I291T,481_482del,C124X	rs78366259,NA,NA	NM_005167,NM_005167,NM_005167		636094					4	0		1	41		0.883715	1	0.8
SPTBN1		chr2:54880806_G_A,chr2:54882226_C_T,chr2:54845270_C_A,chr2:54895527_A_G	D1867N,L1935F,Q222K,I2306V	NA,NA,NA,NA	NM_178313,NM_178313,NM_178313,NM_003128		636094					4	0		1	41		0.883715	1	0.8
SLC10A5		chr8:82607027_A_G,chr8:82607068_C_G	F61L,S47T	rs79849182,rs78323957	NM_001010893,NM_001010893		651492					4	0		1	41		0.883715	1	0.8
TLL2		chr10:98172999_C_T,chr10:98182462_G_A,chr10:98144367_C_T	R333Q,R221X,G724D	rs41291632,NA,NA	NM_012465,NM_012465,NM_012465		654104					4	0		1	41		0.883715	1	0.8
CCDC80		chr3:112357730_C_A,chr3:112357368_C_T,chr3:112358389_C_T	L341F,R462H,G122R	rs115738438,rs138501198,NA	NM_199511,NM_199511,NM_199511		701655					4	0		1	41		0.883715	1	0.8
NOM1		chr7:156752722_G_C,chr7:156755824_C_G,chr7:156755781_G_A	E496Q,I622M,R608H	rs145439145,rs114948943,rs61740219	NM_138400,NM_138400,NM_138400		701655					4	0		1	41		0.883715	1	0.8
RLN3		chr19:14141666_G_T	G112V	rs78161395	NM_080864		701655					4	0		1	41		0.883715	1	0.8
SETBP1		chr18:42532693_C_A,chr18:42643066_G_T	P1130T,R1398S	rs1064204,NA	NM_015559,NM_015559		730477					4	0		1	41		0.883715	1	0.8
TMEM132B		chr12:125834697_A_T,chr12:125834650_A_C,chr12:126138486_A_T,chr12:125834210_G_T	Q251L,E235D,N823Y,G89C	rs61735212,NA,NA,NA	NM_052907,NM_052907,NM_052907,NM_052907		730477					4	0		1	41		0.883715	1	0.8
TRPM6		chr9:77403574_C_A,chr9:77377494_A_T,chr9:77370359_C_A,chr9:77416911_C_A	V870F,S1360T,D1601Y,A633S	rs74431358,NA,NA,NA	NM_001177310,NM_001177310,NM_001177310,NM_001177310		730477					4	0		1	41		0.883715	1	0.8
ZNF669		chr1:247267269_C_T,chr1:247267488_A_G,chr1:247264438_G_T,chr1:247264395_G_A	C78Y,L5P,H125Q,Q140X	rs61730460,rs61730462,NA,NA	NM_024804,NM_024804,NM_001142572,NM_001142572		730477					4	0		1	41		0.883715	1	0.8
EMILIN3		chr20:39990792_G_A,chr20:39991149_T_C,chr20:39990096_G_C	R473C,S354G,L705V	rs142119919,NA,NA	NM_052846,NM_052846,NM_052846		259272					4	1		0	40		0.883452	0.8	1
ADRA1A		chr8:26627944_C_A,chr8:26721888_A_C,chr8:26721774_C_T	V375L,I200S,R238Q	rs61731555,rs2229125,NA	NM_000680,NM_000680,NM_000680		323722					4	0		1	40		0.883452	1	0.8
HLCS		chr21:38308774_C_T,chr21:38137321_C_T,chr21:38309477_C_T,chr21:38309570_C_T	R324H,E558K,D90N,E59K	rs61732501,rs149736764,NA,NA	NM_000411,NM_000411,NM_000411,NM_000411		323722					4	0		1	40		0.883452	1	0.8
SEMA7A		chr15:74710638_A_T,chr15:74703166_G_C,chr15:74709727_G_A,chr15:74703961_T_C	S115T,I586M,R190C,M491V	rs16968733,NA,NA,NA	NM_003612,NM_001146029,NM_001146029,NM_001146029		323722					4	0		1	40		0.883452	1	0.8
NRG3		chr10:84744926_C_A,chr10:84745221_G_A,chr10:83635760_C_T,chr10:84718756_A_C	N552K,E651K,P222S,K403N	rs17101193,rs138878772,NA,NA	NM_001010848,NM_001010848,NM_001010848,NM_001010848		361128					4	0		1	40		0.883452	1	0.8
SREBF2		chr22:42293140_G_C	R860S	rs2228313	NM_004599		361128					4	0		1	40		0.883452	1	0.8
CRISPLD2		chr16:84902483_A_T	M294L	rs72799568	NM_031476		624661					4	0		1	40		0.883452	1	0.8
NES		chr1:156640916_G_T,chr1:156641994_C_A,chr1:156640649_G_A,chr1:156640247_C_A	Q1022K,E662D,P1111S,A1245S	rs145926923,NA,NA,NA	NM_006617,NM_006617,NM_006617,NM_006617		624661					4	0		1	40		0.883452	1	0.8
RIN1		chr11:66102557_C_T,chr11:66102898_G_A,chr11:66099953_C_A	R238Q,A176V,E716X	rs117873455,NA,NA	NM_004292,NM_004292,NM_004292		640583					4	0		1	40		0.883452	1	0.8
ELMO1		chr7:37052939_T_G,chr7:37298826_C_T,chr7:37252978_C_G,chr7:36910028_C_A	K468Q,G125S,E306Q,M145I	NA,NA,NA,NA	NM_001206480,NM_001206480,NM_001206480,NM_001039459		650708					4	0		1	40		0.883452	1	0.8
ZNF41		chrX:47308224_A_C,chrX:47308579_T_C,chrX:47308656_G_C	D315E,K197R,N171K	rs2498170,rs148585367,NA	NM_007130,NM_007130,NM_007130		652143					4	0		1	40		0.883452	1	0.8
KRTAP10-12		chr21:46117823_G_A,chr21:46117826_G_A	C236Y,R237H	rs61745911,NA	NM_198699,NM_198699		123516					4	0		1	39		0.883176	1	0.8
KIAA0240		chr6:42832901_T_C,chr6:42797534_A_G,chr6:42797662_G_T,chr6:42796561_C_T	L986S,N488S,V531L,Q164X	rs115631038,NA,NA,NA	NM_015349,NM_015349,NM_015349,NM_015349		602891					4	0		1	39		0.883176	1	0.8
RIN1		chr11:66102557_C_T,chr11:66101085_C_T,chr11:66099953_C_A	R238Q,V546I,E716X	rs117873455,rs116695211,NA	NM_004292,NM_004292,NM_004292		617957					4	1		0	39		0.883176	0.8	1
GGT5		chr22:24627457_C_T,chr22:24628908_G_A,chr22:24629888_C_A,chr22:24621574_*_+T	E234K,A128V,M86I,N394fs	rs139273816,rs117249571,NA,NA	NM_001099782,NM_001099782,NM_001099781,NM_001099782		618647					4	0		1	39		0.883176	1	0.8
OR6C74		chr12:55641252_C_T,chr12:55641457_A_G,chr12:55641793_C_T	L61F,H129R,S241F	rs11171388,rs149149792,NA	NM_001005490,NM_001005490,NM_001005490		618647					4	0		1	39		0.883176	1	0.8
ZFP106		chr15:42742435_T_C,chr15:42743899_C_T,chr15:42742263_C_T	M656V,A168T,G713D	rs34792942,NA,NA	NM_022473,NM_022473,NM_022473		618647					4	0		1	39		0.883176	1	0.8
CCDC170		chr6:151936711_C_A,chr6:151917660_G_A,chr6:151907027_G_A	A615D,R553Q,V366I	rs73780818,rs34430497,rs41290243	NM_025059,NM_025059,NM_025059		630110					4	0		1	39		0.883176	1	0.8
MEA1		chr6:42981051_C_G,chr6:42980218_G_T	E35D,A183D	rs35628750,rs11751058	NM_014623,NM_014623		656586					4	1		0	39		0.883176	0.8	1
CLIP2		chr7:73790424_G_A,chr7:73771749_C_A,chr7:73790362_G_A,chr7:73770780_A_G	D530N,T386K,R509Q,I282V	NA,rs75980392,NA,NA	NM_032421,NM_003388,NM_032421,NM_003388		693330					4	0		1	39		0.883176	1	0.8
ELTD1		chr1:79387455_C_T,chr1:79358827_G_T,chr1:79404886_T_G,chr1:79357210_T_G	R367K,H599Q,K128T,K670T	NA,rs1968956,NA,NA	NM_022159,NM_022159,NM_022159,NM_022159		693330					4	0		1	39		0.883176	1	0.8
HECW1		chr7:43591911_C_T,chr7:43484729_G_T,chr7:43360239_G_T,chr7:43508649_A_G	R1496W,S653I,V120F,D1015G	NA,NA,NA,NA	NM_015052,NM_015052,NM_015052,NM_015052		693330					4	0		1	39		0.883176	1	0.8
MMP2		chr16:55517929_A_C,chr16:55525754_G_A,chr16:55532206_G_T,chr16:55518055_A_G	I78L,A358T,E489X,M120V	NA,NA,NA,NA	NM_001127891,NM_001127891,NM_001127891,NM_001127891		693330					4	0		1	39		0.883176	1	0.8
SPG11		chr15:44855402_C_T,chr15:44907562_T_C,chr15:44887499_T_G	E2304K,K1013E,Q1531H	NA,rs111347025,NA	NM_001160227,NM_001160227,NM_001160227		693330					4	0		1	39		0.883176	1	0.8
TMPRSS11F		chr4:68964683_G_A,chr4:68925083_T_G,chr4:68934477_C_A,chr4:68934423_C_T	R29W,L373F,R205I,S223N	rs140054355,NA,NA,NA	NM_207407,NM_207407,NM_207407,NM_207407		693330					4	0		1	39		0.883176	1	0.8
TRPM6		chr9:77454973_C_T,chr9:77377494_A_T,chr9:77377674_T_G,chr9:77400959_G_A,chr9:77390933_C_T	G166R,S1360T,N1300H,A912V,R1085H	rs150874152,NA,NA,NA,NA	NM_001177310,NM_001177310,NM_001177310,NM_001177310,NM_001177310		693330					4	0		1	39		0.883176	1	0.8
LIPE		chr19:42910525_C_T,chr19:42909626_C_T,chr19:42906227_C_A,chr19:42930950_C_T	R718Q,R818Q,A990S,G118R	rs150484479,rs191855430,NA,NA	NM_005357,NM_005357,NM_005357,NM_005357		88468					4	0		1	38		0.882886	1	0.8
TTLL10		chr1:1116231_T_C	V176A	rs13374146	NM_153254		640440					4	0		1	38		0.882886	1	0.8
LGI2		chr4:25032135_C_T,chr4:25005185_G_A	G61S,A509V	rs74901868,NA	NM_018176,NM_018176		709535					4	0		1	38		0.882886	1	0.8
TRIM6		chr11:5632555_C_T,chr11:5632018_C_A	R309C,L130M	rs151311625,rs61756355	NM_001198645,NM_001198645		709535					4	0		1	38		0.882886	1	0.8
B4GALNT4		chr11:376331_T_A,chr11:377227_G_A,chr11:376456_G_A	F426Y,D702N,D445N	rs149045708,NA,NA	NM_178537,NM_178537,NM_178537		632023					4	0		1	37		0.88258	1	0.8
CCDC80		chr3:112357730_C_A,chr3:112357368_C_T,chr3:112358389_C_T,chr3:112358110_C_T	L341F,R462H,G122R,D215N	rs115738438,rs138501198,NA,NA	NM_199511,NM_199511,NM_199511,NM_199511		632023					4	0		1	37		0.88258	1	0.8
CHD4		chr12:6688050_G_A,chr12:6710538_C_T,chr12:6710183_C_T,chr12:6697097_G_A	S1648L,S239N,R279H,R1162W	rs35512811,NA,NA,NA	NM_001273,NM_001273,NM_001273,NM_001273		632023					4	0		1	37		0.88258	1	0.8
KANK1		chr9:711396_C_G,chr9:711262_G_A,chr9:711024_G_A	H52Q,E8K,W86X	rs28374506,NA,NA	NM_153186,NM_153186,NM_015158		632023					4	0		1	37		0.88258	1	0.8
LCT		chr2:136567203_T_C,chr2:136558281_C_T,chr2:136567502_G_C,chr2:136581552_C_A	D905G,A1588T,F805L,V276F	rs115690016,NA,NA,NA	NM_002299,NM_002299,NM_002299,NM_002299		632023					4	0		1	37		0.88258	1	0.8
KIAA1324		chr1:109742531_G_A,chr1:109704525_C_T,chr1:109737146_G_T	A853T,H55Y,G684V	rs143955399,rs74920406,NA	NM_020775,NM_020775,NM_020775		635566					4	1		0	37		0.88258	0.8	1
TMEM8A		chr16:427699_C_G,chr16:422085_G_T,chr16:422106_C_T	A91P,P740T,A733T	rs150713114,rs145361083,rs150493488	NM_021259,NM_021259,NM_021259		652925					4	0		1	37		0.88258	1	0.8
REST		chr4:57797100_G_T,chr4:57796913_C_T	E692D,P630L	rs2227902,rs144905338	NM_001193508,NM_001193508		701660					4	1		0	37		0.88258	0.8	1
SREBF1		chr17:17720319_C_T,chr17:17721209_G_A,chr17:17723640_G_T	V580M,S402L,P96H	rs36215896,NA,NA	NM_004176,NM_004176,NM_004176		627257					4	1		0	36		0.882258	0.8	1
ZNF276		chr16:89804624_G_C,chr16:89790034_C_G	E605D,A308G	rs17227424,NA	NM_001113525,NM_001113525		637414					4	0		1	36		0.882258	1	0.8
SHANK1		chr19:51170706_A_G,chr19:51165775_G_A,chr19:51219693_*_+T	V1504A,T1978M,K100fs	rs3745521,rs117056219,NA	NM_016148,NM_016148,NM_016148		642649					4	0		1	36		0.882258	1	0.8
ZC3H4		chr19:47570199_G_A,chr19:47569842_G_C,chr19:47597336_C_T	P1109L,A1228G,R128H	NA,rs309195,NA	NM_015168,NM_015168,NM_015168		642649					4	0		1	36		0.882258	1	0.8
GTF3C4		chr9:135553706_G_A,chr9:135554520_A_G,chr9:135554039_G_A	G234R,N505S,V345I	rs146657712,rs142926692,NA	NM_012204,NM_012204,NM_012204		646701					4	0		1	36		0.882258	1	0.8
PUS3		chr11:125765528_G_A,chr11:125766041_C_T	P179S,G47R	rs35681508,rs148691077	NM_031307,NM_031307		647253					4	0		1	36		0.882258	1	0.8
CHD4		chr12:6688050_G_A,chr12:6700722_C_T,chr12:6688039_G_T,chr12:6697097_G_A	S1648L,D1084N,L1652M,R1162W	rs35512811,NA,NA,NA	NM_001273,NM_001273,NM_001273,NM_001273		654813					4	0		1	36		0.882258	1	0.8
CRMP1		chr4:5857909_C_G,chr4:5830296_C_T,chr4:5827267_C_G,chr4:5823543_C_T	G261R,V575I,Q641H,G669S	rs114376030,rs34611001,NA,NA	NM_001014809,NM_001014809,NM_001014809,NM_001014809		654813					4	0		1	36		0.882258	1	0.8
PODNL1		chr19:14043629_A_C,chr19:14047188_G_A,chr19:14046550_C_T,chr19:14043562_G_A	H385Q,S109F,E165K,P408S	rs111780044,NA,NA,NA	NM_001146255,NM_001146254,NM_001146254,NM_001146255		654813					4	0		1	36		0.882258	1	0.8
DUSP27		chr1:167095323_G_A,chr1:167097070_G_A	D319N,R901H	rs148591870,rs61748781	NM_001080426,NM_001080426		661111					4	0		1	36		0.882258	1	0.8
SEMA5A		chr5:9050549_T_C,chr5:9224812_G_A,chr5:9054292_G_A,chr5:9136675_T_A	S956G,A207V,R866C,T514S	rs34563995,NA,NA,NA	NM_003966,NM_003966,NM_003966,NM_003966		699191					4	0		1	36		0.882258	1	0.8
FBXO3		chr11:33777334_C_T	V221I	rs1402954	NM_012175		245432					4	0		1	35		0.881917	1	0.8
SLC2A7		chr1:9074861_C_T,chr1:9086388_G_A	R261Q,A6V	rs12402973,rs150973958	NM_207420,NM_207420		625515					4	1		0	35		0.881917	0.8	1
C14orf21		chr14:24772373_C_T,chr14:24769222_G_C,chr14:24773774_A_G	R413C,R21P,R575G	rs147123517,rs183868211,NA	NM_174913,NM_174913,NM_174913		655319					4	0		1	35		0.881917	1	0.8
EHBP1		chr2:63101587_C_G,chr2:63220680_C_G,chr2:63175734_G_A,chr2:63206361_*_-AG	P369A,L953V,G585R,833_834del	rs150973298,rs150215775,NA,NA	NM_001142614,NM_001142614,NM_001142614,NM_001142614		655319					4	0		1	35		0.881917	1	0.8
VAV3		chr1:108507419_A_G,chr1:108138867_C_T,chr1:108115987_C_T	W25R,A213T,W277X	rs138170759,NA,NA	NM_006113,NM_001079874,NM_001079874		655319					4	0		1	35		0.881917	1	0.8
ZNF777		chr7:149129829_C_T,chr7:149152476_G_A	A512T,T213M	rs17852167,NA	NM_015694,NM_015694		655319					4	0		1	35		0.881917	1	0.8
TP53		chr17:7577538_C_T,chr17:7577534_C_G,chr17:7578406_C_A,chr17:7577559_G_A	R116Q,R117S,R43L,S109F	rs11540652,NA,NA,rs28934573	NM_001126115,NM_001126115,NM_001126115,NM_001126115		676807					5	0		1	14		0.881917	1	0.833333
ABHD14A		chr3:52011912_G_A,chr3:52014532_G_A,chr3:52014904_C_T	R32Q,G174D,S229L	rs17849626,NA,NA	NM_015407,NM_015407,NM_015407		115892					4	0		1	34		0.881557	1	0.8
B4GALNT4		chr11:376331_T_A,chr11:377227_G_A	F426Y,D702N	rs149045708,NA	NM_178537,NM_178537		115892					4	0		1	34		0.881557	1	0.8
FERMT1		chr20:6093177_A_G	I160T	rs16991866	NM_017671		624239					4	0		1	34		0.881557	1	0.8
SCAF11		chr12:46320453_T_C,chr12:46320944_C_T	N1011D,R847H	rs150900606,rs28930670	NM_004719,NM_004719		624239					4	0		1	34		0.881557	1	0.8
OR4K14		chr14:20482919_A_C,chr14:20482511_G_A	L145R,P281L	rs17308108,rs74341536	NM_001004712,NM_001004712		625409					4	1		0	33		0.881176	0.8	1
RDH8		chr19:10132000_G_A	M202I	rs77833898	NM_015725		652035					4	0		1	33		0.881176	1	0.8
MCHR1		chr22:41077895_C_T,chr22:41077549_G_A,chr22:41077105_G_A	T411M,A296T,D148N	rs149604804,rs149149384,NA	NM_005297,NM_005297,NM_005297		655765					4	1		0	33		0.881176	0.8	1
FUK		chr16:70507040_G_A,chr16:70512234_C_T,chr16:70509601_G_A,chr16:70513223_G_A	A521T,R901W,A858T,A1024T	rs17881069,rs17881635,rs17884050,NA	NM_145059,NM_145059,NM_145059,NM_145059		23345					4	0		1	32		0.880771	1	0.8
KDM2B		chr12:122013747_C_T,chr12:121878962_C_T,chr12:121987399_G_T,chr12:121880456_*_-TCT	V66I,G1051D,T150N,860_861del	NA,NA,NA,NA	NM_001005366,NM_001005366,NM_001005366,NM_001005366		23345					4	0		1	32		0.880771	1	0.8
ZNF385D		chr3:21467150_T_G,chr3:21478662_G_A,chr3:21706469_G_T,chr3:21462732_T_C	K229T,T158M,P25H,T388A	rs149202584,NA,rs114302168,rs150123252	NM_024697,NM_024697,NM_024697,NM_024697		23345					4	0		1	32		0.880771	1	0.8
P2RY4		chrX:69478942_T_G,chrX:69478769_G_T	N178T,Q236K	rs1152187,NA	NM_002565,NM_002565		622400					4	1		0	32		0.880771	0.8	1
CHD4		chr12:6688039_G_T,chr12:6710183_C_T,chr12:6710930_C_A,chr12:6701953_G_T	L1652M,R279H,E147D,Q895K	NA,NA,NA,NA	NM_001273,NM_001273,NM_001273,NM_001273		631943					4	0		1	31		0.880341	1	0.8
CHD4		chr12:6710538_C_T,chr12:6710183_C_T,chr12:6697097_G_A,chr12:6701953_G_T	S239N,R279H,R1162W,Q895K	NA,NA,NA,NA	NM_001273,NM_001273,NM_001273,NM_001273		651927					4	0		1	31		0.880341	1	0.8
CTC1		chr17:8138569_C_G,chr17:8141873_G_A,chr17:8139594_G_A,chr17:8133908_G_A	G414A,A91V,R287X,L911F	rs62624978,NA,NA,NA	NM_025099,NM_025099,NM_025099,NM_025099		651927					4	0		1	31		0.880341	1	0.8
HSPA12B		chr20:3726664_G_A,chr20:3732265_G_T,chr20:3732638_C_T,chr20:3726607_C_T	E220K,A504S,A628V,R201C	rs61734308,rs13433190,NA,NA	NM_001197327,NM_001197327,NM_001197327,NM_001197327		651927					4	0		1	31		0.880341	1	0.8
OSBP2		chr22:31285190_C_G,chr22:31289891_A_G,chr22:31266556_C_T,chr22:31283414_C_T	T482R,M760V,R332C,A370V	rs35702187,rs34240867,NA,NA	NM_030758,NM_030758,NM_030758,NM_030758		651927					4	0		1	31		0.880341	1	0.8
PREX2		chr8:69017584_G_T,chr8:68950527_G_A,chr8:69104760_G_A,chr8:68965475_C_T	R976M,R280K,R1535Q,R363W	rs35559159,NA,NA,NA	NM_025170,NM_024870,NM_024870,NM_024870		651927					4	0		1	31		0.880341	1	0.8
SMG6		chr17:2202323_T_C	N575S	rs34047637	NM_017575		651927					4	0		1	31		0.880341	1	0.8
TRPM5		chr11:2432666_C_T	G900S	rs34364959	NM_014555		656260					4	1		0	31		0.880341	0.8	1
DUSP27		chr1:167095323_G_A,chr1:167097070_G_A,chr1:167096871_G_A,chr1:167096993_G_T	D319N,R901H,E835K,K875N	rs148591870,rs61748781,NA,NA	NM_001080426,NM_001080426,NM_001080426,NM_001080426		362868					8	0		2	50		0.877058	1	0.8
LAMC2		chr1:183191324_C_A,chr1:183184663_G_A	D247E,R115Q	rs2296306,rs17481405	NM_005562,NM_005562		650265					8	0		2	40		0.872872	1	0.8
FANCM		chr14:45650900_A_G,chr14:45667921_C_T,chr14:45645877_A_G,chr14:45606387_A_G,chr14:45644816_A_C	I1460V,R1931X,Y1307C,I208M,K953N	rs78211950,rs144567652,rs61730251,rs45547534,rs142864437	NM_020937,NM_020937,NM_020937,NM_020937,NM_020937		668264					13	0		3	43		0.871499	1	0.8125
FLNB		chr3:58145363_A_C,chr3:58090893_G_A,chr3:58104632_G_A,chr3:58141691_C_A	H2300P,R566Q,D927N,N2235K	NA,rs150747960,NA,NA	NM_001164319,NM_001164317,NM_001164317,NM_001164319		628312					8	0		2	37		0.871191	1	0.8
ZNF518B		chr4:10447155_A_T,chr4:10447194_T_G,chr4:10447640_A_G	H266Q,Q253H,S105P	rs149561889,rs73224493,rs10016702	NM_053042,NM_053042,NM_053042		650626					8	2		0	30		0.866025	0.8	1
FLNB		chr3:58145363_A_C,chr3:58090893_G_A,chr3:58104632_G_A,chr3:58141691_C_A,chr3:58141758_G_A	H2300P,R566Q,D927N,N2235K,A2258T	NA,rs150747960,NA,NA,NA	NM_001164319,NM_001164317,NM_001164317,NM_001164319,NM_001164319		645576					8	1		1	40		0.864499	0.888889	0.888889
PITPNM2		chr12:123480009_G_T,chr12:123519112_G_A,chr12:123481019_C_T,chr12:123494414_C_A,chr12:123481975_C_T	L661M,P9L,V590M,R209M,D457N	rs55813219,rs17884869,rs147212495,NA,NA	NM_020845,NM_020845,NM_020845,NM_020845,NM_020845		648213					8	1		1	40		0.864499	0.888889	0.888889
PRKD3		chr2:37513364_T_C,chr2:37506908_C_T,chr2:37543544_T_C,chr2:37480347_A_T	K289R,E385K,N42D,N882K	rs139649661,NA,rs11896614,rs141147191	NM_005813,NM_005813,NM_005813,NM_005813		649902					8	1		1	37		0.862573	0.888889	0.888889
SIDT1		chr3:113285276_G_A,chr3:113251935_G_A,chr3:113303574_C_T	V78M,G23R,R289X	rs2271496,rs13327031,NA	NM_017699,NM_017699,NM_017699		716163					8	1		1	37		0.862573	0.888889	0.888889
XDH		chr2:31560572_G_A,chr2:31572992_G_A,chr2:31611143_C_T	R1296W,T910M,G172R	rs45564939,rs669884,rs45523133	NM_000379,NM_000379,NM_000379		697265					7	0		2	44		0.862532	1	0.777778
ZNF556		chr19:2878014_C_T,chr19:2877426_C_T,chr19:2877779_C_T	A353V,T157I,R275X	rs79688558,rs34849844,rs139842259	NM_024967,NM_024967,NM_024967		704215					7	0		2	43		0.862096	1	0.777778
LRIG1		chr3:66430877_G_C,chr3:66465411_G_A,chr3:66449409_T_G,chr3:66436422_G_T	P1031R,R194C,E406A,A591D	rs332374,rs147639877,NA,NA	NM_015541,NM_015541,NM_015541,NM_015541		405647					7	0		2	37		0.859006	1	0.777778
XDH		chr2:31588936_T_A,chr2:31560572_G_A,chr2:31567595_G_A,chr2:31588906_C_A,chr2:31571136_G_T	I788F,R1296W,A1120V,G798C,Q1049K	rs141050887,rs45564939,NA,NA,NA	NM_000379,NM_000379,NM_000379,NM_000379,NM_000379		636344					7	0		2	37		0.859006	1	0.777778
ALX1		chr12:85674230_G_T,chr12:85677496_A_G,chr12:85677542_C_T	R64L,S125G,T140I	rs115596276,NA,NA	NM_006982,NM_006982,NM_006982		11926					3	0		1	56		0.858395	1	0.75
ARHGAP4		chrX:153184698_T_C,chrX:153175330_C_T,chrX:153179298_G_C	K241E,R760H,D356E	NA,NA,NA	NM_001666,NM_001666,NM_001666		11926					3	0		1	56		0.858395	1	0.75
ARHGEF7		chr13:111862254_C_G,chr13:111767938_A_C,chr13:111944543_G_A	P96A,K22T,R709H	NA,NA,NA	NM_001113512,NM_001113511,NM_001113512		11926					3	0		1	56		0.858395	1	0.75
BEST1		chr11:61730295_G_A,chr11:61724874_C_T,chr11:61730026_C_T	E497K,R158C,A407V	rs147192139,NA,NA	NM_001139443,NM_001139443,NM_001139443		11926					3	0		1	56		0.858395	1	0.75
CCDC13		chr3:42787486_C_T,chr3:42794173_T_C,chr3:42798677_C_A	V252I,K136R,R84L	rs77648483,NA,NA	NM_144719,NM_144719,NM_144719		11926					3	0		1	56		0.858395	1	0.75
CDKL5		chrX:18646617_C_T,chrX:18616640_C_A,chrX:18598070_A_G	R875W,P295H,N129D	NA,NA,NA	NM_003159,NM_003159,NM_003159		11926					3	0		1	56		0.858395	1	0.75
CRTC2		chr1:153930936_G_A,chr1:153923795_G_A,chr1:153923813_C_T	T13M,Q449X,D443N	rs145098683,NA,NA	NM_181715,NM_181715,NM_181715		11926					3	0		1	56		0.858395	1	0.75
CTAGE5		chr14:39818076_A_G,chr14:39788453_G_A,chr14:39771429_G_A	R643G,D472N,E269K	rs61742363,NA,NA	NM_001247988,NM_001247988,NM_001247988		11926					3	0		1	56		0.858395	1	0.75
DAPK1		chr9:90114051_G_A,chr9:90263726_C_T,chr9:90219936_A_G	G20D,R454C,I44V	NA,NA,NA	NM_004938,NM_004938,NM_004938		11926					3	0		1	56		0.858395	1	0.75
DZIP1L		chr3:137811281_T_G,chr3:137786477_G_A,chr3:137790624_T_A	K272Q,P633L,R492S	NA,NA,NA	NM_173543,NM_173543,NM_173543		11926					3	0		1	56		0.858395	1	0.75
F2RL2		chr5:75914003_T_C,chr5:75913945_A_G,chr5:75914239_G_T	M155V,V174A,P76H	rs2069700,NA,NA	NM_001256566,NM_001256566,NM_001256566		11926					3	0		1	56		0.858395	1	0.75
FBXO40		chr3:121341369_G_T,chr3:121345658_C_A,chr3:121341360_C_T	D365Y,D677E,R362X	NA,NA,NA	NM_016298,NM_016298,NM_016298		11926					3	0		1	56		0.858395	1	0.75
GLB1L		chr2:220104652_A_C,chr2:220103842_A_G,chr2:220107642_T_C	D237E,L345P,NA	NA,NA,NA	NM_024506,NM_024506,NM_024506		11926					3	0		1	56		0.858395	1	0.75
HEATR3		chr16:50112898_G_A,chr16:50117871_G_T,chr16:50112880_C_A	R337K,E355D,S331Y	rs150166531,NA,NA	NM_182922,NM_182922,NM_182922		11926					3	0		1	56		0.858395	1	0.75
MARCH6		chr5:10426560_C_T,chr5:10426608_T_C,chr5:10377947_G_T	A811V,I827T,E19D	NA,NA,NA	NM_005885,NM_005885,NM_005885		11926					3	0		1	56		0.858395	1	0.75
MCM7		chr7:99696228_T_G,chr7:99695367_C_A,chr7:99693749_T_A	K55N,E153D,T239S	NA,NA,NA	NM_182776,NM_182776,NM_182776		11926					3	0		1	56		0.858395	1	0.75
OAS2		chr12:113445592_G_A,chr12:113440849_G_A,chr12:113424988_G_C	G580E,R374H,C108S	NA,NA,NA	NM_002535,NM_002535,NM_001032731		11926					3	0		1	56		0.858395	1	0.75
PCDH19		chrX:99551643_C_T,chrX:99663031_C_T,chrX:99662112_G_A	A980T,E189K,S495L	NA,NA,NA	NM_001105243,NM_001105243,NM_001105243		11926					3	0		1	56		0.858395	1	0.75
PTPRG		chr3:62063892_C_T,chr3:62142767_G_A,chr3:62254809_C_T	S192F,V237I,R992C	rs148863663,NA,NA	NM_002841,NM_002841,NM_002841		11926					3	0		1	56		0.858395	1	0.75
PYGB		chr20:25257956_T_G,chr20:25263858_T_G,chr20:25271237_C_T	N283K,L522R,R650C	NA,NA,NA	NM_002862,NM_002862,NM_002862		11926					3	0		1	56		0.858395	1	0.75
SLC26A4		chr7:107336481_A_C,chr7:107314791_C_T,chr7:107340544_G_A	Q514P,Q200X,G544E	NA,NA,NA	NM_000441,NM_000441,NM_000441		11926					3	0		1	56		0.858395	1	0.75
TRPC3		chr4:122854003_G_A,chr4:122828458_G_A,chr4:122854036_G_T	T64M,T613I,P53Q	NA,NA,NA	NM_003305,NM_003305,NM_003305		11926					3	0		1	56		0.858395	1	0.75
ZFP14		chr19:36853062_A_C,chr19:36831974_C_A,chr19:36853074_C_T	L30V,G252C,A26T	NA,NA,NA	NM_020917,NM_020917,NM_020917		11926					3	0		1	56		0.858395	1	0.75
ZNF672		chr1:249142324_C_G,chr1:249142426_G_A,chr1:249142509_A_G	A284G,R318H,K346E	NA,NA,NA	NM_024836,NM_024836,NM_024836		11926					3	0		1	56		0.858395	1	0.75
ZNF7		chr8:146067502_G_A,chr8:146062872_C_T,chr8:146068108_A_C	R337H,A76V,Q539P	rs141409063,rs138582829,NA	NM_003416,NM_003416,NM_003416		11926					3	0		1	56		0.858395	1	0.75
GCAT		chr22:38212624_C_T,chr22:38211190_G_A	R413W,A238T	rs17856459,rs146361753	NM_001171690,NM_001171690		77021					3	1		0	56		0.858395	0.75	1
SIX4		chr14:61180336_C_T,chr14:61180354_T_C	R712H,D706G	rs112624131,NA	NM_017420,NM_017420		130813					3	1		0	56		0.858395	0.75	1
FAP		chr2:163075627_A_G,chr2:163030242_C_A,chr2:163046166_T_C	F185L,E675D,T517A	rs78722278,NA,NA	NM_004460,NM_004460,NM_004460		362639					3	0		1	56		0.858395	1	0.75
IGF1R		chr15:99454613_G_A,chr15:99440126_G_T,chr15:99467875_C_T	R511Q,R365L,S915L	rs33958176,NA,NA	NM_000875,NM_000875,NM_000875		362639					3	0		1	56		0.858395	1	0.75
PRKCB		chr16:24124353_G_A,chr16:24185859_C_T,chr16:24185901_G_A	G294E,A451V,R465H	NA,NA,NA	NM_002738,NM_002738,NM_002738		362639					3	0		1	56		0.858395	1	0.75
FCN3		chr1:27699673_*_-G	A105fs	rs28357092	NM_173452		670862					3	0		1	56		0.858395	1	0.75
GCC1		chr7:127224872_G_A	A122V	rs35322201	NM_024523		670862					3	0		1	56		0.858395	1	0.75
CDS1		chr4:85530633_G_T,chr4:85553002_A_C	L99F,K204T	rs36068434,NA	NM_001263,NM_001263		670865					3	0		1	56		0.858395	1	0.75
USP48		chr1:22030884_T_C,chr1:22079068_C_T	I796V,R206H	rs61749350,NA	NM_032236,NM_001032730		670865					3	0		1	56		0.858395	1	0.75
EMILIN1		chr2:27303086_G_T,chr2:27301969_C_A	V80F,C12X	rs112756874,NA	NM_007046,NM_007046		676967					3	0		1	56		0.858395	1	0.75
ZNF699		chr19:9406455_T_C,chr19:9406684_C_T,chr19:9406477_T_C	Y542C,V466M,K535E	NA,NA,NA	NM_198535,NM_198535,NM_198535		676982					3	1		0	56		0.858395	0.75	1
C1orf124		chr1:231487192_G_T,chr1:231488600_T_G,chr1:231474161_T_C	W155L,S321R,L11P	NA,NA,NA	NM_001261462,NM_032018,NM_001010984		687786					3	0		1	56		0.858395	1	0.75
KIAA1045		chr9:34972352_G_A,chr9:34978061_G_T,chr9:34971612_G_A	D130N,A386S,R106H	rs181962423,NA,NA	NM_015297,NM_015297,NM_015297		687786					3	0		1	56		0.858395	1	0.75
PRODH2		chr19:36290977_C_T	R525Q	rs3761097	NM_021232		687861					3	0		1	56		0.858395	1	0.75
PHYH		chr10:13325784_C_T,chr10:13336486_G_A,chr10:13323083_C_A	R145Q,T19M,D186Y	rs62619919,rs34571629,NA	NM_001037537,NM_001037537,NM_001037537		688497					3	1		0	56		0.858395	0.75	1
PHYH		chr10:13325784_C_T,chr10:13336486_G_A,chr10:13323083_C_A	R145Q,T19M,D186Y	rs62619919,rs34571629,NA	NM_001037537,NM_001037537,NM_001037537		692011					3	1		0	56		0.858395	0.75	1
ASIC3		chr7:150747896_C_T,chr7:150747972_G_A,chr7:150746127_C_G	P289S,G314E,S52X	rs114024820,NA,NA	NM_004769,NM_004769,NM_004769		700497					3	0		1	56		0.858395	1	0.75
CCNF		chr16:2499457_G_A,chr16:2505490_T_A,chr16:2487178_C_A	G465R,F604I,S132Y	NA,rs118131564,NA	NM_001761,NM_001761,NM_001761		700497					3	0		1	56		0.858395	1	0.75
IVNS1ABP		chr1:185267180_A_C,chr1:185269229_A_G,chr1:185270193_T_A	I639S,V468A,D344V	NA,NA,NA	NM_006469,NM_006469,NM_006469		700497					3	0		1	56		0.858395	1	0.75
NLRP9		chr19:56223313_C_T,chr19:56226431_G_A,chr19:56228092_*_+A	R899H,R831W,NA	NA,NA,NA	NM_176820,NM_176820,NM_176820		700497					3	0		1	56		0.858395	1	0.75
SLC15A3		chr11:60709520_C_A,chr11:60714011_A_G,chr11:60711192_G_T	G365V,S281P,T322N	rs78193365,NA,NA	NM_016582,NM_016582,NM_016582		700497					3	0		1	56		0.858395	1	0.75
TAAR5		chr6:132909837_C_T,chr6:132910707_G_T,chr6:132910333_A_G	R330H,A40D,Y165H	rs145127866,rs144579755,NA	NM_003967,NM_003967,NM_003967		700497					3	0		1	56		0.858395	1	0.75
WASF3		chr13:27255243_T_C,chr13:27241737_C_T,chr13:27255407_G_T	S257P,P118S,Q311H	NA,NA,NA	NM_006646,NM_006646,NM_006646		700497					3	0		1	56		0.858395	1	0.75
PUS3		chr11:125765528_G_A,chr11:125766041_C_T	P179S,G47R	rs35681508,rs148691077	NM_031307,NM_031307		703018					3	1		0	56		0.858395	0.75	1
PRKCB		chr16:24124353_G_A,chr16:24185859_C_T,chr16:24185901_G_A	G294E,A451V,R465H	NA,NA,NA	NM_002738,NM_002738,NM_002738		704799					3	0		1	56		0.858395	1	0.75
SDR16C5		chr8:57218237_T_G,chr8:57228621_T_G	E252A,T96P	rs151227475,NA	NM_138969,NM_138969		704799					3	0		1	56		0.858395	1	0.75
SLC6A13		chr12:333193_C_T,chr12:369001_*_-A	V334I,L73fs	rs577294,NA	NM_001190997,NM_001243392		704799					3	0		1	56		0.858395	1	0.75
NDST3		chr4:118975269_G_A,chr4:119026185_A_G,chr4:119059279_T_C	M68I,T332A,V432A	rs78812192,NA,NA	NM_004784,NM_004784,NM_004784		706172					3	0		1	56		0.858395	1	0.75
PDS5B		chr13:33316838_G_A,chr13:33330037_C_A,chr13:33327473_G_T	G862E,A1000E,E914X	NA,NA,NA	NM_015032,NM_015032,NM_015032		706172					3	0		1	56		0.858395	1	0.75
TDRD1		chr10:115973107_G_A,chr10:115980422_G_C,chr10:115970686_T_G	V612I,V864L,F540L	rs140438361,rs7914059,NA	NM_198795,NM_198795,NM_198795		706172					3	0		1	56		0.858395	1	0.75
ZMYM3		chrX:70466490_G_C,chrX:70462086_G_T	N789K,P1234T	rs151152741,NA	NM_001171162,NM_001171162		706172					3	0		1	56		0.858395	1	0.75
ZNF138		chr7:64292098_A_T,chr7:64291987_G_A,chr7:64292038_C_A	R134X,G97S,Q114K	rs145389450,rs35742014,NA	NM_006524,NM_006524,NM_006524		706172					3	0		1	56		0.858395	1	0.75
ZNF248		chr10:38120800_T_G,chr10:38121987_T_C,chr10:38121901_C_A	N495H,H99R,D128Y	NA,NA,NA	NM_021045,NM_021045,NM_021045		706172					3	0		1	56		0.858395	1	0.75
BIN1		chr2:127808053_G_A,chr2:127806112_C_T,chr2:127816669_G_A	Q356X,R407K,T276I	NA,NA,NA	NM_139351,NM_139351,NM_139347		709138					3	0		1	56		0.858395	1	0.75
IGF1R		chr15:99454613_G_A,chr15:99440126_G_T,chr15:99472828_G_A	R511Q,R365L,V942I	rs33958176,NA,NA	NM_000875,NM_000875,NM_000875		717478					3	0		1	56		0.858395	1	0.75
GRB14		chr2:165349593_C_T,chr2:165381542_C_A	V526I,G217V	rs142669508,rs34570870	NM_004490,NM_004490		722396					3	0		1	56		0.858395	1	0.75
DLG2		chr11:83641521_G_A,chr11:83195222_G_T,chr11:83177818_G_A	P383L,P682Q,R247W	rs185568966,NA,NA	NM_001206769,NM_001206769,NM_001142702		2061					3	0		1	55		0.858258	1	0.75
ALKBH2		chr12:109527872_T_C	I141V	rs139644396	NM_001001655		18719					3	0		1	55		0.858258	1	0.75
ASB10		chr7:150878421_G_C,chr7:150878387_C_A,chr7:150878399_C_T	R237G,G248V,R244H	rs61735708,NA,rs104886476	NM_001142459,NM_001142459,NM_001142459		23615					3	0		1	55		0.858258	1	0.75
ITIH4		chr3:52850999_A_G,chr3:52857645_G_A,chr3:52852501_C_T	L761P,S489L,R680H	rs73841137,NA,NA	NM_001166449,NM_001166449,NM_001166449		23615					3	0		1	55		0.858258	1	0.75
PEX14		chr1:10683166_G_A,chr1:10555335_G_A,chr1:10689704_C_T	V159M,S14N,S265L	rs74052157,NA,NA	NM_004565,NM_004565,NM_004565		23615					3	0		1	55		0.858258	1	0.75
SEMA7A		chr15:74710638_A_T,chr15:74703166_G_C,chr15:74703961_T_C	S115T,I586M,M491V	rs16968733,NA,NA	NM_003612,NM_001146029,NM_001146029		23615					3	0		1	55		0.858258	1	0.75
TCF3		chr19:1627422_T_C,chr19:1615748_G_A,chr19:1615314_C_T	K101R,T508M,V598I	rs41275842,rs139492270,NA	NM_001136139,NM_001136139,NM_003200		23615					3	0		1	55		0.858258	1	0.75
GOLM1		chr9:88651370_T_C,chr9:88642758_G_A,chr9:88694112_G_C	H217R,R394C,L42V	rs2297002,NA,NA	NM_016548,NM_016548,NM_016548		122758	Tretinoin(ATRA)	FDA approved	Ho		3	0		1	55		0.858258	1	0.75
JAK3		chr19:17953950_G_C,chr19:17954215_G_T,chr19:17943349_G_A	P151R,P132T,R887C	rs55778349,rs3212723,NA	NM_000215,NM_000215,NM_000215		122758	Tretinoin(ATRA)	FDA approved	Ho		3	0		1	55		0.858258	1	0.75
KBTBD5		chr3:42729754_G_A,chr3:42729787_G_A,chr3:42733387_*_-GAG	G425S,D436N,590_590del	rs138791086,NA,NA	NM_152393,NM_152393,NM_152393		122758	Tretinoin(ATRA)	FDA approved	Ho		3	0		1	55		0.858258	1	0.75
ANKRD10		chr13:111532381_G_A,chr13:111545455_T_A	T289M,N204I	rs34910313,NA	NM_017664,NM_017664		163482					3	0		1	55		0.858258	1	0.75
CEP135		chr4:56820412_G_A,chr4:56886923_G_T,chr4:56877633_G_T	R112H,Q1099H,R854I	rs77591659,NA,NA	NM_025009,NM_025009,NM_025009		163482					3	0		1	55		0.858258	1	0.75
HAVCR2		chr5:156533741_T_C,chr5:156533766_C_T	I97M,R89H	rs35960726,NA	NM_032782,NM_032782		163482					3	0		1	55		0.858258	1	0.75
RASA3		chr13:114784303_T_G,chr13:114784342_A_T,chr13:114778662_C_T	H293P,L280Q,A490T	NA,NA,NA	NM_007368,NM_007368,NM_007368		163482					3	0		1	55		0.858258	1	0.75
S1PR1		chr1:101704577_C_G,chr1:101705495_C_T,chr1:101705543_G_T	R13G,R319C,D335Y	rs41287280,NA,NA	NM_001400,NM_001400,NM_001400		163482					3	0		1	55		0.858258	1	0.75
SLC5A2		chr16:31501798_A_G,chr16:31500217_A_G,chr16:31500447_G_A	N654S,I433V,A485T	rs61742739,rs150546732,NA	NM_003041,NM_003041,NM_003041		163482					3	0		1	55		0.858258	1	0.75
PUS3		chr11:125765528_G_A,chr11:125766041_C_T	P179S,G47R	rs35681508,rs148691077	NM_031307,NM_031307		302042					3	1		0	55		0.858258	0.75	1
MAEL		chr1:166963277_G_A,chr1:166990359_A_G,chr1:166962021_G_A	R165Q,N360S,V142I	NA,rs34554682,NA	NM_032858,NM_032858,NM_032858		608068					3	1		0	55		0.858258	0.75	1
BEND6		chr6:56879990_A_C,chr6:56857206_C_T,chr6:56857175_G_C	K120Q,P51S,NA	NA,NA,NA	NM_152731,NM_152731,NM_152731		659934					3	1		0	55		0.858258	0.75	1
GLB1L		chr2:220104652_A_C,chr2:220103842_A_G,chr2:220104328_G_A	D237E,L345P,T286I	NA,NA,NA	NM_024506,NM_024506,NM_024506		668896					3	0		1	55		0.858258	1	0.75
RNF111		chr15:59358996_C_T,chr15:59350705_*_-C,chr15:59373373_G_C	T467M,S441X,Q729H	rs111330212,NA,NA	NM_017610,NM_017610,NM_017610		668896					3	0		1	55		0.858258	1	0.75
HIPK3		chr11:33308469_G_A,chr11:33308330_C_T,chr11:33369718_T_G	G170E,R124X,I771M	rs34698015,NA,NA	NM_001048200,NM_001048200,NM_005734		671978					3	1		0	55		0.858258	0.75	1
MFSD12		chr19:3546338_G_A,chr19:3547955_C_T,chr19:3548191_G_A	A370V,R243H,S195L	NA,rs10414812,NA	NM_001042680,NM_001042680,NM_001042680		671978					3	1		0	55		0.858258	0.75	1
ACSS2		chr20:33514998_G_A,chr20:33511162_G_A,chr20:33508351_C_T	R601H,V434I,H233Y	NA,rs60299071,NA	NM_001242393,NM_001242393,NM_001242393		676986					3	0		1	55		0.858258	1	0.75
CASKIN2		chr17:73497583_C_A,chr17:73500035_C_A,chr17:73502674_C_T	A1080S,Q410H,E121K	rs140270094,NA,NA	NM_001142643,NM_001142643,NM_001142643		676986					3	0		1	55		0.858258	1	0.75
EZH1		chr17:40872291_C_T,chr17:40880949_G_A,chr17:40872382_C_A	G222S,P4L,E191D	NA,NA,NA	NM_001991,NM_001991,NM_001991		676986					3	0		1	55		0.858258	1	0.75
TTC13		chr1:231047229_A_C,chr1:231094026_G_A,chr1:231052000_G_A	S712A,A129V,P624S	NA,NA,NA	NM_001122835,NM_001122835,NM_001122835		676986					3	0		1	55		0.858258	1	0.75
ZNF791		chr19:12739895_C_T,chr19:12739253_C_G,chr19:12739404_A_G	H518Y,Q304E,K354R	NA,NA,NA	NM_153358,NM_153358,NM_153358		676986					3	0		1	55		0.858258	1	0.75
PTPRG		chr3:62063892_C_T,chr3:62189385_A_G,chr3:62189096_T_G	S192F,Q639R,S543A	rs148863663,rs9870460,NA	NM_002841,NM_002841,NM_002841		677010					3	0		1	55		0.858258	1	0.75
ZNF18		chr17:11881498_A_G,chr17:11894428_G_A	F476L,P147L	rs62621364,rs139692409	NM_144680,NM_144680		689440					3	1		0	55		0.858258	0.75	1
ASB10		chr7:150878421_G_C,chr7:150878387_C_A,chr7:150878399_C_T	R237G,G248V,R244H	rs61735708,NA,rs104886476	NM_001142459,NM_001142459,NM_001142459		691413					3	0		1	55		0.858258	1	0.75
ITIH4		chr3:52850999_A_G,chr3:52857645_G_A,chr3:52852501_C_T	L761P,S489L,R680H	rs73841137,NA,NA	NM_001166449,NM_001166449,NM_001166449		691413					3	0		1	55		0.858258	1	0.75
PEX14		chr1:10683166_G_A,chr1:10555335_G_A,chr1:10689704_C_T	V159M,S14N,S265L	rs74052157,NA,NA	NM_004565,NM_004565,NM_004565		691413					3	0		1	55		0.858258	1	0.75
SEMA7A		chr15:74710638_A_T,chr15:74703166_G_C,chr15:74703961_T_C	S115T,I586M,M491V	rs16968733,NA,NA	NM_003612,NM_001146029,NM_001146029		691413					3	0		1	55		0.858258	1	0.75
TCF3		chr19:1627422_T_C,chr19:1615748_G_A,chr19:1615314_C_T	K101R,T508M,V598I	rs41275842,rs139492270,NA	NM_001136139,NM_001136139,NM_003200		691413					3	0		1	55		0.858258	1	0.75
HECW2		chr2:197183285_C_T,chr2:197187203_C_A,chr2:197084802_C_G	A777T,G295C,D1457H	rs144966097,NA,NA	NM_020760,NM_020760,NM_020760		702985					3	0		1	55		0.858258	1	0.75
PAMR1		chr11:35461235_C_T,chr11:35496184_T_C,chr11:35454355_C_T	R347Q,Q163R,R571H	rs150941960,rs117968051,NA	NM_001001991,NM_001001991,NM_001001991		702985					3	0		1	55		0.858258	1	0.75
HECW2		chr2:197183285_C_T,chr2:197187203_C_A,chr2:197084802_C_G	A777T,G295C,D1457H	rs144966097,NA,NA	NM_020760,NM_020760,NM_020760		702986					3	0		1	55		0.858258	1	0.75
PAMR1		chr11:35461235_C_T,chr11:35496184_T_C,chr11:35454355_C_T	R347Q,Q163R,R571H	rs150941960,rs117968051,NA	NM_001001991,NM_001001991,NM_001001991		702986					3	0		1	55		0.858258	1	0.75
PRKCB		chr16:24124353_G_A,chr16:24185859_C_T,chr16:24185901_G_A	G294E,A451V,R465H	NA,NA,NA	NM_002738,NM_002738,NM_002738		704244					3	0		1	55		0.858258	1	0.75
SDR16C5		chr8:57218237_T_G,chr8:57228621_T_G	E252A,T96P	rs151227475,NA	NM_138969,NM_138969		704244					3	0		1	55		0.858258	1	0.75
SLC6A13		chr12:333193_C_T,chr12:369001_*_-A	V334I,L73fs	rs577294,NA	NM_001190997,NM_001243392		704244					3	0		1	55		0.858258	1	0.75
GTF3C4		chr9:135553706_G_A,chr9:135554520_A_G,chr9:135554039_G_A	G234R,N505S,V345I	rs146657712,rs142926692,NA	NM_012204,NM_012204,NM_012204		711589					3	1		0	55		0.858258	0.75	1
ADAT2		chr6:143754985_G_A,chr6:143749615_T_A,chr6:143755035_A_C	A112V,E187D,F95L	rs192068876,rs61737651,NA	NM_182503,NM_182503,NM_182503		715726					3	0		1	55		0.858258	1	0.75
MTMR8		chrX:63488688_A_G,chrX:63488470_T_C,chrX:63490916_G_T	I615T,T688A,L507M	rs61746243,NA,NA	NM_017677,NM_017677,NM_017677		715726					3	0		1	55		0.858258	1	0.75
PHYH		chr10:13325784_C_T,chr10:13336486_G_A,chr10:13323083_C_A	R145Q,T19M,D186Y	rs62619919,rs34571629,NA	NM_001037537,NM_001037537,NM_001037537		740129					3	1		0	55		0.858258	0.75	1
ARHGEF18		chr19:7505367_G_A,chr19:7533823_C_T,chr19:7509192_T_C	G181R,A1010V,I300T	rs115555106,NA,NA	NM_001130955,NM_001130955,NM_001130955		741087					3	0		1	55		0.858258	1	0.75
PCDHGC4		chr5:140866832_G_C,chr5:140866239_G_A,chr5:140866779_C_T	V698L,R500Q,S680L	rs144347539,NA,NA	NM_018928,NM_018928,NM_018928		741431					3	0		1	55		0.858258	1	0.75
TTC7A		chr2:47277182_T_C,chr2:47222299_C_G,chr2:47278959_G_T	S672P,I342M,V698F	rs149602485,NA,NA	NM_020458,NM_020458,NM_020458		741431					3	0		1	55		0.858258	1	0.75
FAP		chr2:163075627_A_G,chr2:163030242_C_A,chr2:163046166_T_C	F185L,E675D,T517A	rs78722278,NA,NA	NM_004460,NM_004460,NM_004460		743045					3	0		1	55		0.858258	1	0.75
PPHLN1		chr12:42840082_A_C,chr12:42835192_T_C	N423T,S255P	rs149559306,NA	NM_001143787,NM_001143789		743045					3	0		1	55		0.858258	1	0.75
SDR16C5		chr8:57218237_T_G,chr8:57228621_T_G	E252A,T96P	rs151227475,NA	NM_138969,NM_138969		743045					3	0		1	55		0.858258	1	0.75
VPS33B		chr15:91545411_C_T,chr15:91550201_G_A	S425N,H227Y	rs139709507,NA	NM_018668,NM_018668		743045					3	0		1	55		0.858258	1	0.75
ATL3		chr11:63410966_A_C	V238G	NA	NM_015459		743066					3	1		0	55		0.858258	0.75	1
KRTAP4-3		chr17:39323971_G_A,chr17:39324123_C_T,chr17:39324349_G_A	P152S,R101H,R26C	rs428371,rs143200002,NA	NM_033187,NM_033187,NM_033187		743066					3	1		0	55		0.858258	0.75	1
CD300LG		chr17:41926126_C_T,chr17:41939212_T_C	R82C,V311A	rs72836561,rs116253080	NM_001168322,NM_145273		743067					3	1		0	55		0.858258	0.75	1
WDR31		chr9:116085423_G_A,chr9:116083816_G_A,chr9:116094236_C_T	P113S,Q205X,V23M	rs10817479,rs145607129,rs144785948	NM_001012361,NM_001012361,NM_001012361		749798					3	0		1	55		0.858258	1	0.75
NAT1		chr8:18080116_G_A	R187Q	rs4986782	NM_001160174		295					3	0		1	54		0.858116	1	0.75
TMX3		chr18:66348256_C_T	V333I	rs149874821	NM_019022		295					3	0		1	54		0.858116	1	0.75
ZNF320		chr19:53384826_C_T	G185R	rs142947258	NM_207333		295					3	0		1	54		0.858116	1	0.75
TTC7A		chr2:47277182_T_C,chr2:47222299_C_G,chr2:47278959_G_T	S672P,I342M,V698F	rs149602485,NA,NA	NM_020458,NM_020458,NM_020458		42405					3	0		1	54		0.858116	1	0.75
B3GALTL		chr13:31891743_G_A,chr13:31860902_G_A	G369S,R337H	rs34638481,NA	NM_194318,NM_194318		43567					3	0		1	54		0.858116	1	0.75
RANBP17		chr5:170725801_T_G,chr5:170336717_G_A,chr5:170346484_A_C	V1069G,R181H,T381P	rs141289901,rs144195437,NA	NM_022897,NM_022897,NM_022897		43567					3	0		1	54		0.858116	1	0.75
ZNF568		chr19:37440497_A_T,chr19:37441233_A_T,chr19:37440924_T_A	I84L,N329I,M226K	rs77828090,NA,NA	NM_001204837,NM_001204837,NM_001204837		43567					3	0		1	54		0.858116	1	0.75
FAP		chr2:163075627_A_G,chr2:163030242_C_A,chr2:163046166_T_C	F185L,E675D,T517A	rs78722278,NA,NA	NM_004460,NM_004460,NM_004460		94820					3	0		1	54		0.858116	1	0.75
SLC5A2		chr16:31497593_A_C,chr16:31500598_*_-TCT,chr16:31500447_G_A	T191P,535_536del,A485T	NA,NA,NA	NM_003041,NM_003041,NM_003041		94820					3	0		1	54		0.858116	1	0.75
KIF4A		chrX:69561780_T_G,chrX:69607079_C_T	L422W,R722W	rs1199457,NA	NM_012310,NM_012310		109248					3	1		0	54		0.858116	0.75	1
RSPH1		chr21:43896152_C_T,chr21:43892951_T_C,chr21:43897478_A_C	G245R,R303G,L217W	rs151158140,rs150629342,rs138007679	NM_080860,NM_080860,NM_080860		109248					3	1		0	54		0.858116	0.75	1
BRF2		chr8:37702445_G_A,chr8:37702357_C_T,chr8:37702039_T_C	R275W,R304H,Q410R	rs144553072,NA,NA	NM_018310,NM_018310,NM_018310		144694					3	0		1	54		0.858116	1	0.75
FAP		chr2:163075627_A_G,chr2:163030242_C_A,chr2:163046166_T_C	F185L,E675D,T517A	rs78722278,NA,NA	NM_004460,NM_004460,NM_004460		167452					3	0		1	54		0.858116	1	0.75
PPHLN1		chr12:42840082_A_C,chr12:42835192_T_C	N423T,S255P	rs149559306,NA	NM_001143787,NM_001143789		167452					3	0		1	54		0.858116	1	0.75
SDR16C5		chr8:57218237_T_G,chr8:57228621_T_G	E252A,T96P	rs151227475,NA	NM_138969,NM_138969		167452					3	0		1	54		0.858116	1	0.75
VPS33B		chr15:91545411_C_T,chr15:91550201_G_A	S425N,H227Y	rs139709507,NA	NM_018668,NM_018668		167452					3	0		1	54		0.858116	1	0.75
SHD		chr19:4283059_G_A,chr19:4283068_G_A,chr19:4282957_*_+C	G138S,V141M,Q130fs	rs2287714,rs138591689,NA	NM_020209,NM_020209,NM_020209		303534					3	0		1	54		0.858116	1	0.75
SLC6A13		chr12:333193_C_T,chr12:369001_*_-A	V334I,L73fs	rs577294,NA	NM_001190997,NM_001243392		303534					3	0		1	54		0.858116	1	0.75
IGF1R		chr15:99454613_G_A,chr15:99440126_G_T,chr15:99467875_C_T	R511Q,R365L,S915L	rs33958176,NA,NA	NM_000875,NM_000875,NM_000875		320209					3	0		1	54		0.858116	1	0.75
PPHLN1		chr12:42840082_A_C,chr12:42835192_T_C	N423T,S255P	rs149559306,NA	NM_001143787,NM_001143789		320209					3	0		1	54		0.858116	1	0.75
SLC6A13		chr12:333193_C_T,chr12:369001_*_-A	V334I,L73fs	rs577294,NA	NM_001190997,NM_001243392		320209					3	0		1	54		0.858116	1	0.75
VPS33B		chr15:91545411_C_T,chr15:91550201_G_A	S425N,H227Y	rs139709507,NA	NM_018668,NM_018668		320209					3	0		1	54		0.858116	1	0.75
FAP		chr2:163075627_A_G,chr2:163030242_C_A,chr2:163046166_T_C	F185L,E675D,T517A	rs78722278,NA,NA	NM_004460,NM_004460,NM_004460		356363					3	0		1	54		0.858116	1	0.75
PPHLN1		chr12:42840082_A_C,chr12:42835192_T_C	N423T,S255P	rs149559306,NA	NM_001143787,NM_001143789		356363					3	0		1	54		0.858116	1	0.75
SDR16C5		chr8:57218237_T_G,chr8:57228621_T_G	E252A,T96P	rs151227475,NA	NM_138969,NM_138969		356363					3	0		1	54		0.858116	1	0.75
VPS33B		chr15:91545411_C_T,chr15:91550201_G_A	S425N,H227Y	rs139709507,NA	NM_018668,NM_018668		356363					3	0		1	54		0.858116	1	0.75
PTPRS		chr19:5222831_G_A,chr19:5211760_G_A,chr19:5231588_C_T	A969V,A1245V,V617M	rs2230610,NA,NA	NM_130854,NM_130853,NM_130854		375875					3	0		1	54		0.858116	1	0.75
WDFY3		chr4:85678252_A_C,chr4:85623616_C_T,chr4:85600263_G_A	C1751G,R2829H,T3319I	rs150181993,NA,NA	NM_014991,NM_014991,NM_014991		375875					3	0		1	54		0.858116	1	0.75
OAS2		chr12:113440849_G_A,chr12:113444250_G_C,chr12:113424988_G_C	R374H,E501Q,C108S	NA,NA,NA	NM_002535,NM_002535,NM_001032731		400995					3	0		1	54		0.858116	1	0.75
ZNF7		chr8:146067502_G_A,chr8:146062872_C_T,chr8:146068108_A_C	R337H,A76V,Q539P	rs141409063,rs138582829,NA	NM_003416,NM_003416,NM_003416		400995					3	0		1	54		0.858116	1	0.75
GPRC5A		chr12:13061583_A_G,chr12:13061727_A_G	I134V,T182A	rs146456083,rs12368599	NM_003979,NM_003979		407307					3	0		1	54		0.858116	1	0.75
PTPRS		chr19:5222831_G_A,chr19:5211760_G_A,chr19:5231588_C_T	A969V,A1245V,V617M	rs2230610,NA,NA	NM_130854,NM_130853,NM_130854		407307					3	0		1	54		0.858116	1	0.75
WDFY3		chr4:85678252_A_C,chr4:85623616_C_T,chr4:85600263_G_A	C1751G,R2829H,T3319I	rs150181993,NA,NA	NM_014991,NM_014991,NM_014991		407307					3	0		1	54		0.858116	1	0.75
AMOTL2		chr3:134079019_C_G,chr3:134089758_C_T,chr3:134077462_G_T	Q604H,R173Q,P735Q	rs151045996,rs143351962,NA	NM_016201,NM_016201,NM_016201		666450					3	0		1	54		0.858116	1	0.75
GALNT11		chr7:151791576_A_C,chr7:151810476_A_G,chr7:151805281_C_T	E88D,E409G,R291C	rs139026724,rs73161885,rs141950078	NM_022087,NM_022087,NM_022087		666450					3	0		1	54		0.858116	1	0.75
IL22RA1		chr1:24460721_C_A,chr1:24469538_G_A,chr1:24465094_C_T	V171F,S12F,V52I	rs147757191,NA,NA	NM_021258,NM_021258,NM_021258		671844					3	0		1	54		0.858116	1	0.75
KPNB1		chr17:45730168_C_G,chr17:45753783_G_A	P70A,G641S	rs61750353,NA	NM_002265,NM_002265		671844					3	0		1	54		0.858116	1	0.75
HTR1A		chr5:63256888_C_A,chr5:63257465_T_C	R220L,I28V	rs1800044,rs1799921	NM_000524,NM_000524		673811					3	1		0	54		0.858116	0.75	1
MCHR1		chr22:41077895_C_T,chr22:41077105_G_A	T411M,D148N	rs149604804,NA	NM_005297,NM_005297		673811					3	1		0	54		0.858116	0.75	1
PARD6B		chr20:49354499_G_A,chr20:49366743_G_T,chr20:49366817_*_-C	V58I,Q279H,P304fs	rs142377445,rs41283604,NA	NM_032521,NM_032521,NM_032521		673811					3	1		0	54		0.858116	0.75	1
FGG		chr4:155530877_C_T	G191R	rs6063	NM_000509		673814					3	0		1	54		0.858116	1	0.75
AFF4		chr5:132219077_T_C,chr5:132219119_C_T,chr5:132216874_G_T	T1107A,A1093T,F1123L	rs139490054,NA,NA	NM_014423,NM_014423,NM_014423		674499					3	0		1	54		0.858116	1	0.75
ALOXE3		chr17:8018280_G_T,chr17:8012521_G_T,chr17:8017801_C_T	T309K,D643E,NA,NA	NA,NA,NA	NM_001165960,NM_001165960,NM_021628,NM_001165960		674499					3	0		1	54		0.858116	1	0.75
DHTKD1		chr10:12129639_G_T,chr10:12148291_A_G,chr10:12139826_C_T	A210S,Y648C,P501L	rs146741810,NA,NA	NM_018706,NM_018706,NM_018706		674499					3	0		1	54		0.858116	1	0.75
GAPVD1		chr9:128097479_*_-ACA,chr9:128064304_T_G,chr9:128070148_G_A	819_820del,I76M,R477Q	NA,NA,NA	NM_015635,NM_015635,NM_015635		674499					3	0		1	54		0.858116	1	0.75
IVNS1ABP		chr1:185267180_A_C,chr1:185278194_T_G,chr1:185270193_T_A	I639S,K74N,D344V	NA,NA,NA	NM_006469,NM_006469,NM_006469		674499					3	0		1	54		0.858116	1	0.75
KDM5C		chrX:53226075_A_C,chrX:53226093_T_C,chrX:53227802_C_T	V858G,Q852R,A729T	NA,NA,NA	NM_001146702,NM_001146702,NM_001146702		674499					3	0		1	54		0.858116	1	0.75
LRRN1		chr3:3887508_C_G,chr3:3887625_C_T	L395V,R434C	rs35362954,NA	NM_020873,NM_020873		674499					3	0		1	54		0.858116	1	0.75
MPHOSPH9		chr12:123705962_C_T,chr12:123706192_C_T	G125S,G48D	rs36121382,NA	NM_022782,NM_022782		674499					3	0		1	54		0.858116	1	0.75
NLRP9		chr19:56223313_C_T,chr19:56223299_C_T,chr19:56226431_G_A	R899H,D904N,R831W	NA,NA,NA	NM_176820,NM_176820,NM_176820		674499					3	0		1	54		0.858116	1	0.75
PHF19		chr9:123632759_G_A,chr9:123624224_T_G,chr9:123631573_C_A	P109L,K397T,R167S	rs151197147,NA,NA	NM_001009936,NM_015651,NM_015651		674499					3	0		1	54		0.858116	1	0.75
PRKCG		chr19:54387447_G_A,chr19:54387413_A_G,chr19:54407913_G_T	E79K,NA,E561X	NA,NA,NA	NM_002739,NM_002739,NM_002739		674499					3	0		1	54		0.858116	1	0.75
RPTOR		chr17:78931486_C_T,chr17:78829302_C_A,chr17:78796945_C_T	R987W,D451E,A353V	NA,NA,NA	NM_001163034,NM_001163034,NM_001163034		674499					3	0		1	54		0.858116	1	0.75
SLC15A3		chr11:60709520_C_A,chr11:60711192_G_T,chr11:60707069_C_T	G365V,T322N,E440K	rs78193365,NA,NA	NM_016582,NM_016582,NM_016582		674499					3	0		1	54		0.858116	1	0.75
TROVE2		chr1:193051753_C_A,chr1:193045734_C_A,chr1:193046163_T_G	P460H,S302Y,F357V	rs181825934,rs191227109,NA	NM_001042369,NM_001042369,NM_001042369		674499					3	0		1	54		0.858116	1	0.75
TTC13		chr1:231067050_G_T,chr1:231047229_A_C,chr1:231048414_A_C	L379I,S712A,D674E	NA,NA,NA	NM_001122835,NM_001122835,NM_001122835		674499					3	0		1	54		0.858116	1	0.75
ZNF470		chr19:57089268_C_T,chr19:57089803_G_T,chr19:57089635_G_T	R491W,R669I,R613I	rs143920172,NA,NA	NM_001001668,NM_001001668,NM_001001668		674499					3	0		1	54		0.858116	1	0.75
ZNF568		chr19:37440738_G_T,chr19:37441233_A_T,chr19:37440924_T_A	G164V,N329I,M226K	NA,NA,NA	NM_001204837,NM_001204837,NM_001204837		674499					3	0		1	54		0.858116	1	0.75
LY86		chr6:6626579_T_C,chr6:6654849_A_G,chr6:6654825_G_T	S93P,M160V,V152L	rs5743649,rs1802323,NA	NM_004271,NM_004271,NM_004271		676577					3	0		1	54		0.858116	1	0.75
MAGEE2		chrX:75003794_C_T,chrX:75004008_T_G,chrX:75004088_G_T	G365R,K293N,L267M	NA,NA,NA	NM_138703,NM_138703,NM_138703		676577					3	0		1	54		0.858116	1	0.75
PIGR		chr1:207107806_G_A,chr1:207109122_C_T	T555I,A363T	rs7542760,NA	NM_002644,NM_002644		676577					3	0		1	54		0.858116	1	0.75
USP28		chr11:113672358_C_A,chr11:113672370_C_T,chr11:113700037_C_T	D969Y,E965K,G314D	rs34534955,NA,NA	NM_020886,NM_020886,NM_020886		676577					3	0		1	54		0.858116	1	0.75
GALNT11		chr7:151791576_A_C,chr7:151791365_C_T,chr7:151805281_C_T	E88D,A18V,R291C	rs139026724,rs146627996,rs141950078	NM_022087,NM_022087,NM_022087		681323					3	0		1	54		0.858116	1	0.75
PDE10A		chr6:165808695_C_T,chr6:165749684_G_A,chr6:165843834_C_G	V494I,A732V,NA	rs140135628,NA,NA	NM_001130690,NM_001130690,NM_001130690		681323					3	0		1	54		0.858116	1	0.75
PRKCB		chr16:24124353_G_A,chr16:24185859_C_T,chr16:24185901_G_A	G294E,A451V,R465H	NA,NA,NA	NM_002738,NM_002738,NM_002738		684785					3	0		1	54		0.858116	1	0.75
SDR16C5		chr8:57218237_T_G,chr8:57228621_T_G	E252A,T96P	rs151227475,NA	NM_138969,NM_138969		684785					3	0		1	54		0.858116	1	0.75
SLC6A13		chr12:333193_C_T,chr12:369001_*_-A	V334I,L73fs	rs577294,NA	NM_001190997,NM_001243392		684785					3	0		1	54		0.858116	1	0.75
LRRTM1		chr2:80529551_A_C,chr2:80530608_G_A,chr2:80530530_G_T	V465G,R113C,L139M	rs148119501,NA,NA	NM_178839,NM_178839,NM_178839		685293					3	0		1	54		0.858116	1	0.75
SDR16C5		chr8:57218237_T_G,chr8:57228621_T_G	E252A,T96P	rs151227475,NA	NM_138969,NM_138969		685293					3	0		1	54		0.858116	1	0.75
APOL5		chr22:36122726_G_A,chr22:36122380_T_A	R204Q,S89T	NA,rs41283201	NM_030642,NM_030642		686512					3	0		1	54		0.858116	1	0.75
SDR16C5		chr8:57218237_T_G,chr8:57228621_T_G	E252A,T96P	rs151227475,NA	NM_138969,NM_138969		687022					3	0		1	54		0.858116	1	0.75
ACY1		chr3:52023020_C_T,chr3:52023042_G_A,chr3:52022545_G_A	R314C,R321H,W237X	rs2229152,rs121912701,NA	NM_001198896,NM_001198896,NM_001198896		687826					3	0		1	54		0.858116	1	0.75
DCAF15		chr19:14070085_T_C,chr19:14067170_C_T,chr19:14070447_C_T	V338A,P207L,R425C	rs7245761,NA,NA	NM_138353,NM_138353,NM_138353		687826					3	0		1	54		0.858116	1	0.75
ZNF775		chr7:150094851_A_G	T428A	rs13225910	NM_173680		696643					3	1		0	54		0.858116	0.75	1
GABBR2		chr9:101068408_G_A,chr9:101148007_C_T,chr9:101304306_G_A	P742S,G526E,T160M	NA,NA,NA	NM_005458,NM_005458,NM_005458		701679					3	0		1	54		0.858116	1	0.75
IPO5		chr13:98670840_C_G,chr13:98672039_A_G,chr13:98658550_G_A	F924L,N1032S,G573E	NA,NA,NA	NM_002271,NM_002271,NM_002271		701679					3	0		1	54		0.858116	1	0.75
POLD3		chr11:74347276_G_A,chr11:74347299_C_G,chr11:74347270_G_A	R385H,L393V,R383Q	NA,rs147578662,rs150870592	NM_006591,NM_006591,NM_006591		701679					3	0		1	54		0.858116	1	0.75
SLC6A14		chrX:115569008_T_G,chrX:115572175_G_A,chrX:115588815_A_G	N33K,G86S,N552S	NA,NA,NA	NM_007231,NM_007231,NM_007231		701679					3	0		1	54		0.858116	1	0.75
ACTRT3		chr3:169485588_G_C	L251V	rs34273285	NM_032487		709250					3	0		1	54		0.858116	1	0.75
ACTRT3		chr3:169485588_G_C	L251V	rs34273285	NM_032487		709251					3	0		1	54		0.858116	1	0.75
PHYH		chr10:13325784_C_T,chr10:13336486_G_A,chr10:13323083_C_A	R145Q,T19M,D186Y	rs62619919,rs34571629,NA	NM_001037537,NM_001037537,NM_001037537		722572					3	1		0	54		0.858116	0.75	1
ADAMTSL1		chr9:18639300_G_A	S242N	rs776755	NM_001040272		722650					3	0		1	54		0.858116	1	0.75
GRAMD1A		chr19:35510304_C_T,chr19:35502408_C_T	R441W,R179C	rs73038384,NA	NM_001136199,NM_001136199		735041					3	0		1	54		0.858116	1	0.75
PUS3		chr11:125765528_G_A,chr11:125766041_C_T	P179S,G47R	rs35681508,rs148691077	NM_031307,NM_031307		742380			HDAC		3	1		0	54		0.858116	0.75	1
MARVELD2		chr5:68716110_T_A,chr5:68716156_C_T,chr5:68716081_C_T	L300M,T315I,P290L	rs72773422,NA,NA	NM_001038603,NM_001038603,NM_001038603		742853					3	1		0	54		0.858116	0.75	1
FBXO39		chr17:6683878_C_T	L231F	rs1509123	NM_153230		742906					3	1		0	54		0.858116	0.75	1
LENG8		chr19:54966557_G_C	R279P	rs35061854	NM_052925		743065					3	1		0	54		0.858116	0.75	1
FAM40B		chr7:129110498_T_A,chr7:129098165_G_A,chr7:129094370_T_C	V629D,R383Q,NA,NA	rs61746947,rs2242030,NA	NM_001134336,NM_001134336,NM_020704,NM_001134336		748717					3	0		1	54		0.858116	1	0.75
APBB1IP		chr10:26792144_G_A,chr10:26855924_C_A,chr10:26830593_C_T	A158T,P503Q,A376V	rs113442503,NA,NA	NM_019043,NM_019043,NM_019043		749868					3	0		1	54		0.858116	1	0.75
TMEM245		chr9:111881856_T_C,chr9:111795659_C_T	H113R,S841N	rs1051474,NA	NM_032012,NM_032012		749868					3	0		1	54		0.858116	1	0.75
DUS1L		chr17:80016250_T_G,chr17:80017902_C_T,chr17:80022802_T_C	K417Q,G364S,Y45C	rs145282065,rs73999366,NA	NM_022156,NM_022156,NM_022156		42656					3	0		1	53		0.857969	1	0.75
MFSD12		chr19:3547955_C_T,chr19:3548191_G_A	R243H,S195L	rs10414812,NA	NM_001042680,NM_001042680		42656					3	0		1	53		0.857969	1	0.75
MYO5A		chr15:52635394_T_A,chr15:52689519_G_A,chr15:52613630_A_C	R1320S,R400C,V1574G	rs61731219,NA,NA	NM_000259,NM_000259,NM_001142495		88135					3	0		1	53		0.857969	1	0.75
OTOP2		chr17:72923362_C_A,chr17:72923779_C_A,chr17:72927108_T_C	H165Q,L177I,C460R	NA,NA,NA	NM_178160,NM_178160,NM_178160		88135					3	0		1	53		0.857969	1	0.75
CAMLG		chr5:134076812_G_A	V78I	rs12657663	NM_001745		98892					3	1		0	53		0.857969	0.75	1
DUS1L		chr17:80016250_T_G,chr17:80017902_C_T,chr17:80022802_T_C	K417Q,G364S,Y45C	rs145282065,rs73999366,NA	NM_022156,NM_022156,NM_022156		108608					3	0		1	53		0.857969	1	0.75
MFSD12		chr19:3547955_C_T,chr19:3548191_G_A	R243H,S195L	rs10414812,NA	NM_001042680,NM_001042680		108608					3	0		1	53		0.857969	1	0.75
MARVELD2		chr5:68716110_T_A,chr5:68716156_C_T,chr5:68716081_C_T	L300M,T315I,P290L	rs72773422,NA,NA	NM_001038603,NM_001038603,NM_001038603		114572					3	1		0	53		0.857969	0.75	1
GMIP		chr19:19751344_C_T,chr19:19753346_G_T	G92E,N34K	rs141644834,rs149802001	NM_016573,NM_016573		117199					3	0		1	53		0.857969	1	0.75
AADACL4		chr1:12726169_G_A,chr1:12726571_G_A,chr1:12726310_*_-GGCGTGACGCCATCT	R216Q,R350H,263_268del	rs146900669,NA,NA	NM_001013630,NM_001013630,NM_001013630		117285					3	0		1	53		0.857969	1	0.75
OR4K1		chr14:20404238_G_A,chr14:20404301_A_G	R138Q,H159R	rs3916626,NA	NM_001004063,NM_001004063		119889					3	1		0	53		0.857969	0.75	1
PHYH		chr10:13325784_C_T,chr10:13336486_G_A,chr10:13323083_C_A	R145Q,T19M,D186Y	rs62619919,rs34571629,NA	NM_001037537,NM_001037537,NM_001037537		157469					3	1		0	53		0.857969	0.75	1
RTN4		chr2:55254165_T_A,chr2:55277226_C_T,chr2:55252321_C_T	D357V,A71T,V972I	rs11677099,rs117465650,NA	NM_020532,NM_020532,NM_020532		157469					3	1		0	53		0.857969	0.75	1
PHYH		chr10:13325784_C_T,chr10:13336486_G_A,chr10:13323083_C_A	R145Q,T19M,D186Y	rs62619919,rs34571629,NA	NM_001037537,NM_001037537,NM_001037537		157725					3	1		0	53		0.857969	0.75	1
RTN4		chr2:55254165_T_A,chr2:55277226_C_T,chr2:55252321_C_T	D357V,A71T,V972I	rs11677099,rs117465650,NA	NM_020532,NM_020532,NM_020532		157725					3	1		0	53		0.857969	0.75	1
MARVELD2		chr5:68716110_T_A,chr5:68716156_C_T,chr5:68716081_C_T	L300M,T315I,P290L	rs72773422,NA,NA	NM_001038603,NM_001038603,NM_001038603		159228					3	1		0	53		0.857969	0.75	1
IGF1R		chr15:99454613_G_A,chr15:99440126_G_T,chr15:99467875_C_T	R511Q,R365L,S915L	rs33958176,NA,NA	NM_000875,NM_000875,NM_000875		211193					3	0		1	53		0.857969	1	0.75
PPHLN1		chr12:42840082_A_C,chr12:42835192_T_C	N423T,S255P	rs149559306,NA	NM_001143787,NM_001143789		211193					3	0		1	53		0.857969	1	0.75
SLC6A13		chr12:333193_C_T,chr12:369001_*_-A	V334I,L73fs	rs577294,NA	NM_001190997,NM_001243392		211193					3	0		1	53		0.857969	1	0.75
VPS33B		chr15:91545411_C_T,chr15:91550201_G_A	S425N,H227Y	rs139709507,NA	NM_018668,NM_018668		211193					3	0		1	53		0.857969	1	0.75
C1orf49		chr1:178490387_A_G,chr1:178484998_A_G,chr1:178483868_C_T	N200D,E63G,R50W	rs35619308,rs16852957,rs144999625	NM_001170722,NM_001170722,NM_001170722		268222					3	1		0	53		0.857969	0.75	1
KCNB1		chr20:47989527_C_T,chr20:47990260_G_A	S857N,P613S	rs34280195,rs112735799	NM_004975,NM_004975		268222					3	1		0	53		0.857969	0.75	1
FAP		chr2:163075627_A_G,chr2:163030242_C_A,chr2:163046166_T_C	F185L,E675D,T517A	rs78722278,NA,NA	NM_004460,NM_004460,NM_004460		292928					3	0		1	53		0.857969	1	0.75
PPHLN1		chr12:42840082_A_C,chr12:42835192_T_C	N423T,S255P	rs149559306,NA	NM_001143787,NM_001143789		292928					3	0		1	53		0.857969	1	0.75
SDR16C5		chr8:57218237_T_G,chr8:57228621_T_G	E252A,T96P	rs151227475,NA	NM_138969,NM_138969		292928					3	0		1	53		0.857969	1	0.75
VPS33B		chr15:91545411_C_T,chr15:91550201_G_A	S425N,H227Y	rs139709507,NA	NM_018668,NM_018668		292928					3	0		1	53		0.857969	1	0.75
STEAP2		chr7:89856433_G_A,chr7:89856643_A_G,chr7:89856524_G_C	G214E,Y284C,Q244H	rs13228098,rs138124501,NA	NM_001244945,NM_001244945,NM_001244945		360853					3	1		0	53		0.857969	0.75	1
AMOTL2		chr3:134079019_C_G,chr3:134089758_C_T,chr3:134077462_G_T	Q604H,R173Q,P735Q	rs151045996,rs143351962,NA	NM_016201,NM_016201,NM_016201		363916					3	0		1	53		0.857969	1	0.75
APBB1IP		chr10:26855955_G_C,chr10:26855924_C_A,chr10:26830593_C_T	K513N,P503Q,A376V	rs114997244,NA,NA	NM_019043,NM_019043,NM_019043		363916					3	0		1	53		0.857969	1	0.75
CHD4		chr12:6688050_G_A,chr12:6710538_C_T,chr12:6701953_G_T	S1648L,S239N,Q895K	rs35512811,NA,NA	NM_001273,NM_001273,NM_001273		363916					3	0		1	53		0.857969	1	0.75
GALNT11		chr7:151791576_A_C,chr7:151810476_A_G,chr7:151805281_C_T	E88D,E409G,R291C	rs139026724,rs73161885,rs141950078	NM_022087,NM_022087,NM_022087		363916					3	0		1	53		0.857969	1	0.75
NOM1		chr7:156752722_G_C,chr7:156755824_C_G	E496Q,I622M	rs145439145,rs114948943	NM_138400,NM_138400		363916					3	0		1	53		0.857969	1	0.75
PPHLN1		chr12:42840082_A_C,chr12:42835192_T_C	N423T,S255P	rs149559306,NA	NM_001143787,NM_001143789		363916					3	0		1	53		0.857969	1	0.75
SLC6A13		chr12:330193_C_T,chr12:333193_C_T,chr12:369001_*_-A	R485Q,V334I,L73fs	rs61741313,rs577294,NA	NM_001190997,NM_001190997,NM_001243392		363916					3	0		1	53		0.857969	1	0.75
VPS33B		chr15:91545411_C_T,chr15:91550201_G_A	S425N,H227Y	rs139709507,NA	NM_018668,NM_018668		363916					3	0		1	53		0.857969	1	0.75
AIP		chr11:67256861_C_T,chr11:67250697_G_A,chr11:67257654_C_T	H135Y,G23E,A205V	rs150487522,rs116940576,NA	NM_003977,NM_003977,NM_003977		649577					3	1		0	53		0.857969	0.75	1
DHODH		chr16:72042682_A_C,chr16:72057421_C_T,chr16:72057466_C_T	K7Q,A341V,T356M	rs3213422,rs61733129,NA	NM_001361,NM_001361,NM_001361		657838					3	1		0	53		0.857969	0.75	1
C5orf22		chr5:31532534_G_C,chr5:31538369_T_C	R12P,V127A	rs76256365,rs34357988	NM_018356,NM_018356		658003					3	0		1	53		0.857969	1	0.75
SH3BP2		chr4:2834080_C_T,chr4:2835561_A_G,chr4:2831774_G_A	R477W,X562W,V381M	rs148761331,rs190648042,NA	NM_001122681,NM_001122681,NM_001122681		658003					3	0		1	53		0.857969	1	0.75
JMY		chr5:78610174_A_G,chr5:78533315_A_T,chr5:78533302_A_G	H720R,E281V,M277V	rs16876657,NA,NA	NM_152405,NM_152405,NM_152405		664285					3	0		1	53		0.857969	1	0.75
KRTAP13-4		chr21:31802759_T_C,chr21:31803054_G_A	W56R,R154H	rs149298552,rs999597	NM_181600,NM_181600		664285					3	0		1	53		0.857969	1	0.75
RSPH1		chr21:43896152_C_T,chr21:43892951_T_C	G245R,R303G	rs151158140,rs150629342	NM_080860,NM_080860		664285					3	0		1	53		0.857969	1	0.75
FKTN		chr9:108397495_A_G,chr9:108397456_A_G,chr9:108363426_C_T	N446D,T433A,R56C	rs41313301,rs141918432,rs41277797	NM_006731,NM_006731,NM_006731		665685					3	0		1	53		0.857969	1	0.75
ITLN2		chr1:160920441_A_G	S168P	rs79889663	NM_080878		665962					3	1		0	53		0.857969	0.75	1
ACTBL2		chr5:56778235_A_C,chr5:56777430_G_A,chr5:56777908_A_C	D100E,P369S,I209M	rs147178651,NA,NA	NM_001017992,NM_001017992,NM_001017992		669162					3	1		0	53		0.857969	0.75	1
KPNB1		chr17:45730168_C_G,chr17:45753783_G_A	P70A,G641S	rs61750353,NA	NM_002265,NM_002265		669757					3	0		1	53		0.857969	1	0.75
CBX8		chr17:77768955_C_T,chr17:77768696_T_C,chr17:77768849_C_T	E217K,N303S,R252Q	rs144276670,rs61758361,NA	NM_020649,NM_020649,NM_020649		671014					3	0		1	53		0.857969	1	0.75
SLC5A2		chr16:31501798_A_G,chr16:31500598_*_-TCT,chr16:31500447_G_A	N654S,535_536del,A485T	rs61742739,NA,NA	NM_003041,NM_003041,NM_003041		671014					3	0		1	53		0.857969	1	0.75
GAA		chr17:78086765_G_T,chr17:78081364_C_T,chr17:78078797_C_A	R660L,T234M,L138M	NA,NA,NA	NM_000152,NM_000152,NM_000152		671128					3	0		1	53		0.857969	1	0.75
GOLIM4		chr3:167742358_*_-CCT	605_606del	NA	NM_014498		671128					3	0		1	53		0.857969	1	0.75
DENND1A		chr9:126144759_G_A,chr9:126220094_G_A,chr9:126439021_G_T	S661L,T359I,A117E	rs149353656,rs147957932,NA	NM_020946,NM_020946,NM_020946		671129					3	0		1	53		0.857969	1	0.75
ETNK1		chr12:22814023_A_G	Q284R	rs75025746	NM_018638		681079					3	1		0	53		0.857969	0.75	1
MTMR8		chrX:63563559_C_T,chrX:63488470_T_C,chrX:63490916_G_T	G303S,T688A,L507M	rs148205697,NA,NA	NM_017677,NM_017677,NM_017677		683911					3	0		1	53		0.857969	1	0.75
PI4K2B		chr4:25235801_G_A,chr4:25256793_G_A	E6K,R177Q	rs10021593,NA	NM_018323,NM_018323		683911					3	0		1	53		0.857969	1	0.75
BICC1		chr10:60562953_A_C,chr10:60556218_G_A,chr10:60548181_C_T	N711T,C433Y,R200W	rs138916713,NA,NA	NM_001080512,NM_001080512,NM_001080512		684355					3	1		0	53		0.857969	0.75	1
C18orf1		chr18:13645528_G_A,chr18:13643392_C_T,chr18:13645494_*_-C	A189T,P66L,P177fs	NA,NA,NA	NM_181483,NM_004338,NM_181483		684355					3	1		0	53		0.857969	0.75	1
PTK7		chr6:43112267_C_T,chr6:43109672_T_G	A647V,F461C	rs34764696,NA	NM_152881,NM_152881		684355					3	1		0	53		0.857969	0.75	1
SPNS3		chr17:4391185_C_G,chr17:4337456_T_C,chr17:4351559_G_A	P512R,I65T,R244K	rs149163440,NA,RS12450838	NM_182538,NM_182538,NM_182538		684355					3	1		0	53		0.857969	0.75	1
ARHGAP4		chrX:153184698_T_C,chrX:153187085_C_T,chrX:153175306_C_T	K241E,G82E,R768Q	NA,NA,rs3213439	NM_001666,NM_001164741,NM_001666		684378					3	0		1	53		0.857969	1	0.75
BAZ1B		chr7:72892177_C_T,chr7:72873978_T_G,chr7:72858390_G_A	M538I,K1107T,P1305L	NA,NA,NA	NM_032408,NM_032408,NM_032408		684378					3	0		1	53		0.857969	1	0.75
BCOR		chrX:39932333_C_A,chrX:39911582_T_C,chrX:39934138_C_T	E756X,N1631S,G154E	NA,NA,NA	NM_001123383,NM_001123384,NM_001123383		684378					3	0		1	53		0.857969	1	0.75
CBX2		chr17:77758597_C_T,chr17:77758032_A_G,chr17:77755772_T_C	A452V,T264A,C154R	rs76915888,NA,NA	NM_005189,NM_005189,NM_032647		684378					3	0		1	53		0.857969	1	0.75
CEP85L		chr6:118803091_C_G,chr6:118887371_A_C	Q532H,L114R	rs9489410,NA	NM_001042475,NM_001042475		684378					3	0		1	53		0.857969	1	0.75
GRIP1		chr12:66765694_G_A,chr12:66742923_G_A,chr12:66788115_C_T	S864L,A1021V,G616R	NA,NA,NA	NM_001178074,NM_001178074,NM_001178074		684378					3	0		1	53		0.857969	1	0.75
MTOR		chr1:11169375_A_C,chr1:11190797_A_C,chr1:11272530_C_T	I2500M,V1801G,A1134T	NA,NA,NA	NM_004958,NM_004958,NM_004958		684378					3	0		1	53		0.857969	1	0.75
NARS2		chr11:78147748_A_C,chr11:78282480_G_A,chr11:78176968_A_G	F241V,R51C,L146P	NA,NA,NA	NM_001243251,NM_024678,NM_001243251		684378					3	0		1	53		0.857969	1	0.75
PCDHA3		chr5:140181539_G_A,chr5:140182286_C_T,chr5:140181308_*_-GAAT	E253K,R502C,176_177del	NA,NA,NA	NM_018906,NM_018906,NM_018906		684378					3	0		1	53		0.857969	1	0.75
PPP1R13B		chr14:104204050_C_G,chr14:104216160_G_A,chr14:104251133_T_G	Q1004H,R314C,Q92H	NA,NA,NA	NM_015316,NM_015316,NM_015316		684378					3	0		1	53		0.857969	1	0.75
TLR6		chr4:38828757_C_T,chr4:38831016_G_A,chr4:38831055_A_C	A780T,Q27X,F14V	rs149433021,NA,NA	NM_006068,NM_006068,NM_006068		684378					3	0		1	53		0.857969	1	0.75
ASNSD1		chr2:190532538_C_T,chr2:190532266_G_A,chr2:190531365_G_C	R505C,G470R,Q169H	NA,NA,NA	NM_019048,NM_019048,NM_019048		684442					3	0		1	53		0.857969	1	0.75
CEACAM4		chr19:42132274_G_A,chr19:42132193_T_C,chr19:42128106_C_T	P42L,K69R,A154T	rs148045742,rs3848568,NA	NM_001817,NM_001817,NM_001817		688994					3	1		0	53		0.857969	0.75	1
PHYH		chr10:13325784_C_T,chr10:13336486_G_A,chr10:13323083_C_A	R145Q,T19M,D186Y	rs62619919,rs34571629,NA	NM_001037537,NM_001037537,NM_001037537		689728					3	1		0	53		0.857969	0.75	1
PUS3		chr11:125765528_G_A,chr11:125766041_C_T	P179S,G47R	rs35681508,rs148691077	NM_031307,NM_031307		692647					3	1		0	53		0.857969	0.75	1
STXBP5		chr6:147655322_G_T,chr6:147704023_A_C,chr6:147694876_G_T	V704F,L1065F,G995C	rs140102693,NA,NA	NM_001127715,NM_139244,NM_139244		695655					3	0		1	53		0.857969	1	0.75
OR2T10		chr1:248756502_A_C,chr1:248756331_C_T	S190A,V247M	rs41269353,NA	NM_001004693,NM_001004693		696154					3	0		1	53		0.857969	1	0.75
PDE5A		chr4:120528064_A_C,chr4:120528438_G_A	S181A,A56V	rs17051276,NA	NM_001083,NM_001083		696154					3	0		1	53		0.857969	1	0.75
MED13		chr17:60140614_T_C,chr17:60042388_G_A,chr17:60038959_C_T	T39A,P1608L,R1749K	rs35998015,rs151011641,NA	NM_005121,NM_005121,NM_005121		699968					3	0		1	53		0.857969	1	0.75
FAP		chr2:163075627_A_G,chr2:163030242_C_A,chr2:163046166_T_C	F185L,E675D,T517A	rs78722278,NA,NA	NM_004460,NM_004460,NM_004460		704883					3	0		1	53		0.857969	1	0.75
OR2Y1		chr5:180166599_C_T,chr5:180166748_T_C	V154M,Y104C	rs11954074,NA	NM_001001657,NM_001001657		704883					3	0		1	53		0.857969	1	0.75
C12orf52		chr12:113629471_C_A,chr12:113629296_C_T	T220K,R162X	rs34831139,NA	NM_032848,NM_032848		707817					3	0		1	53		0.857969	1	0.75
RASAL1		chr12:113573237_C_G,chr12:113565637_G_A	V11L,A93V	rs7960087,rs146551951	NM_001193521,NM_001193521		707817					3	0		1	53		0.857969	1	0.75
TMEM79		chr1:156255448_A_G,chr1:156255531_C_T,chr1:156255502_C_A	D144G,R172C,P162H	rs116664767,NA,NA	NM_032323,NM_032323,NM_032323		707817					3	0		1	53		0.857969	1	0.75
SFMBT2		chr10:7214505_C_A,chr10:7242441_G_A	Q701H,P498L	rs117946311,rs41306403	NM_001018039,NM_001018039		711671					3	1		0	53		0.857969	0.75	1
SLC29A1		chr6:44198362_T_C,chr6:44199809_G_T	I216T,E313D	rs45573936,NA	NM_001078174,NM_001078174		715577					3	1		0	53		0.857969	0.75	1
DNAH6		chr2:84806753_A_G	T727A	rs140577999	NM_001370		715639					3	0		1	53		0.857969	1	0.75
KRTAP24-1		chr21:31654809_C_T	G148S	rs77638540	NM_001085455		715639					3	0		1	53		0.857969	1	0.75
OR51V1		chr11:5221027_T_A,chr11:5221308_G_T	S302C,A208D	NA,rs148749797	NM_001004760,NM_001004760		715639					3	0		1	53		0.857969	1	0.75
SIRT2		chr19:39379770_C_T	R116H	rs144373891	NM_001193286		715639					3	0		1	53		0.857969	1	0.75
AHDC1		chr1:27877216_C_T,chr1:27875122_C_T,chr1:27875779_G_A	V471M,D1169N,P950S	rs147276945,NA,NA	NM_001029882,NM_001029882,NM_001029882		716000					3	0		1	53		0.857969	1	0.75
CRTC2		chr1:153927362_C_T,chr1:153923795_G_A,chr1:153923816_C_T	R120Q,Q449X,A442T	NA,NA,NA	NM_181715,NM_181715,NM_181715		716000					3	0		1	53		0.857969	1	0.75
CYLD		chr16:50783668_T_G,chr16:50810111_G_T,chr16:50783772_G_A	I20S,R312M,V55M	NA,NA,NA	NM_001042355,NM_001042355,NM_001042355		716000					3	0		1	53		0.857969	1	0.75
FAM13C		chr10:61028416_C_T,chr10:61028447_G_A,chr10:61007458_C_A	G280D,R270W,E460D	NA,NA,NA	NM_001001971,NM_001001971,NM_001001971		716000					3	0		1	53		0.857969	1	0.75
FURIN		chr15:91424546_A_G,chr15:91424854_T_C,chr15:91419705_A_G	K608R,S711P,E97G	NA,NA,NA	NM_002569,NM_002569,NM_002569		716000					3	0		1	53		0.857969	1	0.75
KCNH4		chr17:40318339_C_A,chr17:40312264_C_G,chr17:40318344_A_T	D606Y,D950H,L604H	NA,NA,NA	NM_012285,NM_012285,NM_012285		716000					3	0		1	53		0.857969	1	0.75
NUP155		chr5:37309267_C_T,chr5:37350335_C_A,chr5:37352911_G_A	V852M,R193S,R103X	NA,NA,NA	NM_004298,NM_004298,NM_004298		716000					3	0		1	53		0.857969	1	0.75
PCDHA4		chr5:140187692_A_G,chr5:140187455_T_C,chr5:140187568_G_A	Y307C,L228S,A266T	rs145409201,NA,NA	NM_018907,NM_018907,NM_018907		716000					3	0		1	53		0.857969	1	0.75
UGGT1		chr2:128935448_G_A,chr2:128945090_A_G,chr2:128896379_G_A	D1223N,D1515G,V558I	NA,NA,NA	NM_020120,NM_020120,NM_020120		716000					3	0		1	53		0.857969	1	0.75
USPL1		chr13:31195341_A_T,chr13:31221143_C_T,chr13:31232469_A_G	I22L,P396L,K752R	NA,NA,NA	NM_005800,NM_005800,NM_005800		716000					3	0		1	53		0.857969	1	0.75
CAMTA2		chr17:4875628_A_G	S905P	rs16942615	NM_001171166		717487					3	0		1	53		0.857969	1	0.75
ZBTB11		chr3:101384382_G_T,chr3:101390174_G_A,chr3:101390206_C_T	T350N,S193F,NA	rs33957144,NA,NA	NM_014415,NM_014415,NM_014415		717487					3	0		1	53		0.857969	1	0.75
PHYH		chr10:13325784_C_T,chr10:13336486_G_A,chr10:13323083_C_A	R145Q,T19M,D186Y	rs62619919,rs34571629,NA	NM_001037537,NM_001037537,NM_001037537		719503					3	1		0	53		0.857969	0.75	1
SSH3		chr11:67075183_C_T,chr11:67079143_G_A,chr11:67076921_G_A	R256W,V589M,R372H	rs149465975,rs151106240,NA	NM_017857,NM_017857,NM_017857		720462					3	1		0	53		0.857969	0.75	1
CBX2		chr17:77758597_C_T,chr17:77758653_C_G,chr17:77758032_A_G	A452V,P471A,T264A	rs76915888,rs141957173,NA	NM_005189,NM_005189,NM_005189		722873					3	0		1	53		0.857969	1	0.75
DLST		chr14:75360066_C_T	P204L	rs142872233	NM_001933		722873					3	0		1	53		0.857969	1	0.75
DPCD		chr10:103369129_G_T,chr10:103369157_T_C,chr10:103360998_G_C	Q171H,S181P,Q103H	NA,NA,NA	NM_015448,NM_015448,NM_015448		722873					3	0		1	53		0.857969	1	0.75
FAP		chr2:163070503_G_A,chr2:163030242_C_A,chr2:163046166_T_C	S316L,E675D,T517A	NA,NA,NA	NM_004460,NM_004460,NM_004460		722873					3	0		1	53		0.857969	1	0.75
GPR149		chr3:154055638_A_C,chr3:154147382_A_G,chr3:154147325_T_C	D682E,L8S,N27S	NA,NA,NA	NM_001038705,NM_001038705,NM_001038705		722873					3	0		1	53		0.857969	1	0.75
HIRA		chr22:19348776_C_G,chr22:19341567_G_A,chr22:19365461_G_A	R690T,A879V,S515L	NA,NA,NA	NM_003325,NM_003325,NM_003325		722873					3	0		1	53		0.857969	1	0.75
IL10RB		chr21:34668492_T_G,chr21:34652102_C_T,chr21:34640796_C_A	L270V,S126F,N49K	NA,NA,NA	NM_000628,NM_000628,NM_000628		722873					3	0		1	53		0.857969	1	0.75
MRPL20		chr1:1337592_G_C,chr1:1337569_G_A,chr1:1342307_C_A	I107M,S115F,K60N	NA,NA,NA	NM_017971,NM_017971,NM_017971		722873					3	0		1	53		0.857969	1	0.75
PPP2R5D		chr6:42975942_C_A,chr6:42977081_*_+T,chr6:42978458_C_T	F181L,Y319fs,A407V	NA,NA,NA	NM_180977,NM_180977,NM_180977		722873					3	0		1	53		0.857969	1	0.75
PTPRO		chr12:15742448_G_A,chr12:15661564_G_A,chr12:15668453_A_G	R318Q,V443I,I496V	rs151225487,rs71459181,NA	NM_030668,NM_002848,NM_002848		722873					3	0		1	53		0.857969	1	0.75
SDR16C5		chr8:57218237_T_G,chr8:57228621_T_G	E252A,T96P	rs151227475,NA	NM_138969,NM_138969		722873					3	0		1	53		0.857969	1	0.75
SLC23A2		chr20:4837827_G_A,chr20:4855295_T_G,chr20:4843493_C_T	R582W,K291T,G473R	rs139545711,NA,NA	NM_005116,NM_005116,NM_005116		722873					3	0		1	53		0.857969	1	0.75
SOX6		chr11:16068175_G_A,chr11:16340159_C_A,chr11:16340147_G_A	A476V,R93L,T97I	NA,NA,NA	NM_001145811,NM_001145811,NM_001145811		722873					3	0		1	53		0.857969	1	0.75
TUT1		chr11:62343395_G_A,chr11:62344743_C_T,chr11:62356609_C_T	S637F,R432H,R94Q	rs144904888,rs117162358,NA	NM_022830,NM_022830,NM_022830		722873					3	0		1	53		0.857969	1	0.75
RAB3IL1		chr11:61675644_T_C,chr11:61669946_G_A,chr11:61675714_T_C	Q49R,H323Y,T26A	rs174477,rs3815045,rs34281659	NM_013401,NM_013401,NM_013401		722948					3	1		0	53		0.857969	0.75	1
AMOTL2		chr3:134079019_C_G,chr3:134089758_C_T,chr3:134077462_G_T	Q604H,R173Q,P735Q	rs151045996,rs143351962,NA	NM_016201,NM_016201,NM_016201		723432					3	0		1	53		0.857969	1	0.75
GALNT11		chr7:151791576_A_C,chr7:151810476_A_G,chr7:151805281_C_T	E88D,E409G,R291C	rs139026724,rs73161885,rs141950078	NM_022087,NM_022087,NM_022087		723432					3	0		1	53		0.857969	1	0.75
SLC26A7		chr8:92346523_A_G	I215V	rs16912250	NM_052832		724530					3	0		1	53		0.857969	1	0.75
STXBP5		chr6:147655322_G_T,chr6:147694876_G_T,chr6:147655295_G_A	V704F,G995C,G695S	rs140102693,NA,NA	NM_001127715,NM_139244,NM_001127715		724530					3	0		1	53		0.857969	1	0.75
NLRP9		chr19:56223313_C_T,chr19:56249615_G_C,chr19:56226431_G_A	R899H,I42M,R831W	NA,rs80009430,NA	NM_176820,NM_176820,NM_176820		725848					3	0		1	53		0.857969	1	0.75
RAD23A		chr19:13059626_C_T	T200M	rs4987202	NM_005053		732695					3	1		0	53		0.857969	0.75	1
PCDHGC4		chr5:140866832_G_C,chr5:140866239_G_A,chr5:140866779_C_T	V698L,R500Q,S680L	rs144347539,NA,NA	NM_018928,NM_018928,NM_018928		736076					3	0		1	53		0.857969	1	0.75
TTC7A		chr2:47277182_T_C,chr2:47222299_C_G,chr2:47278959_G_T	S672P,I342M,V698F	rs149602485,NA,NA	NM_020458,NM_020458,NM_020458		736076					3	0		1	53		0.857969	1	0.75
ACTN2		chr1:236920792_C_A,chr1:236906269_G_A,chr1:236902717_A_G	R721S,R394Q,K331R	rs149433837,NA,NA	NM_001103,NM_001103,NM_001103		740825					3	0		1	53		0.857969	1	0.75
ARMC12		chr6:35704964_G_A,chr6:35715059_G_A,chr6:35715099_C_T	A27T,E183K,A196V	rs77517647,rs148096096,NA	NM_145028,NM_145028,NM_145028		740825					3	0		1	53		0.857969	1	0.75
DHTKD1		chr10:12129639_G_T,chr10:12139826_C_T,chr10:12133625_G_C	A210S,P501L,Q367H	rs146741810,NA,NA	NM_018706,NM_018706,NM_018706		740825					3	0		1	53		0.857969	1	0.75
GPR39		chr2:133403118_A_T,chr2:133403041_T_G,chr2:133175021_G_A	N434I,I408M,A136T	NA,NA,NA	NM_001508,NM_001508,NM_001508		740825					3	0		1	53		0.857969	1	0.75
RAI1		chr17:17700301_A_G,chr17:17701136_G_A,chr17:17698049_G_T	K1347E,R1625K,R596L	rs34521483,NA,NA	NM_030665,NM_030665,NM_030665		740825					3	0		1	53		0.857969	1	0.75
SARDH		chr9:136582482_C_A,chr9:136596474_C_T	E372D,G215S	rs35218200,NA	NM_001134707,NM_001134707		740825					3	0		1	53		0.857969	1	0.75
ZNF280B		chr22:22843189_C_T,chr22:22842664_T_C,chr22:22843165_T_C	E179K,T354A,R187G	NA,rs41277495,NA	NM_080764,NM_080764,NM_080764		740825					3	0		1	53		0.857969	1	0.75
IL10RB		chr21:34652114_G_A,chr21:34652102_C_T,chr21:34640796_C_A	R130H,S126F,N49K	NA,NA,NA	NM_000628,NM_000628,NM_000628		6278					3	0		1	52		0.857816	1	0.75
ITIH4		chr3:52850999_A_G,chr3:52857645_G_A,chr3:52852501_C_T	L761P,S489L,R680H	rs73841137,NA,NA	NM_001166449,NM_001166449,NM_001166449		21545					3	0		1	52		0.857816	1	0.75
PCDH19		chrX:99551747_G_A,chrX:99657538_C_G,chrX:99662112_G_A	A945V,G820A,S495L	NA,NA,NA	NM_001105243,NM_001105243,NM_001105243		21545					3	0		1	52		0.857816	1	0.75
SEMA7A		chr15:74710638_A_T,chr15:74703166_G_C,chr15:74703961_T_C	S115T,I586M,M491V	rs16968733,NA,NA	NM_003612,NM_001146029,NM_001146029		21545					3	0		1	52		0.857816	1	0.75
TCF3		chr19:1627422_T_C,chr19:1615748_G_A,chr19:1615314_C_T	K101R,T508M,V598I	rs41275842,rs139492270,NA	NM_001136139,NM_001136139,NM_003200		21545					3	0		1	52		0.857816	1	0.75
FANCC		chr9:98009786_C_T,chr9:97897705_G_A,chr9:97933412_A_G	V60I,H256Y,L157S	rs138629441,NA,NA	NM_000136,NM_000136,NM_000136		85431					3	0		1	52		0.857816	1	0.75
MFSD12		chr19:3546338_G_A,chr19:3547955_C_T,chr19:3548191_G_A	A370V,R243H,S195L	NA,rs10414812,NA	NM_001042680,NM_001042680,NM_001042680		97371					3	0		1	52		0.857816	1	0.75
MTMR8		chrX:63488688_A_G,chrX:63488470_T_C,chrX:63490916_G_T	I615T,T688A,L507M	rs61746243,NA,NA	NM_017677,NM_017677,NM_017677		97371					3	0		1	52		0.857816	1	0.75
KRTAP24-1		chr21:31654809_C_T,chr21:31655179_A_C	G148S,C24W	rs77638540,NA	NM_001085455,NM_001085455		129409					3	1		0	52		0.857816	0.75	1
OR51V1		chr11:5221027_T_A,chr11:5221132_G_A,chr11:5221308_G_T	S302C,L267F,A208D	NA,rs61736992,rs148749797	NM_001004760,NM_001004760,NM_001004760		129409					3	1		0	52		0.857816	0.75	1
SHC3		chr9:91690082_C_T,chr9:91653075_C_T,chr9:91793373_C_T	S224N,E497K,M1I	rs35046724,rs149700558,NA	NM_016848,NM_016848,NM_016848		325661					3	1		0	52		0.857816	0.75	1
USP48		chr1:22030884_T_C,chr1:22050466_A_T,chr1:22079068_C_T	I796V,S525T,R206H	rs61749350,rs145929456,NA	NM_032236,NM_032236,NM_001032730		350856					3	1		0	52		0.857816	0.75	1
WDR20		chr14:102675837_G_T	G383C	rs12888595	NM_001242416		350856					3	1		0	52		0.857816	0.75	1
MYT1		chr20:62859299_G_A,chr20:62854504_G_A	D884N,G813R	NA,NA	NM_004535,NM_004535		407260					3	0		1	52		0.857816	1	0.75
PHACTR3		chr20:58342349_C_T,chr20:58348365_G_A	P214L,M150I	rs73598372,NA	NM_001199505,NM_183246		407260					3	0		1	52		0.857816	1	0.75
ZNF420		chr19:37619177_T_G,chr19:37618280_T_A	F428L,H129Q	NA,NA	NM_144689,NM_144689		407260					3	0		1	52		0.857816	1	0.75
APBB1IP		chr10:26792144_G_A,chr10:26855924_C_A,chr10:26830593_C_T	A158T,P503Q,A376V	rs113442503,NA,NA	NM_019043,NM_019043,NM_019043		648652					3	0		1	52		0.857816	1	0.75
SDR16C5		chr8:57218237_T_G,chr8:57221549_T_C	E252A,D168G	rs151227475,NA	NM_138969,NM_138969		648652					3	0		1	52		0.857816	1	0.75
FCRL4		chr1:157566136_G_A,chr1:157548632_C_T	P12S,A430T	rs75108086,NA	NM_031282,NM_031282		657194					3	0		1	52		0.857816	1	0.75
REC8		chr14:24646411_*_+CGA,chr14:24646408_*_+GGA,chr14:24646413_*_+ATG	E229delinsDE,E228delinsEE,A230delinsDA	NA,NA,NA	NM_001048205,NM_001048205,NM_001048205		657194					3	0		1	52		0.857816	1	0.75
ZNF167		chr3:44611759_A_G,chr3:44612065_C_T	D386G,T488I	rs149725884,NA	NM_018651,NM_018651		657194					3	0		1	52		0.857816	1	0.75
CIDEA		chr18:12277150_G_A,chr18:12274117_C_T	A181T,S119L	rs115278913,NA	NM_001279,NM_001279		657195					3	0		1	52		0.857816	1	0.75
FAM73B		chr9:131811694_C_T,chr9:131804785_T_C,chr9:131832622_C_T	A152V,V100A,R558W	rs117022779,rs16930845,NA	NM_032809,NM_032809,NM_032809		657329					3	0		1	52		0.857816	1	0.75
ACSS2		chr20:33511162_G_A,chr20:33513983_G_C,chr20:33508351_C_T	V434I,G506A,H233Y	rs60299071,rs45486997,NA	NM_001242393,NM_001242393,NM_001242393		657767					3	0		1	52		0.857816	1	0.75
PACSIN3		chr11:47203983_G_A,chr11:47201843_G_A,chr11:47204275_C_T	A61V,T166I,A2T	rs7106654,NA,rs113909496	NM_001184974,NM_001184974,NM_001184974		657767					3	0		1	52		0.857816	1	0.75
HES3		chr1:6304454_A_G,chr1:6305292_C_A	N10S,P96T	rs114198341,rs61760836	NM_001024598,NM_001024598		658486					3	0		1	52		0.857816	1	0.75
OR1B1		chr9:125391444_C_T,chr9:125391807_C_A,chr9:125391445_G_C	R124H,S3I,R124G	rs139740700,NA,NA	NM_001004450,NM_001004450,NM_001004450		658486					3	0		1	52		0.857816	1	0.75
PPP2R1A		chr19:52724258_A_G,chr19:52709238_G_T,chr19:52714540_G_A	S464G,E64D,E100K	NA,rs11537696,NA	NM_014225,NM_014225,NM_014225		658486					3	0		1	52		0.857816	1	0.75
APOBEC1		chr12:7805154_G_A,chr12:7805414_C_T	P108S,W21X	rs61753204,rs34275479	NM_001644,NM_001644		666135					3	0		1	52		0.857816	1	0.75
CDS1		chr4:85530633_G_T,chr4:85553002_A_C	L99F,K204T	rs36068434,NA	NM_001263,NM_001263		666135					3	0		1	52		0.857816	1	0.75
CD300C		chr17:72540936_G_A,chr17:72541049_*_+GC	T71I,G33fs	rs11870245,NA	NM_006678,NM_006678		666479					3	0		1	52		0.857816	1	0.75
PDGFB		chr22:39621784_G_A,chr22:39621819_G_A,chr22:39627748_T_A	R224W,T212M,D112V	rs146468845,rs114786489,NA	NM_002608,NM_002608,NM_002608		666997					3	0		1	52		0.857816	1	0.75
DENND1A		chr9:126144759_G_A,chr9:126220094_G_A,chr9:126145974_*_+A	S661L,T359I,P599fs	rs149353656,rs147957932,NA	NM_020946,NM_020946,NM_020946		671376					3	0		1	52		0.857816	1	0.75
CHD5		chr1:6181199_C_A,chr1:6188195_C_T,chr1:6190308_C_T	E1626D,A1272T,V1115I	NA,NA,NA	NM_015557,NM_015557,NM_015557		674219					3	0		1	52		0.857816	1	0.75
FAP		chr2:163074644_A_G,chr2:163030242_C_A,chr2:163046166_T_C	M205T,E675D,T517A	NA,NA,NA	NM_004460,NM_004460,NM_004460		674219					3	0		1	52		0.857816	1	0.75
GPR149		chr3:154146671_G_A,chr3:154147382_A_G,chr3:154147325_T_C	A245V,L8S,N27S	NA,NA,NA	NM_001038705,NM_001038705,NM_001038705		674219					3	0		1	52		0.857816	1	0.75
GPR56		chr16:57693498_T_C,chr16:57695758_C_A	M492T,T610K	rs17379472,NA	NM_001145773,NM_001145773		674219					3	0		1	52		0.857816	1	0.75
HDLBP		chr2:242195708_C_T,chr2:242195794_C_A,chr2:242179225_A_G	R255H,R226S,V768A	NA,NA,NA	NM_005336,NM_005336,NM_001243900		674219					3	0		1	52		0.857816	1	0.75
HIRA		chr22:19348776_C_G,chr22:19341567_G_A,chr22:19398286_G_A	R690T,A879V,S18L	NA,NA,NA	NM_003325,NM_003325,NM_003325		674219					3	0		1	52		0.857816	1	0.75
LGALS3BP		chr17:76973249_C_T	V9M	rs55974249	NM_005567		674219					3	0		1	52		0.857816	1	0.75
MYO1G		chr7:45004064_G_A,chr7:45016203_C_T,chr7:45005324_*_+GGG	Q861X,A120T,P765delinsPP	rs139568291,NA,NA	NM_033054,NM_033054,NM_033054		674219					3	0		1	52		0.857816	1	0.75
OR2Y1		chr5:180166599_C_T,chr5:180166748_T_C	V154M,Y104C	rs11954074,NA	NM_001001657,NM_001001657		674219					3	0		1	52		0.857816	1	0.75
PRKCB		chr16:24124353_G_A,chr16:24104127_*_-A,chr16:24185859_C_T	G294E,N182fs,A451V	NA,NA,NA	NM_002738,NM_002738,NM_002738		674219					3	0		1	52		0.857816	1	0.75
SLC8A2		chr19:47960745_C_T,chr19:47933714_C_T,chr19:47969450_G_A	R261H,A800T,R71W	NA,NA,NA	NM_015063,NM_015063,NM_015063		674219					3	0		1	52		0.857816	1	0.75
TUBA3C		chr13:19753484_C_G	V75L	rs36215077	NM_006001		674219					3	0		1	52		0.857816	1	0.75
ACTN1		chr14:69341658_G_A	P866L	rs77499007	NM_001102		679683					3	0		1	52		0.857816	1	0.75
CDC40		chr6:110536489_C_G,chr6:110514403_G_T	L315V,V70F	rs138462889,NA	NM_015891,NM_015891		679683					3	0		1	52		0.857816	1	0.75
DUS1L		chr17:80016250_T_G,chr17:80017902_C_T,chr17:80022802_T_C	K417Q,G364S,Y45C	rs145282065,rs73999366,NA	NM_022156,NM_022156,NM_022156		680777					3	0		1	52		0.857816	1	0.75
MFSD12		chr19:3547955_C_T,chr19:3548191_G_A	R243H,S195L	rs10414812,NA	NM_001042680,NM_001042680		680777					3	0		1	52		0.857816	1	0.75
RTP4		chr3:187088923_G_A	S168N	rs35224605	NM_022147		685032					3	0		1	52		0.857816	1	0.75
BICC1		chr10:60562953_A_C,chr10:60556218_G_A,chr10:60548181_C_T	N711T,C433Y,R200W	rs138916713,NA,NA	NM_001080512,NM_001080512,NM_001080512		685118					3	1		0	52		0.857816	0.75	1
C18orf1		chr18:13645528_G_A,chr18:13643392_C_T,chr18:13645494_*_-C	A189T,P66L,P177fs	NA,NA,NA	NM_181483,NM_004338,NM_181483		685118					3	1		0	52		0.857816	0.75	1
ST6GALNAC3		chr1:77094374_T_A,chr1:76878014_A_G,chr1:76878021_C_T,chr1:77094399_G_A	F267L,I179V,P181L,G276S	rs140161511,rs142883428,NA,NA	NM_152996,NM_001160011,NM_001160011,NM_152996		685118					3	1		0	52		0.857816	0.75	1
SIRT2		chr19:39379770_C_T	R116H	rs144373891	NM_001193286		686517					3	0		1	52		0.857816	1	0.75
OR7C2		chr19:15052665_G_A	R122H	rs11883178	NM_012377		689198					3	0		1	52		0.857816	1	0.75
SPATA6		chr1:48865121_C_T,chr1:48825355_G_A	E228K,R333W	rs77303590,rs1338314	NM_019073,NM_019073		689198					3	0		1	52		0.857816	1	0.75
DICER1		chr14:95562653_*_-CA,chr14:95562256_T_G,chr14:95592985_T_A	1535_1535del,E1667D,N279Y	NA,NA,NA	NM_001195573,NM_001195573,NM_001195573		691535					3	0		1	52		0.857816	1	0.75
GIMAP7		chr7:150217126_*_-A,chr7:150217246_G_A,chr7:150217871_G_T	S22fs,V62I,R270I	NA,NA,NA	NM_153236,NM_153236,NM_153236		691535					3	0		1	52		0.857816	1	0.75
HAUS3		chr4:2233709_A_G,chr4:2238103_T_G	I586T,K477T	rs11937432,NA	NM_024511,NM_024511		691535					3	0		1	52		0.857816	1	0.75
PPP1R12B		chr1:202318137_G_A,chr1:202538298_A_T,chr1:202318125_G_A	R53K,K149N,R49H	rs143142145,NA,NA	NM_001167857,NM_001197131,NM_001167857		691535					3	0		1	52		0.857816	1	0.75
SLC13A4		chr7:135376041_G_A,chr7:135390375_G_A	P451S,P188S	rs36004833,NA	NM_012450,NM_012450		691535					3	0		1	52		0.857816	1	0.75
VEGFC		chr4:177608498_C_T,chr4:177608650_A_C,chr4:177608508_G_T	A330T,I279S,S326R	NA,NA,NA	NM_005429,NM_005429,NM_005429		691535					3	0		1	52		0.857816	1	0.75
PPFIBP2		chr11:7650693_C_T,chr11:7661052_*_-TCC	R155C,299_300del	rs112515313,NA	NM_001256569,NM_001256569		692362					3	0		1	52		0.857816	1	0.75
TMEM59L		chr19:18724695_G_A	G62D	rs117674834	NM_012109		692651					3	1		0	52		0.857816	0.75	1
E2F7		chr12:77439823_G_C,chr12:77423802_G_T	P275R,P565T	rs61754233,NA	NM_203394,NM_203394		696227					3	0		1	52		0.857816	1	0.75
RAD51AP2		chr2:17696756_C_T	R976H	rs17314548	NM_001099218		696227					3	0		1	52		0.857816	1	0.75
ABCG4		chr11:119027618_A_G,chr11:119025526_C_T,chr11:119027723_C_T	N321S,T196M,P356L	rs138271208,rs151176056,NA	NM_001142505,NM_001142505,NM_001142505		696849					3	0		1	52		0.857816	1	0.75
CASC1		chr12:25261702_A_G,chr12:25267613_T_C,chr12:25267776_G_T	M585T,T465A,S410R	rs146297198,rs34164267,NA	NM_001204101,NM_001204101,NM_001204101		696849					3	0		1	52		0.857816	1	0.75
ARMC9		chr2:232156084_C_T,chr2:232141390_T_G,chr2:232079635_A_T	R549C,F459C,D90V	rs148296188,NA,NA	NM_025139,NM_025139,NM_025139		698093					3	1		0	52		0.857816	0.75	1
CPA3		chr3:148601469_C_T,chr3:148597602_G_T,chr3:148583128_A_G	T283M,A168S,T12A	rs140470073,rs144291888,NA	NM_001870,NM_001870,NM_001870		698287					3	1		0	52		0.857816	0.75	1
APBB1IP		chr10:26855955_G_C,chr10:26855924_C_A,chr10:26830593_C_T	K513N,P503Q,A376V	rs114997244,NA,NA	NM_019043,NM_019043,NM_019043		699144					3	0		1	52		0.857816	1	0.75
ITIH4		chr3:52850999_A_G,chr3:52857645_G_A,chr3:52852501_C_T	L761P,S489L,R680H	rs73841137,NA,NA	NM_001166449,NM_001166449,NM_001166449		699144					3	0		1	52		0.857816	1	0.75
KRTAP4-3		chr17:39323971_G_A,chr17:39324123_C_T,chr17:39324349_G_A	P152S,R101H,R26C	rs428371,rs143200002,NA	NM_033187,NM_033187,NM_033187		699144					3	0		1	52		0.857816	1	0.75
SEMA7A		chr15:74710638_A_T,chr15:74703166_G_C,chr15:74703961_T_C	S115T,I586M,M491V	rs16968733,NA,NA	NM_003612,NM_001146029,NM_001146029		699144					3	0		1	52		0.857816	1	0.75
TCF3		chr19:1627422_T_C,chr19:1615748_G_A,chr19:1615314_C_T	K101R,T508M,V598I	rs41275842,rs139492270,NA	NM_001136139,NM_001136139,NM_003200		699144					3	0		1	52		0.857816	1	0.75
IGF1R		chr15:99454613_G_A,chr15:99440126_G_T,chr15:99467875_C_T	R511Q,R365L,S915L	rs33958176,NA,NA	NM_000875,NM_000875,NM_000875		705084					3	0		1	52		0.857816	1	0.75
PPHLN1		chr12:42840082_A_C,chr12:42835192_T_C	N423T,S255P	rs149559306,NA	NM_001143787,NM_001143789		705084					3	0		1	52		0.857816	1	0.75
SLC6A13		chr12:333193_C_T,chr12:369001_*_-A	V334I,L73fs	rs577294,NA	NM_001190997,NM_001243392		705084					3	0		1	52		0.857816	1	0.75
VPS33B		chr15:91545411_C_T,chr15:91550201_G_A	S425N,H227Y	rs139709507,NA	NM_018668,NM_018668		705084					3	0		1	52		0.857816	1	0.75
LRRTM1		chr2:80529551_A_C,chr2:80530608_G_A,chr2:80530530_G_T	V465G,R113C,L139M	rs148119501,NA,NA	NM_178839,NM_178839,NM_178839		705897					3	0		1	52		0.857816	1	0.75
NOM1		chr7:156752722_G_C,chr7:156755781_G_A	E496Q,R608H	rs145439145,rs61740219	NM_138400,NM_138400		709852					3	1		0	52		0.857816	0.75	1
APBB1IP		chr10:26855955_G_C,chr10:26855924_C_A,chr10:26830593_C_T	K513N,P503Q,A376V	rs114997244,NA,NA	NM_019043,NM_019043,NM_019043		711846					3	0		1	52		0.857816	1	0.75
ITIH4		chr3:52850999_A_G,chr3:52857645_G_A,chr3:52852501_C_T	L761P,S489L,R680H	rs73841137,NA,NA	NM_001166449,NM_001166449,NM_001166449		711846					3	0		1	52		0.857816	1	0.75
KIAA0753		chr17:6493107_T_C,chr17:6531552_A_C	I926M,H201Q	rs61735435,rs16955985	NM_014804,NM_014804		711846					3	0		1	52		0.857816	1	0.75
SEMA7A		chr15:74710638_A_T,chr15:74703166_G_C,chr15:74703961_T_C	S115T,I586M,M491V	rs16968733,NA,NA	NM_003612,NM_001146029,NM_001146029		711846					3	0		1	52		0.857816	1	0.75
TCF3		chr19:1627422_T_C,chr19:1615748_G_A,chr19:1615314_C_T	K101R,T508M,V598I	rs41275842,rs139492270,NA	NM_001136139,NM_001136139,NM_003200		711846					3	0		1	52		0.857816	1	0.75
CLCN2		chr3:184076909_C_T,chr3:184076780_C_T,chr3:184076867_G_A	R25Q,R68H,A39V	rs151257924,rs61729156,NA	NM_001171087,NM_001171087,NM_001171087		713705					3	0		1	52		0.857816	1	0.75
DIP2C		chr10:460020_G_A,chr10:486888_C_T,chr10:518391_G_A	P297L,R106Q,R86C	NA,NA,NA	NM_014974,NM_014974,NM_014974		713705					3	0		1	52		0.857816	1	0.75
GPR6		chr6:110301074_G_T,chr6:110301094_C_T,chr6:110301238_C_T	W253C,A260V,A308V	rs79977590,NA,NA	NM_005284,NM_005284,NM_005284		713705					3	0		1	52		0.857816	1	0.75
IGF1R		chr15:99454613_G_A,chr15:99472828_G_A,chr15:99467875_C_T	R511Q,V942I,S915L	rs33958176,NA,NA	NM_000875,NM_000875,NM_000875		713705					3	0		1	52		0.857816	1	0.75
ITIH4		chr3:52850999_A_G,chr3:52857645_G_A,chr3:52852501_C_T	L761P,S489L,R680H	rs73841137,NA,NA	NM_001166449,NM_001166449,NM_001166449		713705					3	0		1	52		0.857816	1	0.75
OR9K2		chr12:55524308_G_T,chr12:55523694_C_T,chr12:55523805_T_C	K252N,L48F,Y85H	rs140850337,NA,NA	NM_001005243,NM_001005243,NM_001005243		713705					3	0		1	52		0.857816	1	0.75
PFKFB2		chr1:207241617_C_T,chr1:207242825_*_-T,chr1:207237136_G_A	P317L,F348fs,V157I	rs144563941,NA,NA	NM_001018053,NM_001018053,NM_001018053		713705					3	0		1	52		0.857816	1	0.75
SEMA7A		chr15:74710638_A_T,chr15:74703166_G_C,chr15:74703961_T_C	S115T,I586M,M491V	rs16968733,NA,NA	NM_003612,NM_001146029,NM_001146029		713705					3	0		1	52		0.857816	1	0.75
SRPK3		chrX:153049540_G_T,chrX:153047257_C_T,chrX:153048301_C_T	G339V,A120V,P184S	rs149117076,NA,NA	NM_001170760,NM_001170760,NM_001170760		713705					3	0		1	52		0.857816	1	0.75
STARD3		chr17:37816702_G_C,chr17:37819126_C_T,chr17:37809917_G_A	A275P,R417X,A45T	rs35673246,NA,NA	NM_001165938,NM_001165938,NM_001165937		713705					3	0		1	52		0.857816	1	0.75
TCF3		chr19:1627422_T_C,chr19:1615748_G_A,chr19:1615314_C_T	K101R,T508M,V598I	rs41275842,rs139492270,NA	NM_001136139,NM_001136139,NM_003200		713705					3	0		1	52		0.857816	1	0.75
ZNF512B		chr20:62595944_C_T,chr20:62597572_G_A,chr20:62597524_C_T	G387D,P319L,R335H	NA,NA,NA	NM_020713,NM_020713,NM_020713		713705					3	0		1	52		0.857816	1	0.75
PDE10A		chr6:165808716_G_C,chr6:165808695_C_T,chr6:165806202_G_A,chr6:165827144_G_A	P487A,V494I,A530V,R375W	rs61733392,rs140135628,NA,NA	NM_001130690,NM_001130690,NM_001130690,NM_001130690		720862					3	1		0	52		0.857816	0.75	1
KLHL8		chr4:88106953_T_A	NA	NA	NM_020803		721402					3	0		1	52		0.857816	1	0.75
MTHFD2L		chr4:75040237_T_A	I53N	NA	NM_001144978		721402					3	0		1	52		0.857816	1	0.75
ZIK1		chr19:58102421_A_T	K414N	NA	NM_001010879		721402					3	0		1	52		0.857816	1	0.75
ZNF167		chr3:44612020_C_G	A473G	NA	NM_018651		721402					3	0		1	52		0.857816	1	0.75
ZNF565		chr19:36673851_T_G	E339D	NA	NM_001042474		721402					3	0		1	52		0.857816	1	0.75
ZNF709		chr19:12575802_T_C	K312E	NA	NM_152601		721402					3	0		1	52		0.857816	1	0.75
FN3KRP		chr17:80684784_G_A,chr17:80684835_G_A,chr17:80684944_G_A	V223I,G240S,R276H	rs142718764,NA,NA	NM_024619,NM_024619,NM_024619		721621					3	1		0	52		0.857816	0.75	1
SLC26A7		chr8:92346523_A_G	I215V	rs16912250	NM_052832		721621					3	1		0	52		0.857816	0.75	1
TMEM181		chr6:159006373_A_C,chr6:158957798_C_T,chr6:159046750_T_G	K236N,P107L,F495C	rs41266341,NA,NA	NM_020823,NM_020823,NM_020823		721621					3	1		0	52		0.857816	0.75	1
VPS54		chr2:64189522_C_T,chr2:64124722_C_A	R215H,M900I	rs143884930,rs11558741	NM_001005739,NM_001005739		721621					3	1		0	52		0.857816	0.75	1
C14orf21		chr14:24769300_C_T,chr14:24769222_G_C	S47L,R21P	rs79529000,rs183868211	NM_174913,NM_174913		723322					3	0		1	52		0.857816	1	0.75
ITGA2B		chr17:42463054_G_C,chr17:42463246_G_C	L147V,F118L	rs76066357,NA	NM_000419,NM_000419		726794					3	1		0	52		0.857816	0.75	1
SOX30		chr5:157053526_G_A,chr5:157073747_G_T,chr5:157073806_C_T	S695F,Q429K,R409H	rs142572629,rs12188040,NA	NM_178424,NM_007017,NM_007017		734219					3	0		1	52		0.857816	1	0.75
WDFY3		chr4:85623616_C_T,chr4:85639698_C_A,chr4:85771121_A_G	R2829H,R2544L,F80L	NA,NA,NA	NM_014991,NM_014991,NM_014991		734219					3	0		1	52		0.857816	1	0.75
ADPRHL1		chr13:114078558_A_C	L294R	rs41306688	NM_138430		734238					3	1		0	52		0.857816	0.75	1
AMZ1		chr7:2752383_C_A,chr7:2748787_T_C,chr7:2752451_G_A	S456R,V227A,S479N	rs148177744,rs150799683,NA	NM_133463,NM_133463,NM_133463		735019					3	0		1	52		0.857816	1	0.75
TMEM245		chr9:111881856_T_C,chr9:111795659_C_T	H113R,S841N	rs1051474,NA	NM_032012,NM_032012		735019					3	0		1	52		0.857816	1	0.75
SH3BP2		chr4:2828992_C_T,chr4:2834080_C_T,chr4:2835561_A_G	A155V,R477W,X562W	rs35313240,rs148761331,rs190648042	NM_001122681,NM_001122681,NM_001122681		735815					3	0		1	52		0.857816	1	0.75
SLC6A13		chr12:330193_C_T,chr12:333193_C_T	R485Q,V334I	rs61741313,rs577294	NM_001190997,NM_001190997		736921					3	0		1	52		0.857816	1	0.75
C22orf31		chr22:29456699_A_G,chr22:29454957_G_T	C46R,L216M	rs9625679,NA	NM_015370,NM_015370		2829					3	1		0	51		0.857658	0.75	1
DYRK4		chr12:4708199_A_G,chr12:4702166_A_G,chr12:4722839_*_+G	N189S,NA,A495fs	rs3741927,NA,NA	NM_003845,NM_003845,NM_003845		2829					3	1		0	51		0.857658	0.75	1
MYPN		chr10:69934259_G_A	G804R	rs62620248	NM_032578		2829					3	1		0	51		0.857658	0.75	1
PER1		chr17:8047081_G_A,chr17:8052915_C_T,chr17:8049284_G_A	P859S,V240I,P737L	rs112980285,rs74795714,NA	NM_002616,NM_002616,NM_002616		2829					3	1		0	51		0.857658	0.75	1
SIRT2		chr19:39379770_C_T	R116H	rs144373891	NM_001193286		8995					3	0		1	51		0.857658	1	0.75
GOLGA4		chr3:37363353_G_T,chr3:37376547_C_T,chr3:37323579_C_A	Q559H,R2066C,S98Y	rs77527284,rs143296928,NA	NM_002078,NM_002078,NM_002078		15975					3	0		1	51		0.857658	1	0.75
PLEKHG1		chr6:151161086_T_C,chr6:151151811_G_A	V1071A,V522M	rs17080410,rs185585663	NM_001029884,NM_001029884		15975					3	0		1	51		0.857658	1	0.75
PRKCB		chr16:24124353_G_A,chr16:24185859_C_T,chr16:24185901_G_A	G294E,A451V,R465H	NA,NA,NA	NM_002738,NM_002738,NM_002738		15975					3	0		1	51		0.857658	1	0.75
SDR16C5		chr8:57218237_T_G,chr8:57228621_T_G	E252A,T96P	rs151227475,NA	NM_138969,NM_138969		15975					3	0		1	51		0.857658	1	0.75
SLC6A13		chr12:333193_C_T,chr12:369001_*_-A	V334I,L73fs	rs577294,NA	NM_001190997,NM_001243392		15975					3	0		1	51		0.857658	1	0.75
GALNT11		chr7:151791576_A_C,chr7:151810476_A_G,chr7:151791365_C_T	E88D,E409G,A18V	rs139026724,rs73161885,rs146627996	NM_022087,NM_022087,NM_022087		23766					3	0		1	51		0.857658	1	0.75
ONECUT1		chr15:53081859_G_C,chr15:53081120_C_T	P75A,C321Y	rs74805019,NA	NM_004498,NM_004498		79140					3	0		1	51		0.857658	1	0.75
POU4F2		chr4:147560411_T_C	I40T	rs13152799	NM_004575		83014					3	1		0	51		0.857658	0.75	1
APPL2		chr12:105582127_C_A,chr12:105605025_*_+TCTC,chr12:105582171_*_+GTTT	V526L,R119fs,K511fs	rs140290194,NA,NA	NM_001251904,NM_001251904,NM_001251904		85759					3	0		1	51		0.857658	1	0.75
HECW1		chr7:43547658_A_G,chr7:43360239_G_T,chr7:43508649_A_G	N1265S,V120F,D1015G	NA,NA,NA	NM_015052,NM_015052,NM_015052		85759					3	0		1	51		0.857658	1	0.75
NCOA1		chr2:24974958_C_T,chr2:24974868_G_A	P1272S,E1242K	rs1804645,NA	NM_003743,NM_003743		85759					3	0		1	51		0.857658	1	0.75
IGF1R		chr15:99454613_G_A,chr15:99440126_G_T,chr15:99467875_C_T	R511Q,R365L,S915L	rs33958176,NA,NA	NM_000875,NM_000875,NM_000875		154652					3	0		1	51		0.857658	1	0.75
PPHLN1		chr12:42840082_A_C,chr12:42835192_T_C	N423T,S255P	rs149559306,NA	NM_001143787,NM_001143789		154652					3	0		1	51		0.857658	1	0.75
SLC6A13		chr12:333193_C_T,chr12:369001_*_-A	V334I,L73fs	rs577294,NA	NM_001190997,NM_001243392		154652					3	0		1	51		0.857658	1	0.75
VPS33B		chr15:91545411_C_T,chr15:91550201_G_A	S425N,H227Y	rs139709507,NA	NM_018668,NM_018668		154652					3	0		1	51		0.857658	1	0.75
PHYH		chr10:13325784_C_T,chr10:13336486_G_A,chr10:13323083_C_A	R145Q,T19M,D186Y	rs62619919,rs34571629,NA	NM_001037537,NM_001037537,NM_001037537		154966					3	1		0	51		0.857658	0.75	1
ADCY4		chr14:24788953_C_A,chr14:24792639_C_T,chr14:24788331_A_G	D910Y,D690N,S977P	NA,NA,NA	NM_001198568,NM_001198568,NM_001198568		195922					3	0		1	51		0.857658	1	0.75
JAKMIP1		chr4:6083349_*_-T,chr4:6087346_A_T,chr4:6107325_C_A	E363fs,I212N,E167X	NA,NA,NA	NM_001099433,NM_001099433,NM_001099433		195922					3	0		1	51		0.857658	1	0.75
OSBP2		chr22:31285190_C_G,chr22:31289891_A_G,chr22:31091508_C_G	T482R,M760V,F204L	rs35702187,rs34240867,NA	NM_030758,NM_030758,NM_030758		195922					3	0		1	51		0.857658	1	0.75
SLCO5A1		chr8:70744224_C_T,chr8:70744598_G_C,chr8:70744856_G_A	A229T,T104S,P18L	rs111622961,rs35616937,rs61730155	NM_001146008,NM_001146008,NM_001146008		195922					3	0		1	51		0.857658	1	0.75
WNK4		chr17:40947694_C_T,chr17:40939483_C_G	P1025L,P555R	rs56099549,rs57737815	NM_032387,NM_032387		195922					3	0		1	51		0.857658	1	0.75
ZNF643		chr1:40928991_A_T,chr1:40928219_G_A,chr1:40928990_G_A	R445S,R188K,R445K	NA,NA,NA	NM_023070,NM_023070,NM_023070		195922					3	0		1	51		0.857658	1	0.75
SEMA7A		chr15:74709008_C_T,chr15:74703166_G_C,chr15:74703961_T_C	D223N,I586M,M491V	rs140707085,NA,NA	NM_001146029,NM_001146029,NM_001146029		338644					3	0		1	51		0.857658	1	0.75
LRRTM1		chr2:80529551_A_C,chr2:80530608_G_A,chr2:80530530_G_T	V465G,R113C,L139M	rs148119501,NA,NA	NM_178839,NM_178839,NM_178839		340005					3	0		1	51		0.857658	1	0.75
AMOTL2		chr3:134079019_C_G,chr3:134089758_C_T,chr3:134077462_G_T	Q604H,R173Q,P735Q	rs151045996,rs143351962,NA	NM_016201,NM_016201,NM_016201		357594					3	0		1	51		0.857658	1	0.75
GALNT11		chr7:151791576_A_C,chr7:151810476_A_G,chr7:151805281_C_T	E88D,E409G,R291C	rs139026724,rs73161885,rs141950078	NM_022087,NM_022087,NM_022087		357594					3	0		1	51		0.857658	1	0.75
SLC6A13		chr12:330193_C_T,chr12:333193_C_T	R485Q,V334I	rs61741313,rs577294	NM_001190997,NM_001190997		357594					3	0		1	51		0.857658	1	0.75
CDC25B		chr20:3781454_G_A,chr20:3785475_G_A,chr20:3782676_G_A	R161Q,C496Y,D302N	rs144359318,NA,NA	NM_004358,NM_021872,NM_021872		358304					3	0		1	51		0.857658	1	0.75
ICA1		chr7:8178473_C_G,chr7:8153564_G_T,chr7:8178470_C_A	G353R,L481I,A354S	rs143861719,NA,NA	NM_001136020,NM_001136020,NM_001136020		358304					3	0		1	51		0.857658	1	0.75
OR10S1		chr11:123848235_T_C,chr11:123848064_G_A,chr11:123847740_A_G	N55S,A112V,V220A	rs140511439,rs17759447,NA	NM_001004474,NM_001004474,NM_001004474		358304					3	0		1	51		0.857658	1	0.75
PKN3		chr9:131480654_*_-AGA,chr9:131476557_G_T,chr9:131475329_A_T	679_680del,C465F,NA	NA,NA,NA	NM_013355,NM_013355,NM_013355		358304					3	0		1	51		0.857658	1	0.75
ZNF777		chr7:149129829_C_T	A512T	rs17852167	NM_015694		381804					3	1		0	51		0.857658	0.75	1
OTOP3		chr17:72943521_G_A,chr17:72937887_G_A,chr17:72943369_C_G	R524Q,G158E,H473Q	rs62638689,rs150147411,NA	NM_178233,NM_178233,NM_178233		402451					3	1		0	51		0.857658	0.75	1
AGAP3		chr7:150840440_A_T,chr7:150784076_T_C,chr7:150784006_C_T	E762D,I83T,Q60X	rs145553128,NA,NA	NM_031946,NM_001042535,NM_001042535		603719					3	0		1	51		0.857658	1	0.75
CCNB3		chrX:50089805_G_A,chrX:50052590_C_T,chrX:50051690_A_C	R166K,T474I,K174T	rs61751434,NA,NA	NM_033670,NM_033031,NM_033031		603719					3	0		1	51		0.857658	1	0.75
MYEOV2		chr2:241066201_C_T,chr2:241069348_G_A,chr2:241066356_C_T	G180R,R121W,R128K	rs74526284,rs115914450,NA	NM_138336,NM_138336,NM_138336		603719					3	0		1	51		0.857658	1	0.75
CHD4		chr12:6710538_C_T,chr12:6710183_C_T,chr12:6701953_G_T	S239N,R279H,Q895K	NA,NA,NA	NM_001273,NM_001273,NM_001273		649814					3	0		1	51		0.857658	1	0.75
IGF1R		chr15:99454613_G_A,chr15:99440126_G_T,chr15:99467875_C_T	R511Q,R365L,S915L	rs33958176,NA,NA	NM_000875,NM_000875,NM_000875		649814					3	0		1	51		0.857658	1	0.75
NOM1		chr7:156752722_G_C,chr7:156755781_G_A	E496Q,R608H	rs145439145,rs61740219	NM_138400,NM_138400		649814					3	0		1	51		0.857658	1	0.75
PPHLN1		chr12:42840082_A_C,chr12:42835192_T_C	N423T,S255P	rs149559306,NA	NM_001143787,NM_001143789		649814					3	0		1	51		0.857658	1	0.75
SLC6A13		chr12:333193_C_T,chr12:369001_*_-A	V334I,L73fs	rs577294,NA	NM_001190997,NM_001243392		649814					3	0		1	51		0.857658	1	0.75
VPS33B		chr15:91545411_C_T,chr15:91550201_G_A	S425N,H227Y	rs139709507,NA	NM_018668,NM_018668		649814					3	0		1	51		0.857658	1	0.75
TBX2		chr17:59477548_C_T,chr17:59485758_C_T	P4L,P677L	NA,rs61751978	NM_005994,NM_005994		663328					3	0		1	51		0.857658	1	0.75
C5orf22		chr5:31532534_G_C,chr5:31538369_T_C,chr5:31552895_T_A	R12P,V127A,D405E	rs76256365,rs34357988,rs16901277	NM_018356,NM_018356,NM_018356		665775					3	1		0	51		0.857658	0.75	1
NAT1		chr8:18080116_G_A	R187Q	rs4986782	NM_001160174		666293					3	0		1	51		0.857658	1	0.75
TMEM140		chr7:134849209_C_T	P6S	rs292500	NM_018295		666293					3	0		1	51		0.857658	1	0.75
TMX3		chr18:66348256_C_T	V333I	rs149874821	NM_019022		666293					3	0		1	51		0.857658	1	0.75
ZNF320		chr19:53384826_C_T	G185R	rs142947258	NM_207333		666293					3	0		1	51		0.857658	1	0.75
FZR1		chr19:3526131_C_T,chr19:3534803_C_T,chr19:3534519_G_A	S70F,S395F,W483X	NA,NA,NA	NM_001136197,NM_001136197,NM_001136198		666309					3	0		1	51		0.857658	1	0.75
PRKCB		chr16:24202534_C_A,chr16:24104127_*_-A,chr16:24185901_G_A	P616T,N182fs,R465H	NA,NA,NA	NM_002738,NM_002738,NM_002738		666309					3	0		1	51		0.857658	1	0.75
S1PR1		chr1:101705543_G_T,chr1:101704842_A_T,chr1:101705565_G_A	D335Y,N101I,R342Q	NA,NA,rs138199836	NM_001400,NM_001400,NM_001400		666309					3	0		1	51		0.857658	1	0.75
KIF4A		chrX:69561780_T_G,chrX:69607079_C_T	L422W,R722W	rs1199457,NA	NM_012310,NM_012310		667516					3	1		0	51		0.857658	0.75	1
C5orf22		chr5:31532534_G_C,chr5:31552895_T_A	R12P,D405E	rs76256365,rs16901277	NM_018356,NM_018356		667530					3	0		1	51		0.857658	1	0.75
CCDC63		chr12:111321976_G_T,chr12:111345219_G_T	K332N,R544L	rs141094849,rs116604830	NM_152591,NM_152591		667748					3	0		1	51		0.857658	1	0.75
MAS1		chr6:160328355_T_C,chr6:160328817_C_A,chr6:160328618_G_A	L123P,P277H,V211I	rs149100513,NA,NA	NM_002377,NM_002377,NM_002377		667748					3	0		1	51		0.857658	1	0.75
SLC23A2		chr20:4837827_G_A,chr20:4855295_T_G,chr20:4843493_C_T	R582W,K291T,G473R	rs139545711,NA,NA	NM_005116,NM_005116,NM_005116		667748					3	0		1	51		0.857658	1	0.75
SOX6		chr11:16133455_C_G,chr11:16340159_C_A,chr11:16340147_G_A	M264I,R93L,T97I	NA,NA,NA	NM_001145811,NM_001145811,NM_001145811		667748					3	0		1	51		0.857658	1	0.75
TUT1		chr11:62344743_C_T,chr11:62343057_C_T,chr11:62356609_C_T	R432H,G750R,R94Q	rs117162358,rs35639864,NA	NM_022830,NM_022830,NM_022830		667748					3	0		1	51		0.857658	1	0.75
PSME4		chr2:54135936_T_C,chr2:54135468_T_C,chr2:54164619_G_A	I872V,M925V,P202S	rs2302878,rs142089242,NA	NM_014614,NM_014614,NM_014614		671435					3	1		0	51		0.857658	0.75	1
CAMSAP2		chr1:200819229_A_G,chr1:200823987_A_C,chr1:200818490_G_T	N1111S,E1289A,A865S	rs150711965,NA,NA	NM_203459,NM_203459,NM_203459		672202					3	0		1	51		0.857658	1	0.75
COL4A6		chrX:107420188_C_A,chrX:107431872_G_A,chrX:107412847_G_C	V858L,P489S,P1191R	NA,NA,NA	NM_001847,NM_001847,NM_001847		672202					3	0		1	51		0.857658	1	0.75
GABRB1		chr4:47427993_T_A,chr4:47405722_G_A,chr4:47405444_G_T	F461L,A277T,M218I	NA,NA,NA	NM_000812,NM_000812,NM_000812		672202					3	0		1	51		0.857658	1	0.75
GRIA4		chr11:105845224_A_G,chr11:105797595_A_C,chr11:105850331_A_T	N866S,E659A,K858N	NA,NA,NA	NM_001077243,NM_000829,NM_000829		672202					3	0		1	51		0.857658	1	0.75
MMP2		chr16:55525754_G_A,chr16:55519246_G_A,chr16:55532206_G_T	A358T,G139R,E489X	NA,NA,NA	NM_001127891,NM_001127891,NM_001127891		672202					3	0		1	51		0.857658	1	0.75
OR2L2		chr1:248202155_A_G,chr1:248201622_*_-C,chr1:248201982_G_T	S196G,P18fs,R138I	NA,NA,NA	NM_001004686,NM_001004686,NM_001004686		672202					3	0		1	51		0.857658	1	0.75
TRIM22		chr11:5719590_G_T,chr11:5719608_G_T,chr11:5730742_T_A	E185X,D191Y,V450D	NA,NA,NA	NM_001199573,NM_001199573,NM_001199573		672202					3	0		1	51		0.857658	1	0.75
PPIL6		chr6:109748082_C_T,chr6:109752451_T_C	R200Q,H110R	rs143614248,rs9398200	NM_001111298,NM_001111298		675220					3	1		0	51		0.857658	0.75	1
DNASE1		chr16:3706668_A_C	Y117S	rs34923865	NM_005223		676454					3	0		1	51		0.857658	1	0.75
SOX30		chr5:157073747_G_T,chr5:157065688_T_C,chr5:157073806_C_T	Q429K,Q477R,R409H	rs12188040,NA,NA	NM_007017,NM_178424,NM_007017		676454					3	0		1	51		0.857658	1	0.75
FCN3		chr1:27697381_G_A,chr1:27699673_*_-G	S148F,A105fs	NA,rs28357092	NM_173452,NM_173452		679588					3	0		1	51		0.857658	1	0.75
MED13		chr17:60140614_T_C,chr17:60033834_C_T,chr17:60042388_G_A	T39A,R1830Q,P1608L	rs35998015,NA,rs151011641	NM_005121,NM_005121,NM_005121		679588					3	0		1	51		0.857658	1	0.75
RALGDS		chr9:135977366_T_G,chr9:135983544_G_C	I669L,P288R	rs34170541,rs144981096	NM_001042368,NM_001042368		679673					3	0		1	51		0.857658	1	0.75
TMEM156		chr4:38987965_C_T,chr4:38995459_T_C	V272I,D173G	rs75988651,NA	NM_024943,NM_024943		681482					3	1		0	51		0.857658	0.75	1
GLT1D1		chr12:129360484_G_A,chr12:129431905_G_A	V32M,G148R	rs113674717,NA	NM_144669,NM_144669		683057					3	0		1	51		0.857658	1	0.75
OR1B1		chr9:125391444_C_T,chr9:125391807_C_A,chr9:125391445_G_C	R124H,S3I,R124G	rs139740700,NA,NA	NM_001004450,NM_001004450,NM_001004450		683057					3	0		1	51		0.857658	1	0.75
PPP2R1A		chr19:52724258_A_G,chr19:52709238_G_T,chr19:52714540_G_A	S464G,E64D,E100K	NA,rs11537696,NA	NM_014225,NM_014225,NM_014225		683057					3	0		1	51		0.857658	1	0.75
TLL2		chr10:98172999_C_T,chr10:98157008_C_A,chr10:98130006_T_C	R333Q,R440L,D910G	rs41291632,NA,NA	NM_012465,NM_012465,NM_012465		683057					3	0		1	51		0.857658	1	0.75
APBB1IP		chr10:26855955_G_C,chr10:26855924_C_A,chr10:26830593_C_T	K513N,P503Q,A376V	rs114997244,NA,NA	NM_019043,NM_019043,NM_019043		683341					3	0		1	51		0.857658	1	0.75
GLRA4		chrX:102979184_G_A,chrX:102977201_G_T,chrX:102962435_T_C	R106C,D199E,D364G	rs16984014,NA,rs145491863	NM_001024452,NM_001024452,NM_001024452		683341					3	0		1	51		0.857658	1	0.75
PKN3		chr9:131482234_G_A,chr9:131480654_*_-AGA,chr9:131476557_G_T	V772I,679_680del,C465F	rs139077812,NA,NA	NM_013355,NM_013355,NM_013355		683341					3	0		1	51		0.857658	1	0.75
SERPINB7		chr18:61471593_A_G,chr18:61471662_G_A,chr18:61471694_A_G	Y289X,C312X,D323G	rs11873045,NA,NA	NM_003784,NM_001040147,NM_001040147		683341					3	0		1	51		0.857658	1	0.75
BTBD11		chr12:108012066_G_A,chr12:108051310_G_A,chr12:108051401_G_A	S325N,A581T,G611E	rs61753394,rs78068108,NA	NM_001017523,NM_001017523,NM_001017523		687307					3	0		1	51		0.857658	1	0.75
FTO		chr16:53860139_G_A,chr16:53859833_C_T,chr16:53860134_A_G	A163T,L61F,E161G	rs145884431,NA,NA	NM_001080432,NM_001080432,NM_001080432		687307					3	0		1	51		0.857658	1	0.75
MMAA		chr4:146576418_G_C	Q363H	rs2270655	NM_172250		693136					3	0		1	51		0.857658	1	0.75
KCTD18		chr2:201355338_G_A,chr2:201354943_*_-GGTGGCGC,chr2:201355272_*_-A	R256X,385_387del,F278fs	NA,NA,NA	NM_152387,NM_152387,NM_152387		697047					3	0		1	51		0.857658	1	0.75
NAA25		chr12:112478316_G_A,chr12:112509789_T_G,chr12:112509780_G_C	T836I,S316R,H319D	rs78983078,NA,NA	NM_024953,NM_024953,NM_024953		697047					3	0		1	51		0.857658	1	0.75
EIF4G3		chr1:21267993_G_C,chr1:21137238_T_G	P496A,Q1523H	rs35176330,NA	NM_003760,NM_003760		698052					3	0		1	51		0.857658	1	0.75
MYH7		chr14:23886409_G_C,chr14:23884263_C_T,chr14:23884589_C_T	S1491C,A1834T,NA	rs3729823,rs143362532,NA	NM_000257,NM_000257,NM_000257		698216					3	1		0	51		0.857658	0.75	1
CHD4		chr12:6710538_C_T,chr12:6688039_G_T,chr12:6701953_G_T	S239N,L1652M,Q895K	NA,NA,NA	NM_001273,NM_001273,NM_001273		698986					3	0		1	51		0.857658	1	0.75
HFM1		chr1:91841203_T_G,chr1:91731572_G_A,chr1:91779583_T_C	K493Q,NA,K1059E	rs113908392,NA,NA	NM_001017975,NM_001017975,NM_001017975		699003					3	0		1	51		0.857658	1	0.75
ADCY5		chr3:123039610_T_A,chr3:123005582_C_T,chr3:123036910_C_T	E349D,V853M,V421I	NA,NA,NA	NM_001199642,NM_001199642,NM_001199642		705995					3	0		1	51		0.857658	1	0.75
GRM2		chr3:51747288_G_A,chr3:51743196_T_A,chr3:51743202_C_A	R417H,L66H,A68E	rs116567227,NA,NA	NM_000839,NM_000839,NM_000839		705995					3	0		1	51		0.857658	1	0.75
PAK4		chr19:39663757_G_A,chr19:39664307_G_A,chr19:39664291_*_-TCC	R135Q,R99Q,94_94del	rs56099436,NA,NA	NM_001014832,NM_001014834,NM_001014834		705995					3	0		1	51		0.857658	1	0.75
CNTNAP1		chr17:40845461_C_T,chr17:40837023_C_A	P967S,N126K	NA,NA	NM_003632,NM_003632		706463					3	0		1	51		0.857658	1	0.75
MCF2		chrX:138689867_G_C,chrX:138670563_T_G	S452R,K763T	NA,NA	NM_001171877,NM_001171877		706463					3	0		1	51		0.857658	1	0.75
USP9X		chrX:41000413_C_T,chrX:41043929_G_T	P322L,NA,NA	NA,NA	NM_001039590,NM_001039590,NM_001039591		706463					3	0		1	51		0.857658	1	0.75
ADAT2		chr6:143754985_G_A,chr6:143749615_T_A,chr6:143755035_A_C	A112V,E187D,F95L	rs192068876,rs61737651,NA	NM_182503,NM_182503,NM_182503		707150					3	0		1	51		0.857658	1	0.75
APBB1IP		chr10:26855955_G_C,chr10:26855924_C_A,chr10:26830593_C_T	K513N,P503Q,A376V	rs114997244,NA,NA	NM_019043,NM_019043,NM_019043		707150					3	0		1	51		0.857658	1	0.75
DUS1L		chr17:80016250_T_G,chr17:80017902_C_T,chr17:80022802_T_C	K417Q,G364S,Y45C	rs145282065,rs73999366,NA	NM_022156,NM_022156,NM_022156		707150					3	0		1	51		0.857658	1	0.75
MFSD12		chr19:3547955_C_T,chr19:3548191_G_A	R243H,S195L	rs10414812,NA	NM_001042680,NM_001042680		707150					3	0		1	51		0.857658	1	0.75
SDR16C5		chr8:57218237_T_G,chr8:57228621_T_G	E252A,T96P	rs151227475,NA	NM_138969,NM_138969		707150					3	0		1	51		0.857658	1	0.75
SLC6A13		chr12:330193_C_T,chr12:333193_C_T,chr12:369001_*_-A	R485Q,V334I,L73fs	rs61741313,rs577294,NA	NM_001190997,NM_001190997,NM_001243392		707150					3	0		1	51		0.857658	1	0.75
DISP1		chr1:223178364_A_G,chr1:223178961_G_A,chr1:223177972_G_A	T1209A,D1408N,R1078H	rs140037475,NA,rs150111973	NM_032890,NM_032890,NM_032890		711724					3	0		1	51		0.857658	1	0.75
FCRL4		chr1:157566136_G_A,chr1:157548632_C_T	P12S,A430T	rs75108086,NA	NM_031282,NM_031282		711724					3	0		1	51		0.857658	1	0.75
PIK3C2B		chr1:204434438_G_A,chr1:204438113_G_T	R315W,P273H	rs45492196,rs61740701	NM_002646,NM_002646		711724					3	0		1	51		0.857658	1	0.75
REPS1		chr6:139232424_G_A,chr6:139266425_C_T,chr6:139266649_C_A	P659S,G187S,A155S	rs144226246,NA,NA	NM_001128617,NM_001128617,NM_001128617		711724					3	0		1	51		0.857658	1	0.75
SIRT7		chr17:79872517_G_A,chr17:79873535_*_-C	T181M,R120fs	rs140214937,NA	NM_016538,NM_016538		711724					3	0		1	51		0.857658	1	0.75
ZNF493		chr19:21606390_G_A,chr19:21607695_C_A,chr19:21606231_G_T	G182E,A617E,R129I	rs112511886,NA,rs142910830	NM_175910,NM_175910,NM_175910		715527					3	1		0	51		0.857658	0.75	1
TAPBPL		chr12:6568021_A_G,chr12:6562768_G_C	E372G,G151R	NA,rs7295376	NM_018009,NM_018009		719406					3	0		1	51		0.857658	1	0.75
PHYH		chr10:13325784_C_T,chr10:13336486_G_A,chr10:13323083_C_A	R145Q,T19M,D186Y	rs62619919,rs34571629,NA	NM_001037537,NM_001037537,NM_001037537		720203					3	1		0	51		0.857658	0.75	1
BRF2		chr8:37707199_C_G,chr8:37702357_C_T,chr8:37702039_T_C	V35L,R304H,Q410R	rs138044288,NA,NA	NM_018310,NM_018310,NM_018310		720565					3	0		1	51		0.857658	1	0.75
RASSF1		chr3:50368871_C_T,chr3:50369556_G_C	R106Q,D59E	rs150999288,rs76335415	NM_001206957,NM_170713		723828					3	1		0	51		0.857658	0.75	1
ACTBL2		chr5:56778235_A_C,chr5:56777908_A_C	D100E,I209M	rs147178651,NA	NM_001017992,NM_001017992		734969					3	0		1	51		0.857658	1	0.75
KCNB1		chr20:47990260_G_A,chr20:47989624_G_A	P613S,P825S	rs112735799,rs34467662	NM_004975,NM_004975		734969					3	0		1	51		0.857658	1	0.75
PPHLN1		chr12:42840082_A_C,chr12:42835192_T_C	N423T,S255P	rs149559306,NA	NM_001143787,NM_001143789		737707					3	0		1	51		0.857658	1	0.75
VPS33B		chr15:91545411_C_T,chr15:91550201_G_A	S425N,H227Y	rs139709507,NA	NM_018668,NM_018668		737707					3	0		1	51		0.857658	1	0.75
SNX19		chr11:130780008_C_T,chr11:130773223_C_G	A647T,E834Q	NA,rs79138684	NM_014758,NM_014758		740272					3	1		0	51		0.857658	0.75	1
LAMB4		chr7:107756510_A_G,chr7:107748218_C_T,chr7:107677984_G_A,chr7:107703235_C_A,chr7:107696168_C_A	M44T,G150E,H1510Y,S1089I,G1222W	rs35644375,NA,rs1627354,NA,NA	NM_007356,NM_007356,NM_007356,NM_007356,NM_007356		742621					11	0		3	44		0.857649	1	0.785714
ATP2B4		chr1:203690433_C_T,chr1:203680051_A_C,chr1:203652469_G_A	R903C,N616H,V46I	rs149815131,rs143539533,rs61731222	NM_001001396,NM_001001396,NM_001001396		7215					3	0		1	50		0.857493	1	0.75
C2orf55		chr2:99439603_G_A,chr2:99443448_C_T,chr2:99413851_C_A	A378V,R242Q,E856X	rs149622421,NA,NA	NM_207362,NM_207362,NM_207362		7215					3	0		1	50		0.857493	1	0.75
KIAA0753		chr17:6515450_G_A,chr17:6531552_A_C	T445M,H201Q	rs79720908,rs16955985	NM_014804,NM_014804		7215					3	0		1	50		0.857493	1	0.75
PMS1		chr2:190708712_G_A,chr2:190719789_T_G,chr2:190660537_G_A	R202K,S558R,E59K	rs2066459,rs139552807,rs143265397	NM_000534,NM_001128143,NM_000534		7215					3	0		1	50		0.857493	1	0.75
TPST2		chr22:26937139_C_T,chr22:26937209_C_T	R153H,D130N	rs117701840,NA	NM_001008566,NM_001008566		7215					3	0		1	50		0.857493	1	0.75
AARS2		chr6:44270870_C_T,chr6:44272817_T_C	V730M,Y518C	rs35623954,NA	NM_020745,NM_020745		14380					3	0		1	50		0.857493	1	0.75
NFATC1		chr18:77246538_G_A,chr18:77170903_G_A,chr18:77171092_C_T	G323R,V210M,R273W	rs56191735,rs62096875,NA	NM_172388,NM_006162,NM_006162		47723					3	0		1	50		0.857493	1	0.75
SOLH		chr16:597905_T_C,chr16:597112_G_A	V356A,A92T	rs76534191,NA	NM_005632,NM_005632		141103					3	0		1	50		0.857493	1	0.75
ZNF502		chr3:44762748_A_G,chr3:44762392_T_C,chr3:44763822_C_T	T147A,L28P,H505Y	rs74375073,rs6798400,rs147202860	NM_001134441,NM_001134441,NM_001134441		141103					3	0		1	50		0.857493	1	0.75
ACTBL2		chr5:56778235_A_C,chr5:56777430_G_A,chr5:56777908_A_C	D100E,P369S,I209M	rs147178651,NA,NA	NM_001017992,NM_001017992,NM_001017992		405962					3	1		0	50		0.857493	0.75	1
CEACAM5		chr19:42219138_C_T,chr19:42231159_G_A	R225C,G678R	rs150900406,rs11545767	NM_004363,NM_004363		628995					3	0		1	50		0.857493	1	0.75
OR10J1		chr1:159410354_A_T,chr1:159410507_C_T	Y269F,S320F	rs41264479,NA	NM_012351,NM_012351		628995					3	0		1	50		0.857493	1	0.75
SPATA6		chr1:48865121_C_T,chr1:48825355_G_A,chr1:48865268_G_C	E228K,R333W,L179V	rs77303590,rs1338314,NA	NM_019073,NM_019073,NM_019073		628995					3	0		1	50		0.857493	1	0.75
MMP25		chr16:3109032_G_A,chr16:3100253_A_C	G541E,NA	rs7188234,NA	NM_022468,NM_022468		648613					3	1		0	50		0.857493	0.75	1
IER5		chr1:181058891_C_T,chr1:181058345_G_A	P285S,E103K	rs3747951,NA	NM_016545,NM_016545		657427					3	1		0	50		0.857493	0.75	1
APOBEC1		chr12:7805154_G_A,chr12:7805414_C_T	P108S,W21X	rs61753204,rs34275479	NM_001644,NM_001644		657803					3	0		1	50		0.857493	1	0.75
CHRM3		chr1:240070944_G_A,chr1:240071959_G_A	V65I,R403K	rs2067481,NA	NM_000740,NM_000740		657803					3	0		1	50		0.857493	1	0.75
ZC3H18		chr16:88689638_G_A,chr16:88694176_*_-CCAGGA,chr16:88666282_A_C	R560Q,752_754del,E338D	rs61732800,NA,NA	NM_144604,NM_144604,NM_144604		657803					3	0		1	50		0.857493	1	0.75
ANGPTL3		chr1:63063616_C_T,chr1:63069703_G_T	L127F,R332L	rs72649573,NA	NM_014495,NM_014495		666595					3	0		1	50		0.857493	1	0.75
ASB9		chrX:15266850_T_G,chrX:15268633_T_G	K249T,K163Q	NA,NA	NM_001168530,NM_001031739		666595					3	0		1	50		0.857493	1	0.75
ATP2B3		chrX:152845595_G_A,chrX:152821792_G_T	E1168K,E748X	NA,NA	NM_001001344,NM_001001344		666595					3	0		1	50		0.857493	1	0.75
BRWD1		chr21:40667694_T_C,chr21:40636577_C_T	D195G,R565Q	NA,NA	NM_018963,NM_018963		666595					3	0		1	50		0.857493	1	0.75
C3		chr19:6707509_G_A,chr19:6710748_G_A	S672F,R530C	NA,NA	NM_000064,NM_000064		666595					3	0		1	50		0.857493	1	0.75
C8orf34		chr8:69552746_G_A,chr8:69434152_G_T	R414K,R295I	NA,NA	NM_052958,NM_001195639		666595					3	0		1	50		0.857493	1	0.75
CALD1		chr7:134552525_A_C,chr7:134645377_T_A	K14T,S504T	NA,NA	NM_004342,NM_033140		666595					3	0		1	50		0.857493	1	0.75
CCDC102B		chr18:66541909_G_T,chr18:66513629_A_T	D314Y,K303X	NA,NA	NM_024781,NM_024781		666595					3	0		1	50		0.857493	1	0.75
CDH1		chr16:68842632_T_C,chr16:68842729_G_T	Y190H,R222I	NA,NA	NM_004360,NM_004360		666595					3	0		1	50		0.857493	1	0.75
EPYC		chr12:91365729_C_T,chr12:91366743_G_T	E184K,L119I	NA,NA	NM_004950,NM_004950		666595					3	0		1	50		0.857493	1	0.75
FOXP2		chr7:114174751_G_T,chr7:114174684_G_A	R83I,A61T	NA,NA	NM_001172767,NM_001172767		666595					3	0		1	50		0.857493	1	0.75
FRK		chr6:116288883_C_T,chr6:116381214_T_G	NA,K87N	NA,NA	NM_002031,NM_002031		666595					3	0		1	50		0.857493	1	0.75
GLB1L2		chr11:134226244_G_A,chr11:134241722_A_G	G203D,K502R	rs61740182,NA	NM_138342,NM_138342		666595					3	0		1	50		0.857493	1	0.75
HCRTR2		chr6:55128504_G_A,chr6:55039539_G_T	NA,E52X	NA,NA	NM_001526,NM_001526		666595					3	0		1	50		0.857493	1	0.75
HNF4G		chr8:76472633_A_G,chr8:76463659_G_A	Q383R,R130K	NA,NA	NM_004133,NM_004133		666595					3	0		1	50		0.857493	1	0.75
IRAK1		chrX:153282028_G_A,chrX:153279575_G_A,chrX:153278499_A_G	R366C,P486L,V563A	rs143993525,NA,NA	NM_001025242,NM_001025242,NM_001025243		666595					3	0		1	50		0.857493	1	0.75
KCNRG		chr13:50594511_G_A,chr13:50594363_A_C	S247N,X230Y	NA,NA	NM_173605,NM_199464		666595					3	0		1	50		0.857493	1	0.75
LIPI		chr21:15537693_C_T,chr21:15537607_C_A	C272Y,D301Y	NA,NA	NM_198996,NM_198996		666595					3	0		1	50		0.857493	1	0.75
MCF2		chrX:138670563_T_G,chrX:138684655_C_A	K763T,K543N	NA,NA	NM_001171877,NM_001171877		666595					3	0		1	50		0.857493	1	0.75
MST4		chrX:131202329_G_T,chrX:131207073_C_T	K139N,P331L	NA,NA	NM_001042452,NM_001042452		666595					3	0		1	50		0.857493	1	0.75
MYT1		chr20:62859299_G_A,chr20:62839225_G_A	D884N,E226K	NA,NA	NM_004535,NM_004535		666595					3	0		1	50		0.857493	1	0.75
OSBPL1A		chr18:21805124_C_T,chr18:21921550_C_A	V113M,E119X	NA,NA	NM_001242508,NM_080597		666595					3	0		1	50		0.857493	1	0.75
PGR		chr11:100999245_G_A,chr11:100912696_G_A	P186L,L876F	rs11571145,NA	NM_000926,NM_000926		666595					3	0		1	50		0.857493	1	0.75
RGS22		chr8:101076270_C_A,chr8:101076273_T_A	E242D,NA	NA,NA	NM_015668,NM_015668		666595					3	0		1	50		0.857493	1	0.75
SLC30A8		chr8:118159336_G_A,chr8:118159213_C_T	W72X,P31L	NA,NA	NM_173851,NM_173851		666595					3	0		1	50		0.857493	1	0.75
SMEK1		chr14:91943317_A_C,chr14:91929222_C_G	F310C,NA	NA,NA	NM_032560,NM_032560		666595					3	0		1	50		0.857493	1	0.75
STX3		chr11:59540697_A_G,chr11:59560985_C_T	Q15R,Q225X	rs62621095,NA	NM_001178040,NM_001178040		666595					3	0		1	50		0.857493	1	0.75
TCP11		chr6:35086275_T_C,chr6:35087996_G_A	Q395R,P319L	rs115171214,NA	NM_001261818,NM_001261818		666595					3	0		1	50		0.857493	1	0.75
TMPRSS11D		chr4:68688079_C_A,chr4:68692988_C_A	W411C,E315X	NA,NA	NM_004262,NM_004262		666595					3	0		1	50		0.857493	1	0.75
USP9X		chrX:41000413_C_T,chrX:41069896_C_T	P322L,S1717F	NA,NA	NM_001039590,NM_001039590		666595					3	0		1	50		0.857493	1	0.75
ZNF420		chr19:37619177_T_G,chr19:37581932_C_A	F428L,F15L	NA,NA	NM_144689,NM_144689		666595					3	0		1	50		0.857493	1	0.75
ZNF555		chr19:2853214_G_A,chr19:2853079_C_T	R383Q,P338L	rs183116863,NA	NM_001172775,NM_001172775		666595					3	0		1	50		0.857493	1	0.75
AIFM3		chr22:21327589_C_T,chr22:21328568_G_A	P15S,V165I	rs178264,rs56179977	NM_001146288,NM_001018060		686969					3	1		0	50		0.857493	0.75	1
ARHGAP19		chr10:99003811_G_A	H338Y	rs34038589	NM_001204300		687963					3	0		1	50		0.857493	1	0.75
CHD4		chr12:6710538_C_T,chr12:6697097_G_A,chr12:6701953_G_T	S239N,R1162W,Q895K	NA,NA,NA	NM_001273,NM_001273,NM_001273		687963					3	0		1	50		0.857493	1	0.75
DCAF11		chr14:24587680_G_A,chr14:24589022_C_T,chr14:24589049_A_C	V221I,R337X,K346Q	rs78469280,NA,NA	NM_001163484,NM_001163484,NM_001163484		687963					3	0		1	50		0.857493	1	0.75
NUP188		chr9:131744846_G_A,chr9:131757739_G_T,chr9:131749899_T_C	R512H,E1099D,C766R	NA,NA,NA	NM_015354,NM_015354,NM_015354		687963					3	0		1	50		0.857493	1	0.75
TNKS		chr8:9590841_G_A,chr8:9623292_C_T,chr8:9619119_G_A	E734K,R1180C,V1083I	NA,NA,NA	NM_003747,NM_003747,NM_003747		687963					3	0		1	50		0.857493	1	0.75
IGF1R		chr15:99454613_G_A,chr15:99440126_G_T,chr15:99467875_C_T	R511Q,R365L,S915L	rs33958176,NA,NA	NM_000875,NM_000875,NM_000875		688234					3	0		1	50		0.857493	1	0.75
PPHLN1		chr12:42840082_A_C,chr12:42835192_T_C	N423T,S255P	rs149559306,NA	NM_001143787,NM_001143789		688234					3	0		1	50		0.857493	1	0.75
SLC6A13		chr12:333193_C_T,chr12:369001_*_-A	V334I,L73fs	rs577294,NA	NM_001190997,NM_001243392		688234					3	0		1	50		0.857493	1	0.75
VPS33B		chr15:91545411_C_T,chr15:91550201_G_A	S425N,H227Y	rs139709507,NA	NM_018668,NM_018668		688234					3	0		1	50		0.857493	1	0.75
NDUFA9		chr12:4758305_G_C,chr12:4791451_C_T,chr12:4764024_G_A	A5P,P294L,R85Q	rs35155742,rs34076756,NA	NM_005002,NM_005002,NM_005002		689412					3	1		0	50		0.857493	0.75	1
RECQL5		chr17:73623750_C_T,chr17:73624353_T_G,chr17:73626900_T_C	R943H,N917T,K535E	NA,rs140565320,NA	NM_004259,NM_004259,NM_004259		689412					3	1		0	50		0.857493	0.75	1
NOL3		chr16:67208109_G_C,chr16:67208280_G_A	D13H,E70K	rs2233457,NA	NM_001185057,NM_001185057		691807					3	0		1	50		0.857493	1	0.75
TRAK2		chr2:202245423_A_T,chr2:202252531_G_T	I863N,L531I	rs34594680,NA	NM_015049,NM_015049		694497					3	1		0	50		0.857493	0.75	1
MTMR8		chrX:63488688_A_G,chrX:63563559_C_T,chrX:63488470_T_C	I615T,G303S,T688A	rs61746243,rs148205697,NA	NM_017677,NM_017677,NM_017677		695652					3	0		1	50		0.857493	1	0.75
PUS3		chr11:125765528_G_A,chr11:125766041_C_T	P179S,G47R	rs35681508,rs148691077	NM_031307,NM_031307		695652					3	0		1	50		0.857493	1	0.75
TMEM132B		chr12:125834697_A_T,chr12:125834650_A_C,chr12:126138486_A_T	Q251L,E235D,N823Y	rs61735212,NA,NA	NM_052907,NM_052907,NM_052907		695652					3	0		1	50		0.857493	1	0.75
CD68		chr17:7484812_G_A	A323T	rs9901675	NM_001040059		704626					3	1		0	50		0.857493	0.75	1
PRKCB		chr16:24124353_G_A,chr16:24185859_C_T,chr16:24185901_G_A	G294E,A451V,R465H	NA,NA,NA	NM_002738,NM_002738,NM_002738		708096					3	0		1	50		0.857493	1	0.75
SDR16C5		chr8:57218237_T_G,chr8:57228621_T_G	E252A,T96P	rs151227475,NA	NM_138969,NM_138969		708096					3	0		1	50		0.857493	1	0.75
SLC6A13		chr12:333193_C_T,chr12:369001_*_-A	V334I,L73fs	rs577294,NA	NM_001190997,NM_001243392		708096					3	0		1	50		0.857493	1	0.75
BCOR		chrX:39932333_C_A,chrX:39932021_C_T,chrX:39934138_C_T	E756X,G860R,G154E	NA,NA,NA	NM_001123383,NM_001123383,NM_001123383		708594					3	0		1	50		0.857493	1	0.75
CLCN2		chr3:184076909_C_T,chr3:184076780_C_T,chr3:184070588_C_G	R25Q,R68H,E674D	rs151257924,rs61729156,rs2228292	NM_001171087,NM_001171087,NM_001171088		708594					3	0		1	50		0.857493	1	0.75
GRIP1		chr12:66856782_C_T,chr12:66742923_G_A,chr12:66788115_C_T	A322T,A1021V,G616R	rs17102531,NA,NA	NM_001178074,NM_001178074,NM_001178074		708594					3	0		1	50		0.857493	1	0.75
MUC1		chr1:155160803_C_T,chr1:155159847_C_A,chr1:155159745_G_A	V242I,V78F,R112C	NA,NA,NA	NM_001204285,NM_001044391,NM_001044391		708594					3	0		1	50		0.857493	1	0.75
NCAPG2		chr7:158455035_T_C,chr7:158449344_C_T,chr7:158447918_C_G	N614D,S705N,M846I	rs61740623,rs115631698,NA	NM_017760,NM_017760,NM_017760		708594					3	0		1	50		0.857493	1	0.75
STARD3		chr17:37816702_G_C,chr17:37819126_C_T,chr17:37815309_G_A	A275P,R417X,D200N	rs35673246,NA,NA	NM_001165938,NM_001165938,NM_001165938		708594					3	0		1	50		0.857493	1	0.75
TDP2		chr6:24667009_G_C,chr6:24653273_G_C,chr6:24653215_C_T	L28V,Q249E,R268Q	rs146127613,rs2294689,rs17249952	NM_016614,NM_016614,NM_016614		708594					3	0		1	50		0.857493	1	0.75
MYH9		chr22:36682873_A_G,chr22:36745275_G_C,chr22:36712576_A_C	M1651T,Q3E,F456V	rs142094977,rs56200894,NA	NM_002473,NM_002473,NM_002473		709512					3	0		1	50		0.857493	1	0.75
FAP		chr2:163075627_A_G,chr2:163030242_C_A,chr2:163046166_T_C	F185L,E675D,T517A	rs78722278,NA,NA	NM_004460,NM_004460,NM_004460		718777					3	0		1	50		0.857493	1	0.75
PPHLN1		chr12:42840082_A_C,chr12:42835192_T_C	N423T,S255P	rs149559306,NA	NM_001143787,NM_001143789		718777					3	0		1	50		0.857493	1	0.75
SDR16C5		chr8:57218237_T_G,chr8:57228621_T_G	E252A,T96P	rs151227475,NA	NM_138969,NM_138969		718777					3	0		1	50		0.857493	1	0.75
VPS33B		chr15:91545411_C_T,chr15:91550201_G_A	S425N,H227Y	rs139709507,NA	NM_018668,NM_018668		718777					3	0		1	50		0.857493	1	0.75
PPHLN1		chr12:42840082_A_C,chr12:42835192_T_C	N423T,S255P	rs149559306,NA	NM_001143787,NM_001143789		720205					3	0		1	50		0.857493	1	0.75
VPS33B		chr15:91545411_C_T,chr15:91550201_G_A	S425N,H227Y	rs139709507,NA	NM_018668,NM_018668		720205					3	0		1	50		0.857493	1	0.75
PCDHGA2		chr5:140718996_C_T,chr5:140719991_G_A,chr5:140720144_G_T	P153L,A485T,D536Y	rs142803333,NA,NA	NM_018915,NM_018915,NM_018915		721184					3	0		1	50		0.857493	1	0.75
SPPL2A		chr15:51040384_T_C,chr15:51028388_C_T	N126D,R281H	rs61751063,rs139684176	NM_032802,NM_032802		721184					3	0		1	50		0.857493	1	0.75
OR1J1		chr9:125239544_A_G,chr9:125239501_G_T	I221T,C235X	rs75911175,rs45579335	NM_001004451,NM_001004451		721659					3	0		1	50		0.857493	1	0.75
CORO2A		chr9:100897126_C_T,chr9:100919782_C_T,chr9:100919845_C_T	A144T,C54Y,R33H	rs148959568,NA,NA	NM_003389,NM_003389,NM_003389		723154					3	0		1	50		0.857493	1	0.75
CTNNA3		chr10:68138987_G_A,chr10:68139039_G_A,chr10:68526022_C_A	T552M,R535C,E427D	rs61737718,rs41274090,NA	NM_001127384,NM_001127384,NM_001127384		723154					3	0		1	50		0.857493	1	0.75
ITIH5		chr10:7605243_C_T,chr10:7708833_C_T,chr10:7608295_C_T	V664I,C8Y,R528H	rs138658798,NA,NA	NM_032817,NM_001001851,NM_032817		723154					3	0		1	50		0.857493	1	0.75
KIRREL		chr1:158057650_G_T,chr1:158061202_G_A,chr1:158063165_T_C	R256M,V443M,I503T	NA,NA,NA	NM_018240,NM_018240,NM_018240		723154					3	0		1	50		0.857493	1	0.75
PADI2		chr1:17395682_G_A,chr1:17431496_C_G,chr1:17418980_C_T	R619C,E51D,R193H	rs149369913,NA,NA	NM_007365,NM_007365,NM_007365		723154					3	0		1	50		0.857493	1	0.75
RAG2		chr11:36614561_G_T,chr11:36615015_C_A,chr11:36615210_*_+T	F386L,R235I,E170fs	rs34629171,NA,NA	NM_000536,NM_000536,NM_000536		723154					3	0		1	50		0.857493	1	0.75
SLC15A3		chr11:60709520_C_A,chr11:60714011_A_G,chr11:60714154_G_A	G365V,S281P,P233L	rs78193365,NA,NA	NM_016582,NM_016582,NM_016582		723154					3	0		1	50		0.857493	1	0.75
SNTG1		chr8:51363287_G_C,chr8:51415419_C_T,chr8:51705250_T_C	V121L,P149S,L472S	rs138262840,NA,NA	NM_018967,NM_018967,NM_018967		723154					3	0		1	50		0.857493	1	0.75
THSD4		chr15:72057477_G_A,chr15:72039380_C_T,chr15:72057434_G_T	S903N,S747L,V889L	rs148016609,rs146042172,NA	NM_024817,NM_024817,NM_024817		723154					3	0		1	50		0.857493	1	0.75
WDR31		chr9:116085423_G_A,chr9:116094236_C_T,chr9:116094253_G_A	P113S,V23M,S17L	rs10817479,rs144785948,NA	NM_001012361,NM_001012361,NM_001012361		723154					3	0		1	50		0.857493	1	0.75
WDR54		chr2:74652335_G_A,chr2:74652240_T_C,chr2:74649287_C_A	A257T,I225T,R3S	rs140810540,rs139454931,NA	NM_032118,NM_032118,NM_032118		723154					3	0		1	50		0.857493	1	0.75
DGKH		chr13:42803263_T_C,chr13:42793387_G_T	V1065A,E943X	rs17646069,NA	NM_001204506,NM_001204505		728063					3	0		1	50		0.857493	1	0.75
FAP		chr2:163075627_A_G,chr2:163030242_C_A,chr2:163046166_T_C	F185L,E675D,T517A	rs78722278,NA,NA	NM_004460,NM_004460,NM_004460		728063					3	0		1	50		0.857493	1	0.75
IGF1R		chr15:99440126_G_T,chr15:99472828_G_A,chr15:99467875_C_T	R365L,V942I,S915L	NA,NA,NA	NM_000875,NM_000875,NM_000875		728063					3	0		1	50		0.857493	1	0.75
SLC10A2		chr13:103718308_C_T,chr13:103710635_C_T	V98I,V159I	rs55971546,rs60380298	NM_000452,NM_000452		733304					3	0		1	50		0.857493	1	0.75
DUSP27		chr1:167097070_G_A,chr1:167096871_G_A,chr1:167095767_C_T	R901H,E835K,R467C	rs61748781,NA,NA	NM_001080426,NM_001080426,NM_001080426		734877					3	1		0	50		0.857493	0.75	1
YDJC		chr22:21982892_C_T	A263T	rs2298428	NM_001017964		735465					3	1		0	50		0.857493	0.75	1
DPEP1		chr16:89704073_C_A,chr16:89702947_G_A,chr16:89704290_G_A	A296D,R126Q,A326T	NA,NA,NA	NM_001128141,NM_001128141,NM_001128141		737618					3	0		1	50		0.857493	1	0.75
RAG1		chr11:36596200_G_A,chr11:36595579_A_G,chr11:36597322_A_C	R449K,Q242R,N823T	rs4151031,rs76897604,rs147656090	NM_000448,NM_000448,NM_000448		737618					3	0		1	50		0.857493	1	0.75
ANKRD23		chr2:97508139_C_T	R46Q	rs143372458	NM_144994		5816					3	0		1	49		0.857321	1	0.75
SCAMP3		chr1:155230432_G_A	P29S	rs11557757	NM_052837		5816					3	0		1	49		0.857321	1	0.75
SHD		chr19:4283059_G_A,chr19:4283068_G_A,chr19:4282957_*_+C	G138S,V141M,Q130fs	rs2287714,rs138591689,NA	NM_020209,NM_020209,NM_020209		8101					3	0		1	49		0.857321	1	0.75
SLC6A13		chr12:333193_C_T,chr12:369001_*_-A	V334I,L73fs	rs577294,NA	NM_001190997,NM_001243392		8101					3	0		1	49		0.857321	1	0.75
ELTD1		chr1:79387455_C_T,chr1:79358827_G_T,chr1:79357219_A_G	R367K,H599Q,L667S	NA,rs1968956,NA	NM_022159,NM_022159,NM_022159		47713					3	1		0	49		0.857321	0.75	1
RAB3IL1		chr11:61675644_T_C,chr11:61669946_G_A,chr11:61675714_T_C	Q49R,H323Y,T26A	rs174477,rs3815045,rs34281659	NM_013401,NM_013401,NM_013401		99087					3	1		0	49		0.857321	0.75	1
CLCN2		chr3:184076780_C_T,chr3:184070588_C_G,chr3:184076867_G_A	R68H,E674D,A39V	rs61729156,rs2228292,NA	NM_001171087,NM_001171088,NM_001171087		102064					3	0		1	49		0.857321	1	0.75
GPAM		chr10:113924331_G_A,chr10:113926224_A_G,chr10:113928195_G_A	A420V,I386T,R328W	rs73365184,rs35019520,NA	NM_001244949,NM_001244949,NM_001244949		102064					3	0		1	49		0.857321	1	0.75
CA12		chr15:63673847_C_T,chr15:63632575_C_T,chr15:63631070_G_T	A25T,R220H,F274L	rs149728115,NA,NA	NM_001218,NM_001218,NM_001218		103870					3	0		1	49		0.857321	1	0.75
ACY1		chr3:52023020_C_T,chr3:52023042_G_A,chr3:52022545_G_A	R314C,R321H,W237X	rs2229152,rs121912701,NA	NM_001198896,NM_001198896,NM_001198896		137635					3	0		1	49		0.857321	1	0.75
C1orf38		chr1:28206250_T_C,chr1:28211835_C_T,chr1:28212385_*_-TGA	F111L,R89C,628_629del	rs41284294,rs61744137,NA	NM_001105556,NM_001039477,NM_001105556		137635					3	0		1	49		0.857321	1	0.75
PSD4		chr2:113940280_G_A,chr2:113940475_C_T,chr2:113949994_C_T	G83R,R148W,P556S	rs1562277,NA,NA	NM_012455,NM_012455,NM_012455		137635					3	0		1	49		0.857321	1	0.75
SLC16A4		chr1:110921715_T_G,chr1:110921969_A_C	N154H,I69R	rs2271885,rs186982557	NM_001201548,NM_001201548		655347					3	1		0	49		0.857321	0.75	1
SH3BP2		chr4:2831415_C_G,chr4:2834080_C_T,chr4:2831774_G_A	P261R,R477W,V381M	rs146213141,rs148761331,NA	NM_001122681,NM_001122681,NM_001122681		668047					3	0		1	49		0.857321	1	0.75
ARMC9		chr2:232156084_C_T,chr2:232141390_T_G,chr2:232079635_A_T	R549C,F459C,D90V	rs148296188,NA,NA	NM_025139,NM_025139,NM_025139		668898					3	1		0	49		0.857321	0.75	1
PRF1		chr10:72360387_G_A	A91V	rs35947132	NM_001083116		668898					3	1		0	49		0.857321	0.75	1
TFEC		chr7:115624478_C_G,chr7:115594670_C_A	Q6H,E70X	rs35695387,NA	NM_001018058,NM_001244583		676961					3	1		0	49		0.857321	0.75	1
ADCYAP1R1		chr7:31146129_G_A,chr7:31146145_G_A	R392Q,W397X	NA,NA	NM_001199637,NM_001199637		680479					3	0		1	49		0.857321	1	0.75
CCKBR		chr11:6292285_G_A,chr11:6291500_*_-C	V286I,Q196fs	NA,NA	NM_176875,NM_176875		680479					3	0		1	49		0.857321	1	0.75
CD2AP		chr6:47471114_G_A,chr6:47574008_C_T	E35K,H509Y	NA,NA	NM_012120,NM_012120		680479					3	0		1	49		0.857321	1	0.75
GCC2		chr2:109103012_C_T	H1280Y	rs41280574	NM_181453		680479					3	0		1	49		0.857321	1	0.75
NEIL1		chr15:75641682_T_C	NA,NA	rs5745908	NM_024608,NM_001256552		680999					3	0		1	49		0.857321	1	0.75
PKN3		chr9:131480654_*_-AGA,chr9:131476557_G_T,chr9:131475329_A_T	679_680del,C465F,NA	NA,NA,NA	NM_013355,NM_013355,NM_013355		680999					3	0		1	49		0.857321	1	0.75
TRPV4		chr12:110238516_C_T,chr12:110236627_C_A,chr12:110226345_T_C	V254M,R268L,K583E	rs143548402,NA,NA	NM_147204,NM_001177428,NM_001177433		680999					3	0		1	49		0.857321	1	0.75
ABL1		chr9:133760106_C_T,chr9:133589726_A_G,chr9:133738370_A_G	P810L,K7R,Y257C	rs2229071,NA,NA	NM_005157,NM_007313,NM_005157		685416					3	0		1	49		0.857321	1	0.75
NKD2		chr5:1038075_C_T,chr5:1036421_G_T	R315W,V237L	rs35433301,NA	NM_033120,NM_033120		685416					3	0		1	49		0.857321	1	0.75
NLRP9		chr19:56226431_G_A,chr19:56223931_C_T,chr19:56228092_*_+A	R831W,D843N,NA	NA,NA,NA	NM_176820,NM_176820,NM_176820		685416					3	0		1	49		0.857321	1	0.75
NSUN4		chr1:46810763_C_A,chr1:46810815_A_G,chr1:46818608_G_A	N79K,R97G,V172M	rs17102152,rs145301228,NA	NM_001256127,NM_001256127,NM_001256127		685416					3	0		1	49		0.857321	1	0.75
SIRT7		chr17:79872517_G_A,chr17:79872342_G_A	T181M,A215V	rs140214937,NA	NM_016538,NM_016538		685416					3	0		1	49		0.857321	1	0.75
FGFBP2		chr4:15964349_C_A,chr4:15964313_G_T	G135V,T147K	rs59591720,NA	NM_031950,NM_031950		692423					3	0		1	49		0.857321	1	0.75
NT5DC2		chr3:52563199_A_T,chr3:52563215_T_C	S128R,H123R	rs35920544,NA	NM_001134231,NM_001134231		692423					3	0		1	49		0.857321	1	0.75
RAB3IP		chr12:70150364_G_A,chr12:70150297_G_A,chr12:70206754_T_C	R144H,A122T,V208A	NA,rs76376306,NA	NM_022456,NM_022456,NM_001024647		692423					3	0		1	49		0.857321	1	0.75
DAB2IP		chr9:124535526_C_T,chr9:124535164_C_T,chr9:124528855_C_T	R783W,P662L,R391W	rs56200518,NA,NA	NM_138709,NM_138709,NM_138709		693122					3	0		1	49		0.857321	1	0.75
FAM5B		chr1:177225096_G_A,chr1:177247860_C_T,chr1:177199157_G_A	R104K,R392W,V49I	NA,NA,NA	NM_021165,NM_021165,NM_021165		693122					3	0		1	49		0.857321	1	0.75
PRKCB		chr16:24124353_G_A,chr16:24185859_C_T,chr16:24185901_G_A	G294E,A451V,R465H	NA,NA,NA	NM_002738,NM_002738,NM_002738		693122					3	0		1	49		0.857321	1	0.75
GABRB1		chr4:47427993_T_A,chr4:47427995_C_A,chr4:47405444_G_T	F461L,S462Y,M218I	NA,NA,NA	NM_000812,NM_000812,NM_000812		693720					3	0		1	49		0.857321	1	0.75
HGS		chr17:79668135_G_T,chr17:79662030_C_G,chr17:79668094_C_A	A733S,P351R,P719Q	rs56058441,NA,NA	NM_004712,NM_004712,NM_004712		693720					3	0		1	49		0.857321	1	0.75
KCTD3		chr1:215759981_G_A,chr1:215792633_*_+TAG,chr1:215777567_C_A	S257N,S629delinsSS,P411H	rs145226766,NA,NA	NM_016121,NM_016121,NM_016121		693720					3	0		1	49		0.857321	1	0.75
CHL1		chr3:361493_G_A,chr3:423904_A_G,chr3:432672_G_A	V12I,Q640R,G874E	rs142251617,rs62230378,NA	NM_001253388,NM_001253388,NM_001253388		695059					3	0		1	49		0.857321	1	0.75
ZNFX1		chr20:47887812_C_T,chr20:47886994_G_A,chr20:47887865_T_C	M179I,S452F,I162V	rs117635294,NA,NA	NM_021035,NM_021035,NM_021035		695059					3	0		1	49		0.857321	1	0.75
MPL		chr1:43804340_G_A	V114M	rs12731981	NM_005373		697123					3	0		1	49		0.857321	1	0.75
MLLT4		chr6:168297647_A_G,chr6:168351926_C_T,chr6:168349074_G_T	I422V,R1274X,M1225I	rs35140809,NA,NA	NM_001207008,NM_001207008,NM_001207008		697145					3	1		0	49		0.857321	0.75	1
PPID		chr4:159636830_C_T,chr4:159642576_G_A,chr4:159640431_C_A	V177I,R49C,K78N	rs61756415,rs2070631,NA	NM_005038,NM_005038,NM_005038		697145					3	1		0	49		0.857321	0.75	1
HFM1		chr1:91841203_T_G,chr1:91731572_G_A,chr1:91779583_T_C	K493Q,NA,K1059E	rs113908392,NA,NA	NM_001017975,NM_001017975,NM_001017975		699009					3	0		1	49		0.857321	1	0.75
TLL2		chr10:98172999_C_T,chr10:98155678_G_A	R333Q,T495M	rs41291632,rs41291628	NM_012465,NM_012465		699009					3	0		1	49		0.857321	1	0.75
ATP8B2		chr1:154317197_A_G,chr1:154304445_C_T,chr1:154317555_G_A	K774R,L152F,E832K	rs143385680,NA,NA	NM_020452,NM_001005855,NM_020452		699807					3	0		1	49		0.857321	1	0.75
IPO4		chr14:24654514_T_C,chr14:24655130_C_T,chr14:24657823_C_T	H428R,R369H,V31I	NA,NA,NA	NM_024658,NM_024658,NM_024658		699807					3	0		1	49		0.857321	1	0.75
PYGB		chr20:25239874_G_A,chr20:25271237_C_T,chr20:25257916_G_A	R82H,R650C,R270Q	NA,NA,NA	NM_002862,NM_002862,NM_002862		699807					3	0		1	49		0.857321	1	0.75
BBOX1		chr11:27114727_G_T,chr11:27114904_C_T,chr11:27148998_T_A	W116L,T175I,X388R	NA,NA,NA	NM_003986,NM_003986,NM_003986		702332					3	0		1	49		0.857321	1	0.75
NRP2		chr2:206608157_G_A,chr2:206592729_G_T,chr2:206641170_C_T	G508R,G369X,H881Y	rs182060947,NA,NA	NM_003872,NM_003872,NM_018534		708080					3	0		1	49		0.857321	1	0.75
DHODH		chr16:72042682_A_C,chr16:72057421_C_T	K7Q,A341V	rs3213422,rs61733129	NM_001361,NM_001361		713685					3	0		1	49		0.857321	1	0.75
NEIL1		chr15:75641682_T_C,chr15:75641318_*_+AGGC	NA,NA,G110fs	rs5745908,NA	NM_024608,NM_001256552,NM_001256552		713685					3	0		1	49		0.857321	1	0.75
PHYH		chr10:13325784_C_T,chr10:13336486_G_A,chr10:13323083_C_A	R145Q,T19M,D186Y	rs62619919,rs34571629,NA	NM_001037537,NM_001037537,NM_001037537		713685					3	0		1	49		0.857321	1	0.75
PPHLN1		chr12:42840082_A_C,chr12:42835192_T_C	N423T,S255P	rs149559306,NA	NM_001143787,NM_001143789		713685					3	0		1	49		0.857321	1	0.75
VPS33B		chr15:91545411_C_T,chr15:91550201_G_A	S425N,H227Y	rs139709507,NA	NM_018668,NM_018668		713685					3	0		1	49		0.857321	1	0.75
CASC1		chr12:25261702_A_G,chr12:25264762_C_T,chr12:25264720_*_-TAA	M585T,G510R,523_524del	rs146297198,NA,NA	NM_001204101,NM_001204101,NM_001204101		716144					3	0		1	49		0.857321	1	0.75
ZNF17		chr19:57931425_A_G,chr19:57931247_T_A,chr19:57932052_C_T	N189D,D129E,R398C	rs28418770,NA,NA	NM_006959,NM_006959,NM_006959		718800					3	0		1	49		0.857321	1	0.75
CCDC157		chr22:30769997_G_A,chr22:30768124_T_G,chr22:30765537_G_A	R530Q,V395G,R122H	rs147092496,NA,NA	NM_001017437,NM_001017437,NM_001017437		724432					3	0		1	49		0.857321	1	0.75
SLC26A7		chr8:92346523_A_G	I215V	rs16912250	NM_052832		724432					3	0		1	49		0.857321	1	0.75
STXBP5		chr6:147655322_G_T,chr6:147694876_G_T,chr6:147655295_G_A	V704F,G995C,G695S	rs140102693,NA,NA	NM_001127715,NM_139244,NM_001127715		724432					3	0		1	49		0.857321	1	0.75
CCNB3		chrX:50089805_G_A,chrX:50052590_C_T,chrX:50053859_A_C	R166K,T474I,D897A	rs61751434,NA,NA	NM_033670,NM_033031,NM_033031		734177					3	0		1	49		0.857321	1	0.75
SMPDL3B		chr1:28282307_G_A	R268H	rs35908659	NM_001009568		734177					3	0		1	49		0.857321	1	0.75
ATP13A3		chr3:194147859_C_T,chr3:194170897_A_G,chr3:194147939_G_A	G1024S,I316T,P997L	NA,NA,NA	NM_024524,NM_024524,NM_024524		740551					3	0		1	49		0.857321	1	0.75
DUS1L		chr17:80017898_G_A,chr17:80017902_C_T,chr17:80022802_T_C	T365M,G364S,Y45C	rs111336032,rs73999366,NA	NM_022156,NM_022156,NM_022156		35427					3	0		1	48		0.857143	1	0.75
MYO1G		chr7:45004064_G_A,chr7:45010534_C_T,chr7:45005324_*_+GGG	Q861X,R324H,P765delinsPP	rs139568291,NA,NA	NM_033054,NM_033054,NM_033054		35427					3	0		1	48		0.857143	1	0.75
SDR16C5		chr8:57218237_T_G,chr8:57228621_T_G	E252A,T96P	rs151227475,NA	NM_138969,NM_138969		35427					3	0		1	48		0.857143	1	0.75
SLC6A13		chr12:330193_C_T,chr12:333193_C_T,chr12:369001_*_-A	R485Q,V334I,L73fs	rs61741313,rs577294,NA	NM_001190997,NM_001190997,NM_001243392		102814					3	1		0	48		0.857143	0.75	1
LOXL3		chr2:74761539_T_A	I615F	rs17010021	NM_032603		193028					3	1		0	48		0.857143	0.75	1
GRAMD2		chr15:72462255_C_T,chr15:72460177_C_G,chr15:72461290_C_A	A23T,C91S,G61V	rs34815962,NA,NA	NM_001012642,NM_001012642,NM_001012642		642481					3	1		0	48		0.857143	0.75	1
SBSN		chr19:36017598_T_C,chr19:36018876_T_C,chr19:36019108_C_T	N529S,H103R,D26N	rs75962883,NA,NA	NM_001166034,NM_001166034,NM_001166034		642481					3	1		0	48		0.857143	0.75	1
ACTN2		chr1:236914923_A_G,chr1:236920792_C_A,chr1:236906269_G_A	M604V,R721S,R394Q	rs35997569,rs149433837,NA	NM_001103,NM_001103,NM_001103		666698					3	0		1	48		0.857143	1	0.75
CA12		chr15:63673847_C_T,chr15:63631070_G_T,chr15:63673892_C_T	A25T,F274L,A10T	rs149728115,NA,NA	NM_001218,NM_001218,NM_001218		666698					3	0		1	48		0.857143	1	0.75
ITPR3		chr6:33657826_G_A,chr6:33644584_A_C,chr6:33636751_G_C	V2295M,K1108Q,E669D	rs59525809,NA,NA	NM_002224,NM_002224,NM_002224		666698					3	0		1	48		0.857143	1	0.75
MTMR8		chrX:63488688_A_G,chrX:63488677_G_T,chrX:63488470_T_C	I615T,L619I,T688A	rs61746243,NA,NA	NM_017677,NM_017677,NM_017677		666698					3	0		1	48		0.857143	1	0.75
RIC8A		chr11:210660_C_G,chr11:212734_C_A,chr11:212679_T_C	H272Q,F401L,L383P	rs34925440,NA,rs113668566	NM_021932,NM_021932,NM_021932		666698					3	0		1	48		0.857143	1	0.75
RSPH1		chr21:43896152_C_T,chr21:43897478_A_C,chr21:43913099_C_T	G245R,L217W,E49K	rs151158140,rs138007679,NA	NM_080860,NM_080860,NM_080860		666698					3	0		1	48		0.857143	1	0.75
TMEM132B		chr12:125834697_A_T,chr12:125834650_A_C,chr12:126138387_G_A	Q251L,E235D,E790K	rs61735212,NA,NA	NM_052907,NM_052907,NM_052907		666698					3	0		1	48		0.857143	1	0.75
TXLNG		chrX:16859829_A_C,chrX:16850756_A_C,chrX:16836716_A_C	R377S,K160T,E41A	rs34744750,NA,NA	NM_001168683,NM_001168683,NM_018360		666698					3	0		1	48		0.857143	1	0.75
XPO4		chr13:21370317_T_A,chr13:21417180_T_C	I899L,D194G	rs117470697,NA	NM_022459,NM_022459		666698					3	0		1	48		0.857143	1	0.75
ZNF669		chr1:247267269_C_T,chr1:247267488_A_G,chr1:247265294_G_A	C78Y,L5P,S42F	rs61730460,rs61730462,rs138317650	NM_024804,NM_024804,NM_001142572		666698					3	0		1	48		0.857143	1	0.75
CD1A		chr1:158225019_C_G,chr1:158224908_G_A,chr1:158225050_G_A	C68W,W31X,E79K	rs2269715,rs149019370,rs148007865	NM_001763,NM_001763,NM_001763		667080					3	0		1	48		0.857143	1	0.75
ADAMTS15		chr11:130343420_G_A,chr11:130319790_G_A,chr11:130319580_C_A	A853T,E308K,L238M	rs139836940,NA,NA	NM_139055,NM_139055,NM_139055		684443					3	0		1	48		0.857143	1	0.75
MAD1L1		chr7:2255893_C_G,chr7:2108887_C_T,chr7:2255518_A_G	E236D,R387H,NA,NA,NA	rs61751746,NA,NA	NM_001013836,NM_001013836,NM_003550,NM_001013836,NM_001013837		685807					3	1		0	48		0.857143	0.75	1
NOP16		chr5:175811233_C_T	D150N	rs1065206	NM_001256539		685807					3	1		0	48		0.857143	0.75	1
IGSF21		chr1:18691718_T_G,chr1:18704791_G_A,chr1:18554468_G_T	V181G,A459T,K49N	NA,NA,NA	NM_032880,NM_032880,NM_032880		699782					3	1		0	48		0.857143	0.75	1
FMO1		chr1:171251196_A_G,chr1:171254471_G_A	I303V,V463I	rs16864314,rs150935235	NM_002021,NM_002021		699783					3	0		1	48		0.857143	1	0.75
OR5AC2		chr3:97806305_G_C,chr3:97806451_G_T,chr3:97806175_C_A	A97P,Q145H,N53K	rs76749982,rs76417121,rs76549762	NM_054106,NM_054106,NM_054106		699783					3	0		1	48		0.857143	1	0.75
FAM5B		chr1:177225096_G_A,chr1:177247860_C_T,chr1:177199157_G_A	R104K,R392W,V49I	NA,NA,NA	NM_021165,NM_021165,NM_021165		700502					3	0		1	48		0.857143	1	0.75
SPATA5		chr4:123844377_G_C,chr4:123855513_T_C,chr4:124235190_C_G	C27S,I256T,Q885E	rs35430470,rs55643281,NA	NM_145207,NM_145207,NM_145207		703830					3	1		0	48		0.857143	0.75	1
CNST		chr1:246805265_A_G,chr1:246755204_C_T	Q288R,P114S	rs115633389,rs116182112	NM_001139459,NM_001139459		704221					3	0		1	48		0.857143	1	0.75
CYP4B1		chr1:47284395_G_A,chr1:47280830_A_G,chr1:47284445_C_A	R482Q,S322G,H499N	rs45622937,rs45467195,NA	NM_000779,NM_000779,NM_000779		704221					3	0		1	48		0.857143	1	0.75
FTO		chr16:53844117_A_T,chr16:53859833_C_T,chr16:53860134_A_G	E37D,L61F,E161G	NA,NA,NA	NM_001080432,NM_001080432,NM_001080432		704221					3	0		1	48		0.857143	1	0.75
OR8D1		chr11:124180643_G_T,chr11:124180458_C_T,chr11:124179902_G_A	S7Y,V69I,S254F	rs138336307,rs138189651,rs57552127	NM_001002917,NM_001002917,NM_001002917		704221					3	0		1	48		0.857143	1	0.75
CNN3		chr1:95368998_T_C,chr1:95363341_T_C	N47S,Y316C	rs35493443,NA	NM_001839,NM_001839		705290					3	1		0	48		0.857143	0.75	1
ATP11B		chr3:182583338_T_A,chr3:182616484_T_C,chr3:182583334_G_T	I432N,V1081A,E431X	rs111933747,NA,NA	NM_014616,NM_014616,NM_014616		706178					3	1		0	48		0.857143	0.75	1
CAPN12		chr19:39229089_A_G,chr19:39221828_T_G	C287R,T665P	rs12983010,NA	NM_144691,NM_144691		706178					3	1		0	48		0.857143	0.75	1
LRRC25		chr19:18502861_C_T,chr19:18507509_C_A,chr19:18507136_G_T	C285Y,V89F,P213H	rs34666550,NA,NA	NM_145256,NM_145256,NM_145256		706178					3	1		0	48		0.857143	0.75	1
RSPH9		chr6:43638636_G_A,chr6:43612845_G_A,chr6:43638677_C_A	V261I,D4N,F274L	rs16896629,NA,NA	NM_152732,NM_001193341,NM_152732		706178					3	1		0	48		0.857143	0.75	1
SENP5		chr3:196612300_A_G,chr3:196613072_A_C	N83S,L340F	rs35434690,rs34251880	NM_152699,NM_152699		706178					3	1		0	48		0.857143	0.75	1
SUPT16H		chr14:21831652_G_C,chr14:21827764_G_A	A415G,A727V	rs61739513,NA	NM_007192,NM_007192		706178					3	1		0	48		0.857143	0.75	1
PUS3		chr11:125765528_G_A,chr11:125766041_C_T	P179S,G47R	rs35681508,rs148691077	NM_031307,NM_031307		709984					3	1		0	48		0.857143	0.75	1
PAK4		chr19:39663757_G_A,chr19:39669106_C_G,chr19:39664307_G_A	R135Q,R402G,R99Q	rs56099436,rs56084716,NA	NM_001014832,NM_001014834,NM_001014834		710865					3	0		1	48		0.857143	1	0.75
ADAT2		chr6:143754985_G_A,chr6:143749615_T_A,chr6:143755035_A_C	A112V,E187D,F95L	rs192068876,rs61737651,NA	NM_182503,NM_182503,NM_182503		713075					3	0		1	48		0.857143	1	0.75
APBB1IP		chr10:26855955_G_C,chr10:26855924_C_A,chr10:26830593_C_T	K513N,P503Q,A376V	rs114997244,NA,NA	NM_019043,NM_019043,NM_019043		713075					3	0		1	48		0.857143	1	0.75
DUS1L		chr17:80016250_T_G,chr17:80017902_C_T,chr17:80022802_T_C	K417Q,G364S,Y45C	rs145282065,rs73999366,NA	NM_022156,NM_022156,NM_022156		713075					3	0		1	48		0.857143	1	0.75
EIF3A		chr10:120802053_A_T,chr10:120801943_C_T,chr10:120810736_T_A	D993E,R1030Q,K765I	rs532138,rs138563024,NA	NM_003750,NM_003750,NM_003750		713075					3	0		1	48		0.857143	1	0.75
MFSD12		chr19:3547955_C_T,chr19:3548191_G_A	R243H,S195L	rs10414812,NA	NM_001042680,NM_001042680		713075					3	0		1	48		0.857143	1	0.75
SDR16C5		chr8:57218237_T_G,chr8:57228621_T_G	E252A,T96P	rs151227475,NA	NM_138969,NM_138969		713075					3	0		1	48		0.857143	1	0.75
ACSS2		chr20:33511162_G_A,chr20:33507301_T_A,chr20:33508351_C_T	V434I,C205S,H233Y	rs60299071,rs61359113,NA	NM_001242393,NM_001242393,NM_001242393		726721					3	0		1	48		0.857143	1	0.75
C18orf54		chr18:51888169_G_C	R147P	rs1657907	NM_173529		726721					3	0		1	48		0.857143	1	0.75
MED25		chr19:50335628_C_G,chr19:50338271_C_T,chr19:50333780_C_G	L480V,A504V,L278V	rs148214958,NA,NA	NM_030973,NM_030973,NM_030973		726721					3	0		1	48		0.857143	1	0.75
STARD6		chr18:51855721_C_T	E159K	rs2917782	NM_139171		726721					3	0		1	48		0.857143	1	0.75
ARRDC1		chr9:140509075_A_C,chr9:140509314_T_C	N287T,S367P	rs72765183,NA	NM_152285,NM_152285		726893					3	0		1	48		0.857143	1	0.75
TMIGD1		chr17:28651840_C_T	V212I	rs149364379	NM_206832		727287					3	1		0	48		0.857143	0.75	1
ACTBL2		chr5:56778235_A_C,chr5:56777430_G_A	D100E,P369S	rs147178651,NA	NM_001017992,NM_001017992		729500					3	0		1	48		0.857143	1	0.75
APBB1IP		chr10:26792144_G_A,chr10:26855924_C_A,chr10:26830593_C_T	A158T,P503Q,A376V	rs113442503,NA,NA	NM_019043,NM_019043,NM_019043		729500					3	0		1	48		0.857143	1	0.75
TMEM245		chr9:111881856_T_C,chr9:111795659_C_T	H113R,S841N	rs1051474,NA	NM_032012,NM_032012		729500					3	0		1	48		0.857143	1	0.75
WDR6		chr3:49051540_C_G,chr3:49049449_C_T,chr3:49051829_C_G	P888R,S191F,Q924E	NA,NA,NA	NM_018031,NM_018031,NM_018031		729500					3	0		1	48		0.857143	1	0.75
UGGT2		chr13:96506596_T_C,chr13:96506633_C_T,chr13:96624865_G_A	H1381R,G1369R,R385C	rs45454901,rs145358686,NA	NM_020121,NM_020121,NM_020121		730461					3	1		0	48		0.857143	0.75	1
FAM73B		chr9:131804785_T_C,chr9:131832622_C_T	V100A,R558W	rs16930845,NA	NM_032809,NM_032809		735363					3	0		1	48		0.857143	1	0.75
KIDINS220		chr2:8953411_C_G,chr2:8877018_A_G,chr2:8870950_C_T	E121Q,Y1233H,R1739H	rs181372484,NA,NA	NM_020738,NM_020738,NM_020738		735363					3	0		1	48		0.857143	1	0.75
AHCY		chr20:32878358_G_A,chr20:32880242_C_T	R285W,G123R	rs116846245,rs41301825	NM_000687,NM_000687		34749					3	0		1	47		0.856957	1	0.75
SLC6A13		chr12:330193_C_T,chr12:333193_C_T	R485Q,V334I	rs61741313,rs577294	NM_001190997,NM_001190997		233898					3	0		1	47		0.856957	1	0.75
PRODH2		chr19:36290977_C_T	R525Q	rs3761097	NM_021232		671396					3	0		1	47		0.856957	1	0.75
TIGD4		chr4:153691316_G_A,chr4:153690691_T_C,chr4:153691406_A_G	R281X,Q489R,C251R	rs34696355,rs35581576,NA	NM_145720,NM_145720,NM_145720		671457					3	1		0	47		0.856957	0.75	1
NKPD1		chr19:45655486_G_C,chr19:45655587_G_T	Q737E,T703N	rs4803799,NA	NM_198478,NM_198478		672454					3	0		1	47		0.856957	1	0.75
ASTE1		chr3:130743933_C_T,chr3:130733056_*_-TT,chr3:130743678_G_A	C73Y,628_629del,S158L	NA,NA,NA	NM_014065,NM_014065,NM_014065		692632					3	0		1	47		0.856957	1	0.75
AXIN1		chr16:347063_C_T,chr16:347097_*_-C	G650S,E638fs	rs117208012,NA	NM_003502,NM_003502		692632					3	0		1	47		0.856957	1	0.75
EHBP1		chr2:63053354_G_A,chr2:63220680_C_G,chr2:63175843_C_G	A149T,L953V,S621C	rs191293806,rs150215775,NA	NM_001142614,NM_001142614,NM_001142614		692632					3	0		1	47		0.856957	1	0.75
RSC1A1		chr1:15986977_A_T,chr1:15988150_G_A,chr1:15986721_G_T	N205I,R596Q,G120C	rs142452950,NA,NA	NM_006511,NM_006511,NM_006511		692632					3	0		1	47		0.856957	1	0.75
SPACA3		chr17:31322631_G_A,chr17:31324490_C_A,chr17:31324746_C_T	C80Y,T177N,H200Y	rs16967845,rs138285109,NA	NM_173847,NM_173847,NM_173847		695228					3	0		1	47		0.856957	1	0.75
C16orf55		chr16:89724755_C_T	S45L	rs13329897	NM_153025		698409					3	0		1	47		0.856957	1	0.75
JPH3		chr16:87636888_G_A,chr16:87678047_C_T,chr16:87678404_G_A	G46S,P189L,G308E	NA,NA,NA	NM_020655,NM_020655,NM_020655		698409					3	0		1	47		0.856957	1	0.75
SIRT7		chr17:79872517_G_A,chr17:79872316_T_G,chr17:79872342_G_A	T181M,T224P,A215V	rs140214937,NA,NA	NM_016538,NM_016538,NM_016538		698409					3	0		1	47		0.856957	1	0.75
NOM1		chr7:156755781_G_A,chr7:156746839_G_T,chr7:156755801_G_A	R608H,E385D,A615T	rs61740219,NA,NA	NM_138400,NM_138400,NM_138400		699703					3	1		0	47		0.856957	0.75	1
OR2K2		chr9:114089882_C_T,chr9:114090554_G_A,chr9:114090365_C_T	G278R,R54C,V117M	rs61748723,rs117283259,NA	NM_205859,NM_205859,NM_205859		699703					3	1		0	47		0.856957	0.75	1
C3		chr19:6697488_A_G,chr19:6707509_G_A	I888T,S672F	NA,NA	NM_000064,NM_000064		706982					3	0		1	47		0.856957	1	0.75
CCDC102B		chr18:66564526_G_T,chr18:66513629_A_T	G375V,K303X	NA,NA	NM_024781,NM_024781		706982					3	0		1	47		0.856957	1	0.75
CLPTM1		chr19:45465241_G_A,chr19:45477763_G_T	G32R,W126L	rs144895422,rs112993826	NM_001294,NM_001294		706982					3	0		1	47		0.856957	1	0.75
CYP4F22		chr19:15651430_G_A,chr19:15636206_G_T	E281K,R20L	NA,NA	NM_173483,NM_173483		706982					3	0		1	47		0.856957	1	0.75
ING1		chr13:111371641_C_T,chr13:111367861_C_T	R211W,P24L	NA,NA	NM_005537,NM_005537		706982					3	0		1	47		0.856957	1	0.75
PGR		chr11:100999245_G_A,chr11:100999597_G_T	P186L,P69T	rs11571145,NA	NM_000926,NM_000926		706982					3	0		1	47		0.856957	1	0.75
SLC12A7		chr5:1057736_G_A,chr5:1057620_G_C	A959V,L998V	NA,NA	NM_006598,NM_006598		706982					3	0		1	47		0.856957	1	0.75
SMEK1		chr14:91948117_G_C,chr14:91929222_C_G	L240V,NA	NA,NA	NM_032560,NM_032560		706982					3	0		1	47		0.856957	1	0.75
PPHLN1		chr12:42840082_A_C,chr12:42835192_T_C	N423T,S255P	rs149559306,NA	NM_001143787,NM_001143789		710861					3	0		1	47		0.856957	1	0.75
VPS33B		chr15:91545411_C_T,chr15:91550201_G_A	S425N,H227Y	rs139709507,NA	NM_018668,NM_018668		710861					3	0		1	47		0.856957	1	0.75
ARHGAP19		chr10:99003811_G_A	H338Y	rs34038589	NM_001204300		713023					3	0		1	47		0.856957	1	0.75
CHD5		chr1:6181199_C_A,chr1:6188195_C_T,chr1:6190308_C_T	E1626D,A1272T,V1115I	NA,NA,NA	NM_015557,NM_015557,NM_015557		713023					3	0		1	47		0.856957	1	0.75
FAP		chr2:163074644_A_G,chr2:163030242_C_A,chr2:163046166_T_C	M205T,E675D,T517A	NA,NA,NA	NM_004460,NM_004460,NM_004460		713023					3	0		1	47		0.856957	1	0.75
GPR149		chr3:154146671_G_A,chr3:154147382_A_G,chr3:154147325_T_C	A245V,L8S,N27S	NA,NA,NA	NM_001038705,NM_001038705,NM_001038705		713023					3	0		1	47		0.856957	1	0.75
GPR56		chr16:57693498_T_C,chr16:57695758_C_A	M492T,T610K	rs17379472,NA	NM_001145773,NM_001145773		713023					3	0		1	47		0.856957	1	0.75
HIRA		chr22:19348776_C_G,chr22:19341567_G_A,chr22:19398286_G_A	R690T,A879V,S18L	NA,NA,NA	NM_003325,NM_003325,NM_003325		713023					3	0		1	47		0.856957	1	0.75
MYO1G		chr7:45004064_G_A,chr7:45016203_C_T,chr7:45005324_*_+GGG	Q861X,A120T,P765delinsPP	rs139568291,NA,NA	NM_033054,NM_033054,NM_033054		713023					3	0		1	47		0.856957	1	0.75
PRKCB		chr16:24124353_G_A,chr16:24104127_*_-A,chr16:24185859_C_T	G294E,N182fs,A451V	NA,NA,NA	NM_002738,NM_002738,NM_002738		713023					3	0		1	47		0.856957	1	0.75
SDR16C5		chr8:57218237_T_G,chr8:57228621_T_G	E252A,T96P	rs151227475,NA	NM_138969,NM_138969		713023					3	0		1	47		0.856957	1	0.75
TUBA3C		chr13:19753484_C_G	V75L	rs36215077	NM_006001		713023					3	0		1	47		0.856957	1	0.75
AFF3		chr2:100623404_T_C,chr2:100210655_C_T,chr2:100210150_A_T	N213S,G515R,I683N	rs148995996,NA,NA	NM_001025108,NM_001025108,NM_001025108		721064					3	0		1	47		0.856957	1	0.75
CPSF1		chr8:145621604_T_C,chr8:145626943_G_A,chr8:145626880_C_T	N980D,R63W,V84M	NA,NA,NA	NM_013291,NM_013291,NM_013291		721064					3	0		1	47		0.856957	1	0.75
GPR6		chr6:110301074_G_T,chr6:110301094_C_T,chr6:110300664_G_A	W253C,A260V,A117T	rs79977590,NA,NA	NM_005284,NM_005284,NM_005284		721064					3	0		1	47		0.856957	1	0.75
KRT32		chr17:39623208_G_T,chr17:39616429_G_A,chr17:39622098_C_T	L124M,P427L,C212Y	rs149779504,rs117083040,NA	NM_002278,NM_002278,NM_002278		721064					3	0		1	47		0.856957	1	0.75
BBOX1		chr11:27114904_C_T,chr11:27148998_T_A,chr11:27078859_C_T	T175I,X388R,P111S	NA,NA,NA	NM_003986,NM_003986,NM_003986		727687					3	0		1	47		0.856957	1	0.75
AMIGO1		chr1:110050180_C_T,chr1:110051329_C_T,chr1:110050067_G_A	G452D,S69N,P490S	rs150743133,NA,NA	NM_020703,NM_020703,NM_020703		730514					3	1		0	47		0.856957	0.75	1
MPHOSPH6		chr16:82185112_T_C	I58V	rs2303267	NM_005792		730514					3	1		0	47		0.856957	0.75	1
ZNF260		chr19:37005998_A_G	M48T	rs61743049	NM_001166037		730607					3	0		1	47		0.856957	1	0.75
MKNK2		chr19:2039727_C_T,chr19:2043504_G_C	R428Q,H139Q	rs34475638,NA	NM_199054,NM_017572		734793					3	0		1	47		0.856957	1	0.75
PSD		chr10:104176471_C_T,chr10:104175843_A_T	A109T,S230T	rs117436403,NA	NM_002779,NM_002779		734793					3	0		1	47		0.856957	1	0.75
ART1		chr11:3681051_C_G,chr11:3680835_G_A	T101S,R29Q	rs61998205,NA	NM_004314,NM_004314		21681					3	1		0	46		0.856763	0.75	1
PPID		chr4:159642576_G_A,chr4:159640431_C_A	R49C,K78N	rs2070631,NA	NM_005038,NM_005038		21681					3	1		0	46		0.856763	0.75	1
ME3		chr11:86158235_C_T	A418T	rs3182235	NM_001014811		71426					3	1		0	46		0.856763	0.75	1
MPI		chr15:75189489_C_T,chr15:75183822_G_A,chr15:75185547_G_A	R328W,G83S,D186N	rs117089191,NA,NA	NM_002435,NM_002435,NM_002435		635550					3	1		0	46		0.856763	0.75	1
PPM1J		chr1:113254648_A_G,chr1:113252858_*_-TTG,chr1:113256188_G_T	I291T,481_482del,C124X	rs78366259,NA,NA	NM_005167,NM_005167,NM_005167		635550					3	1		0	46		0.856763	0.75	1
ERN2		chr16:23721844_C_T,chr16:23702246_G_C,chr16:23716453_G_A	V124I,A944G,A250V	rs150200841,rs56129167,NA	NM_033266,NM_033266,NM_033266		657711					3	1		0	46		0.856763	0.75	1
CLDN3		chr7:73183979_G_A,chr7:73184130_C_T	P134L,V84M	rs139191328,NA	NM_001306,NM_001306		667759					3	0		1	46		0.856763	1	0.75
NRP2		chr2:206608157_G_A,chr2:206592729_G_T,chr2:206641170_C_T	G508R,G369X,H881Y	rs182060947,NA,NA	NM_003872,NM_003872,NM_018534		667759					3	0		1	46		0.856763	1	0.75
PAK4		chr19:39663757_G_A,chr19:39669106_C_G,chr19:39664307_G_A	R135Q,R402G,R99Q	rs56099436,rs56084716,NA	NM_001014832,NM_001014834,NM_001014834		667759					3	0		1	46		0.856763	1	0.75
PRKD2		chr19:47204207_C_T,chr19:47181725_C_T,chr19:47197141_C_T	V167M,D599N,A366T	rs45455991,NA,NA	NM_001079882,NM_001079882,NM_001079882		669634					3	1		0	46		0.856763	0.75	1
C15orf39		chr15:75498447_C_T,chr15:75500713_G_T,chr15:75499616_G_T	R20C,C775F,Q409H	rs143806224,rs79245819,NA	NM_015492,NM_015492,NM_015492		678364					3	0		1	46		0.856763	1	0.75
MTSS1L		chr16:70697927_C_G,chr16:70698980_G_T	A633P,S383Y	rs144544231,NA	NM_138383,NM_138383		678364					3	0		1	46		0.856763	1	0.75
LEMD1		chr1:205388384_C_G,chr1:205389592_G_A	G60A,P25S	rs35101083,rs7531012	NM_001001552,NM_001001552		678964					3	1		0	46		0.856763	0.75	1
GOLGA7B		chr10:99619236_C_T,chr10:99619218_C_A	R12W,H6N	NA,NA	NM_001010917,NM_001010917		688035					3	0		1	46		0.856763	1	0.75
PIK3R3		chr1:46546370_C_G,chr1:46527599_*_+A	M53I,NA,NA	rs115423425,NA	NM_003629,NM_003629,NM_001114172		688035					3	0		1	46		0.856763	1	0.75
MYLK2		chr20:30408306_C_G,chr20:30414512_G_A	P144A,M359I	rs34396614,NA	NM_033118,NM_033118		690132					3	1		0	46		0.856763	0.75	1
WDFY3		chr4:85678252_A_C,chr4:85623616_C_T,chr4:85771121_A_G	C1751G,R2829H,F80L	rs150181993,NA,NA	NM_014991,NM_014991,NM_014991		699002					3	0		1	46		0.856763	1	0.75
FAM83A		chr8:124195352_G_T,chr8:124195498_C_A,chr8:124195245_A_G	G86X,S134R,Y50C	rs148011353,rs11542995,NA	NM_032899,NM_032899,NM_032899		706838					3	0		1	46		0.856763	1	0.75
LRRC66		chr4:52862020_C_G,chr4:52861382_A_C,chr4:52860589_C_T	A390P,D602E,D867N	NA,NA,NA	NM_001024611,NM_001024611,NM_001024611		706838					3	0		1	46		0.856763	1	0.75
MAP1B		chr5:71494208_G_A,chr5:71490004_G_T,chr5:71492283_A_G	V1676M,L274F,Y1034C	rs149740474,NA,NA	NM_005909,NM_005909,NM_005909		706838					3	0		1	46		0.856763	1	0.75
MKRN3		chr15:23812374_G_T,chr15:23811410_C_A,chr15:23812117_C_G	R482I,P161T,S396R	NA,NA,NA	NM_005664,NM_005664,NM_005664		706838					3	0		1	46		0.856763	1	0.75
STOX1		chr10:70645296_C_T,chr10:70644705_G_A,chr10:70645698_G_A	L582F,E385K,D716N	rs41278530,NA,NA	NM_001130161,NM_001130161,NM_001130161		706838					3	0		1	46		0.856763	1	0.75
AMZ1		chr7:2752456_C_T,chr7:2748787_T_C,chr7:2752451_G_A	R481X,V227A,S479N	rs145687592,rs150799683,NA	NM_133463,NM_133463,NM_133463		726272					3	0		1	46		0.856763	1	0.75
BEND6		chr6:56879990_A_C,chr6:56857206_C_T,chr6:56857175_G_C	K120Q,P51S,NA	NA,NA,NA	NM_152731,NM_152731,NM_152731		830					3	1		0	45		0.85656	0.75	1
SCARA3		chr8:27528446_T_C,chr8:27509144_G_T	F467L,V76F	rs17057523,NA	NM_016240,NM_016240		830					3	1		0	45		0.85656	0.75	1
DES		chr2:220284876_C_T,chr2:220283437_G_A	A213V,A85T	rs41272699,NA	NM_001927,NM_001927		36405	Chelerythrine	Clinical trial	PKC,STK		3	0		1	45		0.85656	1	0.75
IGF1R		chr15:99454613_G_A,chr15:99440126_G_T,chr15:99467875_C_T	R511Q,R365L,S915L	rs33958176,NA,NA	NM_000875,NM_000875,NM_000875		36405	Chelerythrine	Clinical trial	PKC,STK		3	0		1	45		0.85656	1	0.75
POFUT2		chr21:46703410_C_T,chr21:46687469_G_A,chr21:46687509_C_T	V139I,S391L,A378T	rs73910608,rs115237543,NA	NM_015227,NM_015227,NM_015227		36405	Chelerythrine	Clinical trial	PKC,STK		3	0		1	45		0.85656	1	0.75
NRP2		chr2:206608157_G_A,chr2:206641175_C_A,chr2:206641170_C_T	G508R,Y882X,H881Y	rs182060947,NA,NA	NM_003872,NM_018534,NM_018534		85242					3	0		1	45		0.85656	1	0.75
PAK4		chr19:39663757_G_A,chr19:39669106_C_G,chr19:39664307_G_A	R135Q,R402G,R99Q	rs56099436,rs56084716,NA	NM_001014832,NM_001014834,NM_001014834		85242					3	0		1	45		0.85656	1	0.75
SLC5A4		chr22:32650200_C_T,chr22:32633266_A_G,chr22:32614585_C_G	A46T,I210T,E632D	rs2235171,NA,NA	NM_014227,NM_014227,NM_014227		85242					3	0		1	45		0.85656	1	0.75
OSBPL11		chr3:125250857_G_A,chr3:125271109_C_A,chr3:125271354_C_T	R676X,E524X,G442E	NA,NA,NA	NM_022776,NM_022776,NM_022776		606566					3	0		1	45		0.85656	1	0.75
ESCO1		chr18:19154233_T_C,chr18:19153880_C_A,chr18:19154570_C_A	N191S,E309X,A79S	rs35087820,NA,NA	NM_052911,NM_052911,NM_052911		628503	Docetaxel	FDA approved	Tu		3	1		0	45		0.85656	0.75	1
KRT73		chr12:53012128_C_T,chr12:53009975_C_T	V61M,E213K	rs35417182,NA	NM_175068,NM_175068		628503	Docetaxel	FDA approved	Tu		3	1		0	45		0.85656	0.75	1
OR52E4		chr11:5906117_A_G,chr11:5905633_C_A,chr11:5906037_G_T	I199V,Y37X,G172V	rs61876191,NA,NA	NM_001005165,NM_001005165,NM_001005165		628503	Docetaxel	FDA approved	Tu		3	1		0	45		0.85656	0.75	1
TRPM4		chr19:49671207_G_A,chr19:49694029_G_A,chr19:49686408_A_C	A101T,G737R,D561A	rs113984787,rs145847114,rs56355369	NM_001195227,NM_001195227,NM_001195227		628503	Docetaxel	FDA approved	Tu		3	1		0	45		0.85656	0.75	1
MCM9		chr6:119238765_C_T,chr6:119234579_T_C,chr6:119252861_C_G	E289K,N304S,G10R	NA,rs78231991,NA	NM_017696,NM_017696,NM_017696		628576					3	0		1	45		0.85656	1	0.75
THOC5		chr22:29913033_T_C,chr22:29907237_A_G	I556V,W616R	rs76322387,NA	NM_001002879,NM_001002879		628576					3	0		1	45		0.85656	1	0.75
MTMR8		chrX:63488688_A_G,chrX:63563559_C_T,chrX:63488470_T_C	I615T,G303S,T688A	rs61746243,rs148205697,NA	NM_017677,NM_017677,NM_017677		630425					3	0		1	45		0.85656	1	0.75
TMEM132B		chr12:125834697_A_T,chr12:125834650_A_C,chr12:126138486_A_T	Q251L,E235D,N823Y	rs61735212,NA,NA	NM_052907,NM_052907,NM_052907		630425					3	0		1	45		0.85656	1	0.75
ZNF669		chr1:247267269_C_T,chr1:247267488_A_G,chr1:247264438_G_T	C78Y,L5P,H125Q	rs61730460,rs61730462,NA	NM_024804,NM_024804,NM_001142572		630425					3	0		1	45		0.85656	1	0.75
FAM181A		chr14:94394902_G_A,chr14:94394846_C_T,chr14:94391620_G_A	G91R,S72F,M1I	NA,NA,NA	NM_001207071,NM_001207071,NM_138344		632999					3	0		1	45		0.85656	1	0.75
SPAG6		chr10:22675857_A_G,chr10:22657457_C_T,chr10:22680799_C_A	Q194R,R86X,L361M	rs7074847,NA,NA	NM_001253855,NM_001253855,NM_001253855		635834					3	1		0	45		0.85656	0.75	1
AARS2		chr6:44270870_C_T,chr6:44269847_T_C	V730M,M850V	rs35623954,rs35783144	NM_020745,NM_020745		636365					3	0		1	45		0.85656	1	0.75
ABCG4		chr11:119027691_C_G,chr11:119027618_A_G,chr11:119025526_C_T	N345K,N321S,T196M	rs12271907,rs138271208,rs151176056	NM_001142505,NM_001142505,NM_001142505		636986					3	0		1	45		0.85656	1	0.75
GAS6		chr13:114537622_G_A,chr13:114537583_T_G	R246C,T259P	rs142920069,NA	NM_000820,NM_000820		636986					3	0		1	45		0.85656	1	0.75
SEMA7A		chr15:74710638_A_T,chr15:74709727_G_A,chr15:74703961_T_C	S115T,R190C,M491V	rs16968733,NA,NA	NM_003612,NM_001146029,NM_001146029		636986					3	0		1	45		0.85656	1	0.75
SFTPB		chr2:85890828_C_T,chr2:85892796_A_C,chr2:85893808_T_C	R284H,L184R,M121V	rs3024809,NA,NA	NM_000542,NM_000542,NM_000542		636986					3	0		1	45		0.85656	1	0.75
DCTN1		chr2:74596527_C_T,chr2:74589828_C_T,chr2:74595111_G_A	R361Q,M1047I,H534Y	rs17721059,NA,NA	NM_001135041,NM_001135041,NM_001135041		639749					3	0		1	45		0.85656	1	0.75
CALML6		chr1:1847979_T_C,chr1:1847968_G_T,chr1:1847169_G_A	W60R,G56V,D25N	rs28581776,rs147568087,NA	NM_138705,NM_138705,NM_138705		642297					3	1		0	45		0.85656	0.75	1
CYP4B1		chr1:47280830_A_G,chr1:47280785_G_A,chr1:47284445_C_A	S322G,A307T,H499N	rs45467195,rs144531409,NA	NM_000779,NM_000779,NM_000779		643857					3	0		1	45		0.85656	1	0.75
PUS7		chr7:105148593_G_A,chr7:105148683_A_G	H123Y,C93R	rs61741425,rs139058270	NM_019042,NM_019042		643857					3	0		1	45		0.85656	1	0.75
PHYH		chr10:13325784_C_T,chr10:13336486_G_A,chr10:13323083_C_A	R145Q,T19M,D186Y	rs62619919,rs34571629,NA	NM_001037537,NM_001037537,NM_001037537		650641					3	1		0	45		0.85656	0.75	1
CTXN3		chr5:126993282_G_A	M23I	rs2280170	NM_001048252		659338					3	1		0	45		0.85656	0.75	1
AGTPBP1		chr9:88162066_T_G,chr9:88261243_T_G,chr9:88247838_C_T	E1173D,N353T,R545K	rs138412470,NA,NA	NM_015239,NM_015239,NM_015239		668018					3	0		1	45		0.85656	1	0.75
AKNA		chr9:117121962_C_T,chr9:117118417_C_A,chr9:117120370_C_A	A802T,NA,G857V	NA,NA,NA	NM_030767,NM_030767,NM_030767		668018					3	0		1	45		0.85656	1	0.75
CD5		chr11:60892605_C_T,chr11:60892608_C_A,chr11:60889227_G_A	H461Y,L462M,R317Q	rs34209302,NA,NA	NM_014207,NM_014207,NM_014207		668018					3	0		1	45		0.85656	1	0.75
EZH1		chr17:40858078_C_T,chr17:40872291_C_T,chr17:40872356_C_T	D596N,G222S,G200E	NA,NA,NA	NM_001991,NM_001991,NM_001991		668018					3	0		1	45		0.85656	1	0.75
FAM189B		chr1:155218235_G_A,chr1:155221343_C_T,chr1:155217983_G_A	L418F,D186N,P468L	NA,NA,NA	NM_198264,NM_198264,NM_198264		668018					3	0		1	45		0.85656	1	0.75
JMJD7-PLA2G4B,PLA2G4B		chr15:42133048_C_T,chr15:42134416_C_T,chr15:42135962_G_A	A99V,A216V,A278T	rs144411741,rs117260632,NA	NM_001114633,NM_001114633,NM_001114633		668018					3	0		1	45		0.85656	1	0.75
NLGN2		chr17:7311974_G_A,chr17:7320493_G_A,chr17:7318466_C_T	V134M,R628H,R346C	NA,rs148229973,NA	NM_020795,NM_020795,NM_020795		668018					3	0		1	45		0.85656	1	0.75
SLC46A3		chr13:29287552_C_T	V109I	rs141294918	NM_001135919		668018					3	0		1	45		0.85656	1	0.75
TBC1D25		chrX:48418180_C_G,chrX:48403304_A_C,chrX:48419133_C_T	T295S,Q94P,R613W	NA,NA,NA	NM_002536,NM_002536,NM_002536		668018					3	0		1	45		0.85656	1	0.75
VPS18		chr15:41191599_G_A,chr15:41192065_C_T,chr15:41192362_C_T	V195M,T350I,T449I	NA,NA,NA	NM_020857,NM_020857,NM_020857		668018					3	0		1	45		0.85656	1	0.75
ZNF107		chr7:64168934_G_A,chr7:64166802_G_T,chr7:64168532_A_T	G751E,E40D,Y617F	NA,rs73138709,NA	NM_001013746,NM_001013746,NM_001013746		668018					3	0		1	45		0.85656	1	0.75
ZNF569		chr19:37903557_C_A,chr19:37904161_T_C	G668V,I467V	NA,NA	NM_152484,NM_152484		668018					3	0		1	45		0.85656	1	0.75
ZNF791		chr19:12738824_A_G,chr19:12739404_A_G,chr19:12739350_C_T	K161E,K354R,S336F	NA,NA,NA	NM_153358,NM_153358,NM_153358		668018					3	0		1	45		0.85656	1	0.75
ZSCAN4		chr19:58190130_G_A,chr19:58187694_G_A,chr19:58189975_G_T	E387K,E61K,R335M	rs11668570,NA,NA	NM_152677,NM_152677,NM_152677		668018					3	0		1	45		0.85656	1	0.75
ARL13B		chr3:93768268_C_G,chr3:93768315_A_G	T241S,I257V	rs33944211,NA	NM_144996,NM_144996		693218					3	1		0	45		0.85656	0.75	1
LACTB		chr15:63419699_A_C	K255Q	rs34536322	NM_032857		693218					3	1		0	45		0.85656	0.75	1
ZNF777		chr7:149129829_C_T	A512T	rs17852167	NM_015694		693218					3	1		0	45		0.85656	0.75	1
FGD3		chr9:95768448_G_A,chr9:95792197_G_T	V275I,K533N	rs3802384,NA	NM_001083536,NM_001083536		699982					3	1		0	45		0.85656	0.75	1
METTL19		chr4:8467157_A_G,chr4:8469757_G_C	I455V,W537C	rs34873641,rs35357682	NM_152544,NM_152544		700970					3	0		1	45		0.85656	1	0.75
APOBEC1		chr12:7805154_G_A,chr12:7805414_C_T	P108S,W21X	rs61753204,rs34275479	NM_001644,NM_001644		711020					3	0		1	45		0.85656	1	0.75
CDS1		chr4:85530633_G_T,chr4:85553002_A_C	L99F,K204T	rs36068434,NA	NM_001263,NM_001263		711020					3	0		1	45		0.85656	1	0.75
PLEKHH3		chr17:40820198_C_T,chr17:40823452_G_A,chr17:40828492_*_+TCCCCG	G777S,R401W,S30delinsSGD	NA,NA,NA	NM_024927,NM_024927,NM_024927		618272					3	0		1	44		0.856349	1	0.75
SSH2		chr17:27963141_T_C,chr17:27963753_T_C,chr17:27959529_G_A	M676V,I472V,R868X	rs61737983,rs148476155,NA	NM_033389,NM_033389,NM_033389		618272					3	0		1	44		0.856349	1	0.75
TUBAL3		chr10:5436073_G_A,chr10:5435608_T_C	R210W,M365V	rs34080891,NA	NM_001171864,NM_001171864		618272					3	0		1	44		0.856349	1	0.75
USP49		chr6:41774443_C_A,chr6:41766443_*_+CCCAC	K93N,C632fs	NA,NA	NM_018561,NM_018561		618272					3	0		1	44		0.856349	1	0.75
UVSSA		chr4:1349029_G_A,chr4:1360207_C_T	R391H,R426W	rs2276904,NA	NM_020894,NM_020894		621365					3	0		1	44		0.856349	1	0.75
C2orf54		chr2:241834907_C_T	A170T	rs4359646	NM_001085437		629625					3	1		0	44		0.856349	0.75	1
ITGAL		chr16:30492823_C_T	R131W	rs1064524	NM_001114380		629625					3	1		0	44		0.856349	0.75	1
MLLT4		chr6:168297647_A_G,chr6:168351926_C_T,chr6:168349074_G_T	I422V,R1274X,M1225I	rs35140809,NA,NA	NM_001207008,NM_001207008,NM_001207008		629625					3	1		0	44		0.856349	0.75	1
PUS3		chr11:125765528_G_A,chr11:125766041_C_T	P179S,G47R	rs35681508,rs148691077	NM_031307,NM_031307		630809					3	1		0	44		0.856349	0.75	1
PUS3		chr11:125765528_G_A,chr11:125766041_C_T	P179S,G47R	rs35681508,rs148691077	NM_031307,NM_031307		630832					3	1		0	44		0.856349	0.75	1
PCDHGC4		chr5:140867123_A_G,chr5:140866238_C_G,chr5:140866779_C_T	M795V,R500G,S680L	rs151293422,NA,NA	NM_018928,NM_018928,NM_018928		633067					3	0		1	44		0.856349	1	0.75
C1orf38		chr1:28206250_T_C,chr1:28209090_C_T,chr1:28212385_*_-TGA	F111L,R419W,628_629del	rs41284294,NA,NA	NM_001105556,NM_001105556,NM_001105556		633605					3	0		1	44		0.856349	1	0.75
GALNT14		chr2:31360928_C_G,chr2:31215726_T_G,chr2:31178570_C_T,chr2:31147040_G_C	V9L,I93L,A190T,P442R	rs139115558,NA,NA,NA	NM_001253826,NM_024572,NM_024572,NM_024572		633605					3	0		1	44		0.856349	1	0.75
CLPB		chr11:72004653_G_A,chr11:72084037_C_T,chr11:72145193_C_G	R569C,S223N,S109T	rs150343959,rs143097446,NA	NM_001258393,NM_030813,NM_001258392		643852					3	0		1	44		0.856349	1	0.75
CBX8		chr17:77768955_C_T,chr17:77768696_T_C,chr17:77768849_C_T	E217K,N303S,R252Q	rs144276670,rs61758361,NA	NM_020649,NM_020649,NM_020649		645170					3	0		1	44		0.856349	1	0.75
CD200R1		chr3:112647783_T_C,chr3:112648295_C_T	S194G,A65T	rs34985808,NA	NM_170780,NM_138940		645170					3	0		1	44		0.856349	1	0.75
RIN1		chr11:66102557_C_T,chr11:66102898_G_A	R238Q,A176V	rs117873455,NA	NM_004292,NM_004292		645170					3	0		1	44		0.856349	1	0.75
SLC34A3		chr9:140128107_G_A,chr9:140129086_C_T,chr9:140128127_A_C	S260N,A413V,T267P	rs142918575,NA,rs145899150	NM_001177316,NM_001177316,NM_001177316		645170					3	0		1	44		0.856349	1	0.75
SLC5A2		chr16:31501798_A_G,chr16:31500598_*_-TCT,chr16:31500447_G_A	N654S,535_536del,A485T	rs61742739,NA,NA	NM_003041,NM_003041,NM_003041		645170					3	0		1	44		0.856349	1	0.75
ZNF445		chr3:44488293_T_C,chr3:44488656_C_A,chr3:44489577_G_A	E957G,G836V,A529V	rs143141433,rs137928809,NA	NM_181489,NM_181489,NM_181489		645170					3	0		1	44		0.856349	1	0.75
CBX8		chr17:77768955_C_T,chr17:77768696_T_C,chr17:77768849_C_T	E217K,N303S,R252Q	rs144276670,rs61758361,NA	NM_020649,NM_020649,NM_020649		647050					3	0		1	44		0.856349	1	0.75
IGF1R		chr15:99454613_G_A,chr15:99440126_G_T,chr15:99467875_C_T	R511Q,R365L,S915L	rs33958176,NA,NA	NM_000875,NM_000875,NM_000875		647050					3	0		1	44		0.856349	1	0.75
SLC5A2		chr16:31501798_A_G,chr16:31500598_*_-TCT,chr16:31500447_G_A	N654S,535_536del,A485T	rs61742739,NA,NA	NM_003041,NM_003041,NM_003041		647050					3	0		1	44		0.856349	1	0.75
ATP8A1		chr4:42551048_T_C,chr4:42583715_G_A,chr4:42553243_C_T	N530S,R253X,R510K	rs34999127,NA,NA	NM_001105529,NM_001105529,NM_001105529		647428					3	1		0	44		0.856349	0.75	1
SIRT1		chr10:69672479_G_A,chr10:69676165_G_A,chr10:69667859_G_A	E241K,E392K,V88I	rs116040871,NA,NA	NM_001142498,NM_001142498,NM_001142498		647428					3	1		0	44		0.856349	0.75	1
PDE3A		chr12:20766606_C_G,chr12:20782923_A_C,chr12:20801729_T_A	S92C,K219T,H569Q	NA,NA,NA	NM_001244683,NM_001244683,NM_001244683		649095					3	0		1	44		0.856349	1	0.75
TOPORS		chr9:32550896_G_C,chr9:32541486_T_C,chr9:32542417_C_A,chr9:32543744_C_T	S25W,S948G,W637C,R195Q	rs61758066,NA,NA,NA	NM_005802,NM_001195622,NM_001195622,NM_001195622		649095					3	0		1	44		0.856349	1	0.75
UGGT2		chr13:96506596_T_C,chr13:96506633_C_T	H1381R,G1369R	rs45454901,rs145358686	NM_020121,NM_020121		649095					3	0		1	44		0.856349	1	0.75
USP49		chr6:41771568_T_C,chr6:41766443_*_+CCCAC	I513V,C632fs	NA,NA	NM_018561,NM_018561		649095					3	0		1	44		0.856349	1	0.75
FAM114A2		chr5:153381848_C_T	E407K	rs11748836	NM_018691		650628					3	1		0	44		0.856349	0.75	1
CDH6		chr5:31299603_C_T,chr5:31305426_T_C,chr5:31299630_G_T	R226X,V382A,V235L	NA,NA,NA	NM_004932,NM_004932,NM_004932		650632					3	1		0	44		0.856349	0.75	1
PEX6		chr6:42933464_G_A,chr6:42932835_C_T,chr6:42946037_*_-G	A809V,V882I,D284fs	NA,rs141238034,NA	NM_000287,NM_000287,NM_000287		657588					3	1		0	44		0.856349	0.75	1
CTNNA2		chr2:80096984_C_T,chr2:80801404_G_A,chr2:80136908_C_A	Q170X,V620I,S347R	NA,NA,NA	NM_001164883,NM_001164883,NM_001164883		700535					3	0		1	44		0.856349	1	0.75
LYVE1		chr11:10580684_C_T,chr11:10582096_C_G	V315M,E217Q	rs7948666,NA	NM_006691,NM_006691		700535					3	0		1	44		0.856349	1	0.75
MARVELD2		chr5:68716110_T_A,chr5:68716156_C_T,chr5:68716081_C_T	L300M,T315I,P290L	rs72773422,NA,NA	NM_001038603,NM_001038603,NM_001038603		724976					3	1		0	44		0.856349	0.75	1
FAP		chr2:163075627_A_G,chr2:163030242_C_A,chr2:163046166_T_C	F185L,E675D,T517A	rs78722278,NA,NA	NM_004460,NM_004460,NM_004460		724984					3	0		1	44		0.856349	1	0.75
PPHLN1		chr12:42840082_A_C,chr12:42835192_T_C	N423T,S255P	rs149559306,NA	NM_001143787,NM_001143789		724984					3	0		1	44		0.856349	1	0.75
SDR16C5		chr8:57218237_T_G,chr8:57228621_T_G	E252A,T96P	rs151227475,NA	NM_138969,NM_138969		724984					3	0		1	44		0.856349	1	0.75
VPS33B		chr15:91545411_C_T,chr15:91550201_G_A	S425N,H227Y	rs139709507,NA	NM_018668,NM_018668		724984					3	0		1	44		0.856349	1	0.75
ESCO1		chr18:19154233_T_C,chr18:19154417_*_+AAC	N191S,E130delinsVE	rs35087820,rs76680119	NM_052911,NM_052911		729029					3	0		1	44		0.856349	1	0.75
CCDC157		chr22:30769997_G_A,chr22:30765537_G_A	R530Q,R122H	rs147092496,NA	NM_001017437,NM_001017437		730662					3	0		1	44		0.856349	1	0.75
NRP2		chr2:206592624_C_T,chr2:206592729_G_T,chr2:206641170_C_T	R334C,G369X,H881Y	rs114144673,NA,NA	NM_003872,NM_003872,NM_018534		730662					3	0		1	44		0.856349	1	0.75
SEMA5A		chr5:9318522_G_A,chr5:9190518_C_A,chr5:9337915_G_T	L78F,K378N,P45H	NA,NA,NA	NM_003966,NM_003966,NM_003966		730662					3	0		1	44		0.856349	1	0.75
DYRK4		chr12:4708199_A_G,chr12:4702211_A_T,chr12:4702166_A_G,chr12:4722839_*_+G	N189S,Q54H,NA,A495fs	rs3741927,rs55825154,NA,NA	NM_003845,NM_003845,NM_003845,NM_003845		13119					3	1		0	43		0.856128	0.75	1
PCCA		chr13:100962156_A_G	I449V	rs35719359	NM_001127692		13119					3	1		0	43		0.856128	0.75	1
CASKIN2		chr17:73497583_C_A,chr17:73498373_C_A,chr17:73502674_C_T	A1080S,D846Y,E121K	rs140270094,NA,NA	NM_001142643,NM_001142643,NM_001142643		620580					3	0		1	43		0.856128	1	0.75
MMP1		chr11:102666200_C_T,chr11:102665974_G_A,chr11:102667829_G_A	G189D,A211V,Q73X	NA,NA,NA	NM_001145938,NM_001145938,NM_001145938		620580					3	0		1	43		0.856128	1	0.75
ANKRD17		chr4:73944364_T_C,chr4:73957410_T_C,chr4:74013128_G_C	N2217S,T1728A,T530R	rs138897562,rs78364977,NA	NM_198889,NM_198889,NM_032217		621196					3	0		1	43		0.856128	1	0.75
ANKRD50		chr4:125631261_G_A,chr4:125590560_G_T,chr4:125590435_G_T	R136C,S1112Y,P1154T	rs79454313,NA,NA	NM_020337,NM_001167882,NM_001167882		621196					3	0		1	43		0.856128	1	0.75
ARID2		chr12:46233135_A_G,chr12:46211585_C_A,chr12:46244723_T_G	M452V,S184X,Y939X	NA,NA,NA	NM_152641,NM_152641,NM_152641		621196					3	0		1	43		0.856128	1	0.75
C5orf22		chr5:31532534_G_C,chr5:31552895_T_A,chr5:31538389_T_G	R12P,D405E,F134V	rs76256365,rs16901277,NA	NM_018356,NM_018356,NM_018356		621196					3	0		1	43		0.856128	1	0.75
CNTN1		chr12:41318415_G_A,chr12:41418955_C_T,chr12:41414240_C_A	G142R,R832W,Q830K	NA,NA,NA	NM_175038,NM_175038,NM_175038		621196					3	0		1	43		0.856128	1	0.75
FGD6		chr12:95603852_G_A,chr12:95603246_G_A,chr12:95603824_T_G	A403V,S605L,E412D	rs78481495,NA,NA	NM_018351,NM_018351,NM_018351		621196					3	0		1	43		0.856128	1	0.75
GPR115		chr6:47682212_G_A,chr6:47681564_G_A,chr6:47680273_G_C	V411I,D195N,A161P	rs115890838,NA,NA	NM_153838,NM_153838,NM_153838		621196					3	0		1	43		0.856128	1	0.75
KIF4A		chrX:69561780_T_G,chrX:69516947_T_C	L422W,V112A	rs1199457,NA	NM_012310,NM_012310		621196					3	0		1	43		0.856128	1	0.75
MIA3		chr1:222802357_G_A,chr1:222801235_G_C,chr1:222800989_T_C	A599T,A225P,F143L	rs74145517,rs184666801,NA	NM_198551,NM_198551,NM_198551		621196					3	0		1	43		0.856128	1	0.75
NES		chr1:156640933_C_T,chr1:156641994_C_A,chr1:156640649_G_A	S1016N,E662D,P1111S	rs2365718,NA,NA	NM_006617,NM_006617,NM_006617		621196					3	0		1	43		0.856128	1	0.75
RASA3		chr13:114773022_C_T,chr13:114784303_T_G,chr13:114789825_G_A	V577M,H293P,R204W	rs74116414,NA,NA	NM_007368,NM_007368,NM_007368		621196					3	0		1	43		0.856128	1	0.75
RNF25		chr2:219528898_C_G,chr2:219528987_C_T,chr2:219530724_G_A	E388Q,G358E,A163V	rs146626696,NA,NA	NM_022453,NM_022453,NM_022453		621196					3	0		1	43		0.856128	1	0.75
SLCO1C1		chr12:20864342_C_A,chr12:20893170_C_A	P25T,S416Y	rs36010656,NA	NM_001145944,NM_001145944		621196					3	0		1	43		0.856128	1	0.75
ANKRD17		chr4:73957410_T_C,chr4:74013128_G_C,chr4:73957055_C_A	T1728A,T530R,S1846I	rs78364977,NA,NA	NM_198889,NM_032217,NM_198889		621197					3	0		1	43		0.856128	1	0.75
CDH7		chr18:63481826_T_A,chr18:63529920_T_C,chr18:63492044_G_A	V204E,L544P,E320K	NA,NA,NA	NM_004361,NM_004361,NM_004361		621197					3	0		1	43		0.856128	1	0.75
CRB2		chr9:126137582_T_C,chr9:126135715_A_G,chr9:126134526_A_C	I1198T,T969A,N836T	rs142277917,rs2488601,NA	NM_173689,NM_173689,NM_173689		621197					3	0		1	43		0.856128	1	0.75
DYRK4		chr12:4708298_C_T,chr12:4708199_A_G,chr12:4722839_*_+G	S222L,N189S,A495fs	NA,rs3741927,NA	NM_003845,NM_003845,NM_003845		621197					3	0		1	43		0.856128	1	0.75
EIF3A		chr10:120833283_G_C,chr10:120797856_C_A,chr10:120816349_C_G	Y72X,E1208X,R700T	NA,NA,NA	NM_003750,NM_003750,NM_003750		621197					3	0		1	43		0.856128	1	0.75
FGD6		chr12:95603852_G_A,chr12:95603246_G_A,chr12:95603824_T_G	A403V,S605L,E412D	rs78481495,NA,NA	NM_018351,NM_018351,NM_018351		621197					3	0		1	43		0.856128	1	0.75
GABRA4		chr4:46995387_C_T,chr4:46930541_G_T,chr4:46976335_A_C	A19T,P386T,V212G	rs16859837,NA,NA	NM_000809,NM_001204267,NM_000809		621197					3	0		1	43		0.856128	1	0.75
GPR115		chr6:47682212_G_A,chr6:47681564_G_A,chr6:47680273_G_C	V411I,D195N,A161P	rs115890838,NA,NA	NM_153838,NM_153838,NM_153838		621197					3	0		1	43		0.856128	1	0.75
GPR142		chr17:72368711_C_T,chr17:72363784_A_G,chr17:72363859_*_-C	P454L,H47R,P72fs	rs140397567,NA,rs59375334	NM_181790,NM_181790,NM_181790		621197					3	0		1	43		0.856128	1	0.75
NES		chr1:156640933_C_T,chr1:156641994_C_A,chr1:156640649_G_A	S1016N,E662D,P1111S	rs2365718,NA,NA	NM_006617,NM_006617,NM_006617		621197					3	0		1	43		0.856128	1	0.75
PCK1		chr20:56137869_G_T,chr20:56140824_G_C,chr20:56140517_C_A	R175L,E611D,P509H	NA,NA,NA	NM_002591,NM_002591,NM_002591		621197					3	0		1	43		0.856128	1	0.75
RBP3		chr10:48388801_C_T,chr10:48387843_G_A,chr10:48389101_C_A,chr10:48390493_T_C	V693M,P1012L,V593L,N129D	rs112888313,NA,NA,NA	NM_002900,NM_002900,NM_002900,NM_002900		621197					3	0		1	43		0.856128	1	0.75
RNF25		chr2:219528898_C_G,chr2:219528987_C_T,chr2:219530724_G_A	E388Q,G358E,A163V	rs146626696,NA,NA	NM_022453,NM_022453,NM_022453		621197					3	0		1	43		0.856128	1	0.75
SLCO1C1		chr12:20864342_C_A,chr12:20893170_C_A	P25T,S416Y	rs36010656,NA	NM_001145944,NM_001145944		621197					3	0		1	43		0.856128	1	0.75
BEND6		chr6:56879990_A_C,chr6:56857206_C_T,chr6:56857175_G_C	K120Q,P51S,NA	NA,NA,NA	NM_152731,NM_152731,NM_152731		622657					3	1		0	43		0.856128	0.75	1
SCARA3		chr8:27528446_T_C,chr8:27509144_G_T	F467L,V76F	rs17057523,NA	NM_016240,NM_016240		622657					3	1		0	43		0.856128	0.75	1
MRPS9		chr2:105708997_G_A,chr2:105654588_C_T,chr2:105713623_A_G	E264K,S13L,M314V	rs147161518,rs13399067,NA	NM_182640,NM_182640,NM_182640		623870					3	0		1	43		0.856128	1	0.75
PSD		chr10:104176471_C_T,chr10:104175843_A_T	A109T,S230T	rs117436403,NA	NM_002779,NM_002779		623870					3	0		1	43		0.856128	1	0.75
TUT1		chr11:62343395_G_A,chr11:62344743_C_T,chr11:62343057_C_T	S637F,R432H,G750R	rs144904888,rs117162358,rs35639864	NM_022830,NM_022830,NM_022830		623870					3	0		1	43		0.856128	1	0.75
CPA6		chr8:68421768_G_C	S173C	rs17853192	NM_020361		625193					3	1		0	43		0.856128	0.75	1
LRIT1		chr10:85991784_T_C,chr10:85992390_G_T,chr10:85992414_T_C	S591G,P389T,R381G	rs3814211,rs12262099,NA	NM_015613,NM_015613,NM_015613		625193					3	1		0	43		0.856128	0.75	1
KRT24		chr17:38854520_A_T,chr17:38855717_C_G,chr17:38858134_CAT_CT	V516D,R447P,NA	rs141010408,NA,NA	NM_019016,NM_019016,NM_019016		625639					3	0		1	43		0.856128	1	0.75
NRP2		chr2:206608157_G_A,chr2:206592729_G_T,chr2:206641170_C_T	G508R,G369X,H881Y	rs182060947,NA,NA	NM_003872,NM_003872,NM_018534		625639					3	0		1	43		0.856128	1	0.75
OSBPL5		chr11:3143609_G_A,chr11:3114190_C_T,chr11:3143621_*_-CA	T90I,R612Q,86_86del	rs6578323,rs35733103,NA	NM_001144063,NM_001144063,NM_001144063		629006					3	1		0	43		0.856128	0.75	1
CD1A		chr1:158225019_C_G,chr1:158226022_G_A	C68W,R185H	rs2269715,rs142655599	NM_001763,NM_001763		642517					3	0		1	43		0.856128	1	0.75
C7orf50		chr7:1049758_C_T,chr7:1037385_*_-C	G51R,R154fs	rs61746340,NA	NM_001134395,NM_001134395		645527					3	1		0	43		0.856128	0.75	1
CNST		chr1:246754956_G_A,chr1:246805265_A_G,chr1:246755204_C_T	C31Y,Q288R,P114S	rs142551939,rs115633389,rs116182112	NM_001139459,NM_001139459,NM_001139459		645527					3	1		0	43		0.856128	0.75	1
SLC6A13		chr12:330193_C_T,chr12:333193_C_T,chr12:369001_*_-A	R485Q,V334I,L73fs	rs61741313,rs577294,NA	NM_001190997,NM_001190997,NM_001243392		645744					3	1		0	43		0.856128	0.75	1
TCF3		chr19:1619350_C_T,chr19:1627422_T_C,chr19:1615748_G_A	G431S,K101R,T508M	rs1052692,rs41275842,rs139492270	NM_001136139,NM_001136139,NM_001136139		649909					3	0		1	43		0.856128	1	0.75
ESCO1		chr18:19154233_T_C,chr18:19153880_C_A,chr18:19154570_C_A	N191S,E309X,A79S	rs35087820,NA,NA	NM_052911,NM_052911,NM_052911		650615					3	1		0	43		0.856128	0.75	1
SLC7A7		chr14:23282358_C_T,chr14:23282336_G_A,chr14:23245454_A_C	V84I,A91V,Y282D	NA,rs11568438,NA	NM_001126105,NM_001126105,NM_001126105		650615					3	1		0	43		0.856128	0.75	1
DENND1A		chr9:126144759_G_A,chr9:126220094_G_A,chr9:126319898_G_A	S661L,T359I,A315V	rs149353656,rs147957932,NA	NM_020946,NM_020946,NM_020946		650818					3	0		1	43		0.856128	1	0.75
FAM120C		chrX:54209387_A_G,chrX:54209317_*_+GGCGGC,chrX:54117753_C_A	I82T,L105delinsLPP,E807X	rs2495783,NA,NA	NM_017848,NM_017848,NM_017848		650818					3	0		1	43		0.856128	1	0.75
PPP1R13B		chr14:104206781_C_T,chr14:104204050_C_G,chr14:104251133_T_G	A658T,Q1004H,Q92H	NA,NA,NA	NM_015316,NM_015316,NM_015316		650818					3	0		1	43		0.856128	1	0.75
PREPL		chr2:44559792_G_A,chr2:44550423_G_A,chr2:44549938_T_A,chr2:44565623_A_C	P325S,P563L,K589I,F341C	NA,NA,NA,NA	NM_001042385,NM_001042385,NM_001042385,NM_001042386		650818					3	0		1	43		0.856128	1	0.75
SIRT1		chr10:69672479_G_A,chr10:69676165_G_A	E241K,E392K	rs116040871,NA	NM_001142498,NM_001142498		650818					3	0		1	43		0.856128	1	0.75
SUPT16H		chr14:21831652_G_C	A415G	rs61739513	NM_007192		652814					3	1		0	43		0.856128	0.75	1
HUNK		chr21:33371295_T_C,chr21:33370986_C_T,chr21:33296818_G_T	M648T,T545I,K100N	rs56240027,NA,NA	NM_014586,NM_014586,NM_014586		653509					3	0		1	43		0.856128	1	0.75
KIAA1467		chr12:13219605_G_A,chr12:13215874_C_T,chr12:13224245_C_T	R295Q,R273X,T480M	rs62636619,NA,NA	NM_020853,NM_020853,NM_020853		653509					3	0		1	43		0.856128	1	0.75
OR8S1		chr12:48920006_G_A	A198T	rs12425518	NM_001005203		653509					3	0		1	43		0.856128	1	0.75
OSGIN1		chr16:83999463_G_A,chr16:83999548_T_C,chr16:83999218_A_G	V429M,V457A,Q347R	NA,rs62640905,rs147230915	NM_182981,NM_182981,NM_182981		653509					3	0		1	43		0.856128	1	0.75
AKD1		chr6:109954145_G_A,chr6:109854651_C_A,chr6:109827565_T_C	A412V,G1125C,K1605R	rs143140337,NA,NA	NM_001145128,NM_001145128,NM_001145128		656454					3	0		1	43		0.856128	1	0.75
CHD5		chr1:6181199_C_A,chr1:6188195_C_T,chr1:6190308_C_T	E1626D,A1272T,V1115I	NA,NA,NA	NM_015557,NM_015557,NM_015557		656454					3	0		1	43		0.856128	1	0.75
DAB2IP		chr9:124526131_C_T,chr9:124535526_C_T,chr9:124528855_C_T	A354V,R783W,R391W	NA,rs56200518,NA	NM_138709,NM_138709,NM_138709		656454					3	0		1	43		0.856128	1	0.75
FAM53B		chr10:126370181_C_T,chr10:126311818_T_C,chr10:126370307_G_A	A301T,K421R,R259C	NA,NA,NA	NM_014661,NM_014661,NM_014661		656454					3	0		1	43		0.856128	1	0.75
FAP		chr2:163074644_A_G,chr2:163030242_C_A,chr2:163046166_T_C	M205T,E675D,T517A	NA,NA,NA	NM_004460,NM_004460,NM_004460		656454					3	0		1	43		0.856128	1	0.75
GIMAP1-GIMAP5,GIMAP5		chr7:150439760_G_A,chr7:150440111_T_C,chr7:150439522_A_G	R178Q,L295P,N99D	rs147182394,NA,NA	NM_018384,NM_018384,NM_018384		656454					3	0		1	43		0.856128	1	0.75
GPR149		chr3:154146671_G_A,chr3:154147382_A_G,chr3:154147325_T_C	A245V,L8S,N27S	NA,NA,NA	NM_001038705,NM_001038705,NM_001038705		656454					3	0		1	43		0.856128	1	0.75
GPR56		chr16:57693498_T_C,chr16:57695758_C_A	M492T,T610K	rs17379472,NA	NM_001145773,NM_001145773		656454					3	0		1	43		0.856128	1	0.75
HIRA		chr22:19348776_C_G,chr22:19341567_G_A,chr22:19398286_G_A	R690T,A879V,S18L	NA,NA,NA	NM_003325,NM_003325,NM_003325		656454					3	0		1	43		0.856128	1	0.75
IGSF22		chr11:18740268_C_T,chr11:18745705_T_C,chr11:18736108_T_A	R235Q,T27A,E532V	rs74743312,rs191360236,NA	NM_173588,NM_173588,NM_173588		656454					3	0		1	43		0.856128	1	0.75
MYO1G		chr7:45004064_G_A,chr7:45016203_C_T,chr7:45005324_*_+GGG	Q861X,A120T,P765delinsPP	rs139568291,NA,NA	NM_033054,NM_033054,NM_033054		656454					3	0		1	43		0.856128	1	0.75
NXF1		chr11:62569103_G_C,chr11:62566046_C_T,chr11:62564815_*_-G	L214V,A340T,A366fs	rs191516295,NA,NA	NM_001081491,NM_006362,NM_006362		656454					3	0		1	43		0.856128	1	0.75
PRKCB		chr16:24124353_G_A,chr16:24104127_*_-A,chr16:24185859_C_T	G294E,N182fs,A451V	NA,NA,NA	NM_002738,NM_002738,NM_002738		656454					3	0		1	43		0.856128	1	0.75
RECQL5		chr17:73623750_C_T,chr17:73658950_T_A	R943H,Y127F	NA,NA	NM_004259,NM_001003715		656454					3	0		1	43		0.856128	1	0.75
SLC36A4		chr11:92895920_T_C,chr11:92901184_G_T	H330R,L232I	rs78676517,NA	NM_152313,NM_152313		656454					3	0		1	43		0.856128	1	0.75
SOX6		chr11:16068175_G_A,chr11:16133455_C_G,chr11:16340147_G_A	A476V,M264I,T97I	NA,NA,NA	NM_001145811,NM_001145811,NM_001145811		656454					3	0		1	43		0.856128	1	0.75
TUBA3C		chr13:19753484_C_G	V75L	rs36215077	NM_006001		656454					3	0		1	43		0.856128	1	0.75
ZW10		chr11:113609956_C_A,chr11:113618279_T_A,chr11:113614603_G_C	V578L,T416S,R478G	rs146035001,NA,NA	NM_004724,NM_004724,NM_004724		656454					3	0		1	43		0.856128	1	0.75
ALDH5A1		chr6:24503597_C_T,chr6:24523088_G_A	P182L,V370I	rs3765310,NA	NM_001080,NM_001080		662574					3	0		1	43		0.856128	1	0.75
C21orf56		chr21:47581835_C_T,chr21:47581391_C_T	E77K,D155N	rs113710653,NA	NM_032261,NM_032261		662574					3	0		1	43		0.856128	1	0.75
CNTN1		chr12:41318415_G_A,chr12:41418955_C_T,chr12:41352997_G_C	G142R,R832W,V578L	NA,NA,NA	NM_175038,NM_175038,NM_175038		662574					3	0		1	43		0.856128	1	0.75
LUZP2		chr11:25098911_C_T,chr11:24759781_C_A	P257S,S89Y	rs116821457,NA	NM_001252010,NM_001009909		662574					3	0		1	43		0.856128	1	0.75
NF2		chr22:30057209_G_T,chr22:30032739_G_C,chr22:30035134_A_C	E148X,NA,NA,NA,NA,NA,NA,K57T	NA,NA,NA	NM_181830,NM_000268,NM_016418,NM_181833,NM_181832,NM_181829,NM_181825,NM_181828		662574					3	0		1	43		0.856128	1	0.75
NLRP11		chr19:56320924_C_T,chr19:56321531_C_G	R351Q,V149L	rs140988779,NA	NM_145007,NM_145007		662574					3	0		1	43		0.856128	1	0.75
RNF19A		chr8:101299855_A_T,chr8:101271163_A_T,chr8:101300189_G_A	F183Y,L713H,R72W	NA,NA,NA	NM_183419,NM_183419,NM_183419		662574					3	0		1	43		0.856128	1	0.75
TRIO		chr5:14508061_C_G,chr5:14502720_A_G,chr5:14465736_T_C	Q2942E,K2789E,V1917A	NA,NA,NA	NM_007118,NM_007118,NM_007118		662574					3	0		1	43		0.856128	1	0.75
JAGN1		chr3:9934753_A_G,chr3:9932441_C_A	I82V,T12N	rs35365817,NA	NM_032492,NM_032492		668024					3	1		0	43		0.856128	0.75	1
C3orf35		chr3:37458758_A_C,chr3:37476583_G_A	M1L,A159T	rs113724034,rs115914072	NM_178339,NM_178339		699804					3	1		0	43		0.856128	0.75	1
MTHFD1L		chr6:151277169_A_G,chr6:151270231_G_A,chr6:151265659_C_T	I590V,R564H,T494I	rs144324867,rs61748674,NA	NM_001242767,NM_001242767,NM_001242767		699804					3	1		0	43		0.856128	0.75	1
MKX		chr10:28023688_C_T,chr10:28030417_C_T	E179K,G69R	rs148956781,NA	NM_001242702,NM_001242702		47438					3	0		1	42		0.855896	1	0.75
ZNF669		chr1:247267488_A_G,chr1:247264356_T_C,chr1:247264438_G_T	L5P,R153G,H125Q	rs61730462,rs149094745,NA	NM_024804,NM_001142572,NM_001142572		47438					3	0		1	42		0.855896	1	0.75
ZNF253		chr19:20002439_G_T	G128V	rs75543118	NM_021047		159935					3	1		0	42		0.855896	0.75	1
KIAA0240		chr6:42796679_A_G,chr6:42797662_G_T,chr6:42796561_C_T	N203S,V531L,Q164X	rs113235956,NA,NA	NM_015349,NM_015349,NM_015349		615542					3	0		1	42		0.855896	1	0.75
ATP10B		chr5:160042903_G_T,chr5:160061565_C_A,chr5:160061540_T_G	N865K,G393W,D401A	rs61734665,rs149397148,NA	NM_025153,NM_025153,NM_025153		617156					3	0		1	42		0.855896	1	0.75
DSG4		chr18:28993380_C_T,chr18:28983529_C_T,chr18:28966685_A_C	T1001M,P523L,K40T	rs140423185,rs34620697,NA	NM_001134453,NM_001134453,NM_001134453		617156					3	0		1	42		0.855896	1	0.75
RHOBTB2		chr8:22873221_G_A,chr8:22874773_*_-GAG,chr8:22865563_C_T	R651H,666_666del,S527F	rs117851304,NA,NA	NM_001160037,NM_001160037,NM_001160037		617156					3	0		1	42		0.855896	1	0.75
ACTBL2		chr5:56778235_A_C,chr5:56777430_G_A	D100E,P369S	rs147178651,NA	NM_001017992,NM_001017992		622701					3	0		1	42		0.855896	1	0.75
KRTAP20-1		chr21:31988796_A_T	Y8F	rs116971075	NM_181615		622701					3	0		1	42		0.855896	1	0.75
IRAK1		chrX:153282028_G_A,chrX:153278603_G_C,chrX:153278499_A_G	R366C,S528R,V563A	rs143993525,NA,NA	NM_001025242,NM_001025243,NM_001025243		627624					3	0		1	42		0.855896	1	0.75
LRRC40		chr1:70625071_G_A,chr1:70616830_T_C,chr1:70618191_T_C	P388S,I500V,D455G	rs145682711,rs3180401,NA	NM_017768,NM_017768,NM_017768		627624					3	0		1	42		0.855896	1	0.75
FAM187B		chr19:35718891_C_T	W231X	rs35001809	NM_152481		627868					3	1		0	42		0.855896	0.75	1
NOM1		chr7:156752722_G_C,chr7:156755781_G_A,chr7:156746839_G_T	E496Q,R608H,E385D	rs145439145,rs61740219,NA	NM_138400,NM_138400,NM_138400		629295					3	1		0	42		0.855896	0.75	1
BIVM,BIVM-ERCC5		chr13:103459861_A_G,chr13:103468790_A_C,chr13:103491961_C_T	I82V,K164T,L198F	rs41281670,NA,NA	NM_001204425,NM_001204425,NM_001159596		633915					3	0		1	42		0.855896	1	0.75
CNTN1		chr12:41386963_G_A,chr12:41418955_C_T,chr12:41318452_C_T	V658M,R832W,P154L	NA,NA,NA	NM_175038,NM_175038,NM_175038		633915					3	0		1	42		0.855896	1	0.75
CORIN		chr4:47663741_A_C,chr4:47679985_C_T,chr4:47680072_C_A	D574E,D407N,NA	rs147248661,NA,NA	NM_006587,NM_006587,NM_006587		633915					3	0		1	42		0.855896	1	0.75
CSDE1		chr1:115273188_C_T,chr1:115275398_T_G,chr1:115273024_C_A	E347K,I262L,R373I	NA,NA,NA	NM_001242893,NM_001242893,NM_001242893		633915					3	0		1	42		0.855896	1	0.75
ENPP1		chr6:132181557_G_A,chr6:132206079_C_T,chr6:132172299_A_G	D276N,R774C,N150D	rs143771474,rs28933977,NA	NM_006208,NM_006208,NM_006208		633915					3	0		1	42		0.855896	1	0.75
GABRG1		chr4:46125894_G_T,chr4:46099235_A_C,chr4:46060554_C_G	L13I,L79R,Q237H	NA,NA,NA	NM_173536,NM_173536,NM_173536		633915					3	0		1	42		0.855896	1	0.75
HUNK		chr21:33371295_T_C,chr21:33296818_G_T,chr21:33371133_C_T	M648T,K100N,S594F	rs56240027,NA,NA	NM_014586,NM_014586,NM_014586		633915					3	0		1	42		0.855896	1	0.75
LTF		chr3:46495813_*_+CT,chr3:46480958_C_A,chr3:46492104_G_A	R185fs,E535D,R211W	NA,NA,NA	NM_001199149,NM_001199149,NM_001199149		633915					3	0		1	42		0.855896	1	0.75
MICAL2		chr11:12248580_C_T,chr11:12231112_A_G,chr11:12183709_*_+G	R633C,I220V,E3fs	rs139751583,rs2306727,NA	NM_014632,NM_014632,NM_014632		633915					3	0		1	42		0.855896	1	0.75
NOP14		chr4:2952858_G_A,chr4:2941320_C_T,chr4:2948203_G_A	R329C,R751Q,A524V	NA,rs146093320,rs114205498	NM_003703,NM_003703,NM_003703		633915					3	0		1	42		0.855896	1	0.75
PCDHGC3		chr5:140856972_G_A,chr5:140856299_C_T,chr5:140857223_C_T	R430Q,R206W,R514C	rs140933475,NA,NA	NM_002588,NM_002588,NM_002588		633915					3	0		1	42		0.855896	1	0.75
RAD50		chr5:131915022_G_A,chr5:131953817_G_T,chr5:131951782_T_G	V127I,A1074S,L1042V	rs28903086,NA,NA	NM_005732,NM_005732,NM_005732		633915					3	0		1	42		0.855896	1	0.75
TFAP2C		chr20:55212867_C_T,chr20:55213036_A_C,chr20:55206339_G_A	T384M,K440N,A43T	NA,NA,NA	NM_003222,NM_003222,NM_003222		633915					3	0		1	42		0.855896	1	0.75
ZNF569		chr19:37917195_C_T,chr19:37903557_C_A,chr19:37904775_C_A	R34Q,G668V,R262I	rs143190321,NA,NA	NM_152484,NM_152484,NM_152484		633915					3	0		1	42		0.855896	1	0.75
FURIN		chr15:91419548_C_T,chr15:91424546_A_G,chr15:91419777_A_G	R81C,K608R,Q121R	rs148110342,NA,NA	NM_002569,NM_002569,NM_002569		635541					3	0		1	42		0.855896	1	0.75
GPR84		chr12:54756641_T_C,chr12:54756608_G_A,chr12:54757577_C_T	Y332C,A343V,R20H	rs150704324,NA,NA	NM_020370,NM_020370,NM_020370		635541					3	0		1	42		0.855896	1	0.75
HPD		chr12:122277891_C_A,chr12:122277851_C_T,chr12:122294312_T_C	V340L,R353H,E81G	rs36023382,NA,NA	NM_002150,NM_002150,NM_002150		635541					3	0		1	42		0.855896	1	0.75
IGF1R		chr15:99454613_G_A,chr15:99440126_G_T,chr15:99467875_C_T	R511Q,R365L,S915L	rs33958176,NA,NA	NM_000875,NM_000875,NM_000875		635541					3	0		1	42		0.855896	1	0.75
NRAS		chr1:115258748_C_A,chr1:115256529_T_C,chr1:115256529_T_A	G12C,Q61R,Q61L	rs121913250,rs11554290,rs11554290	NM_002524,NM_002524,NM_002524		635541					3	0		1	42		0.855896	1	0.75
NRP2		chr2:206608157_G_A,chr2:206628557_A_G,chr2:206641170_C_T	G508R,E735G,H881Y	rs182060947,NA,NA	NM_003872,NM_003872,NM_018534		635541					3	0		1	42		0.855896	1	0.75
VPS33B		chr15:91545411_C_T,chr15:91550212_G_A,chr15:91550201_G_A	S425N,P223L,H227Y	rs139709507,NA,NA	NM_018668,NM_018668,NM_018668		635541					3	0		1	42		0.855896	1	0.75
ZC3H4		chr19:47570199_G_A,chr19:47589676_C_T,chr19:47597336_C_T	P1109L,E279K,R128H	NA,NA,NA	NM_015168,NM_015168,NM_015168		635552					3	1		0	42		0.855896	0.75	1
GABBR2		chr9:101243267_G_A,chr9:101148007_C_T,chr9:101304306_G_A	R249W,G526E,T160M	NA,NA,NA	NM_005458,NM_005458,NM_005458		637447					3	0		1	42		0.855896	1	0.75
SH3BP2		chr4:2834080_C_T,chr4:2835561_A_G,chr4:2831774_G_A	R477W,X562W,V381M	rs148761331,rs190648042,NA	NM_001122681,NM_001122681,NM_001122681		637447					3	0		1	42		0.855896	1	0.75
ASXL1		chr20:31023472_A_G,chr20:31024260_A_G,chr20:31022288_C_A	N986S,M1249V,Y591X	rs145132837,rs146141075,NA	NM_015338,NM_015338,NM_015338		637706					3	0		1	42		0.855896	1	0.75
SDR16C5		chr8:57218237_T_G,chr8:57228621_T_G,chr8:57221549_T_C	E252A,T96P,D168G	rs151227475,NA,NA	NM_138969,NM_138969,NM_138969		637706					3	0		1	42		0.855896	1	0.75
SLC26A10		chr12:58017860_G_A,chr12:58017637_T_C,chr12:58015182_G_A	W402X,C358R,R176H	rs113207856,NA,NA	NM_133489,NM_133489,NM_133489		637706					3	0		1	42		0.855896	1	0.75
PRKAG3		chr2:219691801_G_A,chr2:219694877_G_C	R340W,L153V	rs33985460,rs35050588	NM_017431,NM_017431		639985					3	1		0	42		0.855896	0.75	1
ZNF267		chr16:31927551_A_G,chr16:31927308_G_A,chr16:31926642_G_A	K661E,A580T,V358I	rs143483156,rs118056264,NA	NM_003414,NM_003414,NM_003414		639985					3	1		0	42		0.855896	0.75	1
MKX		chr10:28023688_C_T,chr10:28024177_C_T	E179K,V159I	rs148956781,rs34806745	NM_001242702,NM_001242702		640547					3	0		1	42		0.855896	1	0.75
P2RY4		chrX:69478421_G_T,chrX:69478769_G_T	P352T,Q236K	rs72628860,NA	NM_002565,NM_002565		640547					3	0		1	42		0.855896	1	0.75
MCHR1		chr22:41077549_G_A,chr22:41075532_A_T	A296T,D28V	rs149149384,rs112405400	NM_005297,NM_005297		643757					3	1		0	42		0.855896	0.75	1
SLC6A13		chr12:330193_C_T,chr12:333193_C_T,chr12:369001_*_-A	R485Q,V334I,L73fs	rs61741313,rs577294,NA	NM_001190997,NM_001190997,NM_001243392		643757					3	1		0	42		0.855896	0.75	1
ABCG4		chr11:119027691_C_G,chr11:119025526_C_T,chr11:119027723_C_T	N345K,T196M,P356L	rs12271907,rs151176056,NA	NM_001142505,NM_001142505,NM_001142505		643913					3	0		1	42		0.855896	1	0.75
FTO		chr16:53844117_A_T,chr16:53859833_C_T,chr16:53860134_A_G	E37D,L61F,E161G	NA,NA,NA	NM_001080432,NM_001080432,NM_001080432		643913					3	0		1	42		0.855896	1	0.75
XPO4		chr13:21370317_T_A,chr13:21370289_T_C	I899L,Y908C	rs117470697,NA	NM_022459,NM_022459		643913					3	0		1	42		0.855896	1	0.75
CDCA2		chr8:25346108_T_G,chr8:25364843_A_T	L525W,E887D	rs143476472,NA	NM_152562,NM_152562		650975					3	0		1	42		0.855896	1	0.75
CNST		chr1:246805265_A_G,chr1:246810865_G_T	Q288R,Q454H	rs115633389,NA	NM_001139459,NM_001139459		650975					3	0		1	42		0.855896	1	0.75
E2F2		chr1:23847537_G_A,chr1:23850919_G_T	T202I,P105H	rs116694174,NA	NM_004091,NM_004091		650975					3	0		1	42		0.855896	1	0.75
HDGFL1		chr6:22570064_C_T	T87M	rs2076506	NM_138574		650975					3	0		1	42		0.855896	1	0.75
SRSF9		chr12:120907309_T_A	Y35F	rs145350287	NM_003769		650975					3	0		1	42		0.855896	1	0.75
WHSC1		chr4:1936897_C_A,chr4:1959686_C_T,chr4:1941422_C_T	H528N,R970C,R600X	rs139753036,NA,NA	NM_133334,NM_001042424,NM_133334		650975					3	0		1	42		0.855896	1	0.75
FURIN		chr15:91419548_C_T,chr15:91424546_A_G,chr15:91419777_A_G	R81C,K608R,Q121R	rs148110342,NA,NA	NM_002569,NM_002569,NM_002569		652050					3	0		1	42		0.855896	1	0.75
HPD		chr12:122277891_C_A,chr12:122277851_C_T,chr12:122294312_T_C	V340L,R353H,E81G	rs36023382,NA,NA	NM_002150,NM_002150,NM_002150		652050					3	0		1	42		0.855896	1	0.75
NLRC4		chr2:32477506_G_A,chr2:32475528_T_C,chr2:32475780_C_T,chr2:32460613_T_A	Q82X,K469E,D385N,Q880L	NA,NA,NA,NA	NM_001199138,NM_001199138,NM_001199138,NM_001199138		653820					3	0		1	42		0.855896	1	0.75
OSBP2		chr22:31285190_C_G,chr22:31283414_C_T,chr22:31289952_T_C	T482R,A370V,L780P	rs35702187,NA,NA	NM_030758,NM_030758,NM_030758		653820					3	0		1	42		0.855896	1	0.75
PCOLCE		chr7:100205706_G_C,chr7:100205641_G_A	A444P,R422Q	rs61739556,rs112685211	NM_002593,NM_002593		653820					3	0		1	42		0.855896	1	0.75
BTBD11		chr12:108012053_G_C,chr12:108012066_G_A,chr12:107937757_C_T	A321P,S325N,A444V	NA,rs61753394,NA	NM_001017523,NM_001017523,NM_001018072		654103					3	0		1	42		0.855896	1	0.75
TRPC3		chr4:122854003_G_A,chr4:122828458_G_A,chr4:122836041_G_A	T64M,T613I,S339L	NA,NA,NA	NM_003305,NM_003305,NM_003305		654103					3	0		1	42		0.855896	1	0.75
UBQLN3		chr11:5529920_G_C,chr11:5530407_C_A,chr11:5529272_G_A	T290S,G128W,P506L	rs2234451,NA,NA	NM_017481,NM_017481,NM_017481		654103					3	0		1	42		0.855896	1	0.75
SPEM1		chr17:7324505_G_A,chr17:7324788_G_A	A171T,R265Q	rs61738910,rs33989543	NM_199339,NM_199339		657168					3	1		0	42		0.855896	0.75	1
CKM		chr19:45818825_G_C,chr19:45810865_T_C	Q127E,P274R	rs17875653,NA	NM_001824,NM_001824		662572					3	0		1	42		0.855896	1	0.75
OR2Z1		chr19:8841481_G_T,chr19:8842316_G_T	V31L,G309V	NA,NA	NM_001004699,NM_001004699		662572					3	0		1	42		0.855896	1	0.75
ACOX3		chr4:8418148_T_G,chr4:8372691_C_T	E34A,R620H	rs12513296,NA	NM_001101667,NM_001101667		679042					3	0		1	42		0.855896	1	0.75
PPFIBP2		chr11:7650693_C_T,chr11:7661052_*_-TCC	R155C,299_300del	rs112515313,NA	NM_001256569,NM_001256569		690660					3	0		1	42		0.855896	1	0.75
TLL2		chr10:98172999_C_T,chr10:98157008_C_A	R333Q,R440L	rs41291632,NA	NM_012465,NM_012465		700715					3	0		1	42		0.855896	1	0.75
ARMC3		chr10:23250814_A_G,chr10:23295903_T_C	D180G,S608P	NA,rs11013233	NM_173081,NM_173081		156265					3	0		1	41		0.855653	1	0.75
CCDC99		chr5:169028382_G_A,chr5:169023635_C_T	G475R,A321V	rs140080951,NA	NM_017785,NM_017785		259272					3	0		1	41		0.855653	1	0.75
CES3		chr16:66997784_G_A,chr16:66997147_G_A	G169E,V50M	rs143859743,rs149175900	NM_001185177,NM_001185177		259272					3	0		1	41		0.855653	1	0.75
CHRNG		chr2:233410388_C_T,chr2:233406178_G_A	P506S,A149T	rs71421651,rs2289080	NM_005199,NM_005199		259272					3	0		1	41		0.855653	1	0.75
FXYD4		chr10:43871158_G_A	C63Y	rs41307500	NM_001184963		259272					3	0		1	41		0.855653	1	0.75
KLHDC1		chr14:50196233_A_G	Y226C	rs150211112	NM_172193		259272					3	0		1	41		0.855653	1	0.75
MTMR4		chr17:56572535_C_G,chr17:56581514_C_T	V990L,R518Q	NA,NA	NM_004687,NM_004687		259272					3	0		1	41		0.855653	1	0.75
PRSS23		chr11:86519181_G_T,chr11:86519295_C_T	A166S,R204X	rs146719223,NA	NM_007173,NM_007173		259272					3	0		1	41		0.855653	1	0.75
RXFP2		chr13:32355867_C_T,chr13:32376486_C_T	S282L,L713F	rs144275111,NA	NM_001166058,NM_001166058		259272					3	0		1	41		0.855653	1	0.75
EIF1AD		chr11:65766092_C_T,chr11:65766210_T_C,chr11:65766141_G_T	S159N,T120A,L143M	rs2276017,rs35173176,NA	NM_001242481,NM_001242481,NM_001242481		627012					3	0		1	41		0.855653	1	0.75
METTL17		chr14:21460770_G_T,chr14:21464935_T_C	A173S,F444L	rs72661115,rs11538171	NM_001029991,NM_001029991		627012					3	0		1	41		0.855653	1	0.75
PEX14		chr1:10683166_G_A,chr1:10555335_G_A,chr1:10689704_C_T	V159M,S14N,S265L	rs74052157,NA,NA	NM_004565,NM_004565,NM_004565		627012					3	0		1	41		0.855653	1	0.75
SCGB1D1		chr11:61959531_A_C,chr11:61959636_C_T	N20T,A55V	rs2232940,rs116188604	NM_006552,NM_006552		627012					3	0		1	41		0.855653	1	0.75
VNN2		chr6:133078886_G_A,chr6:133072524_C_T,chr6:133078821_C_T	S46F,W320X,A68T	rs139348170,rs143391510,NA	NM_001242350,NM_004665,NM_001242350		627012					3	0		1	41		0.855653	1	0.75
ZSCAN20		chr1:33958903_G_T,chr1:33960966_A_G,chr1:33954141_T_G	A521S,I1008V,V165G	NA,NA,NA	NM_145238,NM_145238,NM_145238		627012					3	0		1	41		0.855653	1	0.75
FCRL4		chr1:157566136_G_A,chr1:157548323_T_C,chr1:157548632_C_T	P12S,K457R,A430T	rs75108086,rs2039401,NA	NM_031282,NM_031282,NM_031282		627013					3	0		1	41		0.855653	1	0.75
MAD1L1		chr7:2255893_C_G,chr7:2108887_C_T,chr7:2255518_A_G	E236D,R387H,NA,NA,NA	rs61751746,NA,NA	NM_001013836,NM_001013836,NM_003550,NM_001013836,NM_001013837		627583					3	1		0	41		0.855653	0.75	1
MKL2		chr16:14339497_T_C,chr16:14355240_C_T,chr16:14334335_*_+CC	S398P,A1030V,P358fs	rs113935526,NA,NA	NM_014048,NM_014048,NM_014048		627583					3	1		0	41		0.855653	0.75	1
HABP2		chr10:115348046_G_A,chr10:115341693_C_G	G508E,D273E	rs7080536,NA	NM_001177660,NM_001177660		630976					3	1		0	41		0.855653	0.75	1
CHAF1A		chr19:4433412_A_G,chr19:4409428_C_T	K850R,T211M	rs8100525,NA	NM_005483,NM_005483		644793					3	1		0	41		0.855653	0.75	1
DUSP27		chr1:167095323_G_A,chr1:167097070_G_A	D319N,R901H	rs148591870,rs61748781	NM_001080426,NM_001080426		645980					3	0		1	41		0.855653	1	0.75
GSN		chr9:124088928_G_A,chr9:124089692_C_T	A570T,T616M	rs147554026,rs76463933	NM_000177,NM_000177		647320					3	1		0	41		0.855653	0.75	1
NTN4		chr12:96181216_C_T,chr12:96181228_C_A,chr12:96052996_A_C,chr12:96181099_G_A	R29H,G25V,L585V,T68M	rs146776200,rs34684875,NA,NA	NM_021229,NM_021229,NM_021229,NM_021229		647320					3	1		0	41		0.855653	0.75	1
RABEP1		chr17:5271763_G_C	M628I	rs61735455	NM_001083585		651038					3	1		0	41		0.855653	0.75	1
CBX8		chr17:77768955_C_T,chr17:77768696_T_C,chr17:77768849_C_T	E217K,N303S,R252Q	rs144276670,rs61758361,NA	NM_020649,NM_020649,NM_020649		656835					3	0		1	41		0.855653	1	0.75
SLC5A2		chr16:31501798_A_G,chr16:31500598_*_-TCT,chr16:31500447_G_A	N654S,535_536del,A485T	rs61742739,NA,NA	NM_003041,NM_003041,NM_003041		656835					3	0		1	41		0.855653	1	0.75
DCP1B		chr12:2062135_G_A,chr12:2062204_C_G,chr12:2062072_C_T	A324V,S301T,G345D	rs113147414,rs2470449,NA	NM_152640,NM_152640,NM_152640		706090					3	1		0	41		0.855653	0.75	1
NF2		chr22:30032794_C_T,chr22:30057209_G_T,chr22:30032739_G_C	R57X,E148X,NA,NA,NA,NA,NA,NA	rs121434259,NA,NA	NM_000268,NM_181830,NM_000268,NM_016418,NM_181833,NM_181832,NM_181829,NM_181825		732192					3	0		1	41		0.855653	1	0.75
OR2T10		chr1:248756474_A_G,chr1:248756502_A_C	M199T,S190A	rs28664620,rs41269353	NM_001004693,NM_001004693		10721					3	0		1	40		0.855399	1	0.75
PLXDC1		chr17:37224211_C_T,chr17:37226111_C_T,chr17:37234290_C_G	R462H,E461K,R354S	rs75117355,rs151120531,NA	NM_020405,NM_020405,NM_020405		162887					3	1		0	40		0.855399	0.75	1
CNST		chr1:246805265_A_G,chr1:246755204_C_T	Q288R,P114S	rs115633389,rs116182112	NM_001139459,NM_001139459		369397					3	0		1	40		0.855399	1	0.75
CYP4B1		chr1:47284395_G_A,chr1:47280830_A_G,chr1:47284445_C_A	R482Q,S322G,H499N	rs45622937,rs45467195,NA	NM_000779,NM_000779,NM_000779		369397					3	0		1	40		0.855399	1	0.75
OR8D1		chr11:124180643_G_T,chr11:124180458_C_T,chr11:124179902_G_A	S7Y,V69I,S254F	rs138336307,rs138189651,rs57552127	NM_001002917,NM_001002917,NM_001002917		369397					3	0		1	40		0.855399	1	0.75
TUBAL3		chr10:5436073_G_A,chr10:5443026_C_T,chr10:5435608_T_C	R210W,G10S,M365V	rs34080891,rs150701455,NA	NM_001171864,NM_024803,NM_001171864		369397					3	0		1	40		0.855399	1	0.75
AKD1		chr6:109954145_G_A,chr6:109854651_C_A,chr6:109814631_A_C	A412V,G1125C,F1893V	rs143140337,NA,NA	NM_001145128,NM_001145128,NM_001145128		617584					3	0		1	40		0.855399	1	0.75
ALAS1		chr3:52245362_G_A,chr3:52236552_C_G,chr3:52233273_C_T	R465Q,Q77E,R6C	NA,NA,NA	NM_199166,NM_199166,NM_199166		617584					3	0		1	40		0.855399	1	0.75
C3		chr19:6697488_A_G,chr19:6707509_G_A,chr19:6710748_G_A,chr19:6697772_A_G	I888T,S672F,R530C,V825A	NA,NA,NA,NA	NM_000064,NM_000064,NM_000064,NM_000064		617584					3	0		1	40		0.855399	1	0.75
CDC42BPA		chr1:227182012_C_A,chr1:227182657_G_C,chr1:227216373_T_G	S1625I,A1551G,N1357H	rs146538430,NA,NA	NM_014826,NM_014826,NM_014826		617584					3	0		1	40		0.855399	1	0.75
CDK5RAP2		chr9:123169523_G_A,chr9:123239643_A_G,chr9:123313116_C_A	A1577V,L571P,R87I	rs143946953,rs41296081,NA	NM_018249,NM_001011649,NM_001011649		617584					3	0		1	40		0.855399	1	0.75
DOK5		chr20:53208292_G_A,chr20:53205068_G_T,chr20:53208310_C_T	A183T,S74I,R189C	NA,NA,NA	NM_018431,NM_018431,NM_018431		617584					3	0		1	40		0.855399	1	0.75
DPP8		chr15:65790321_C_T,chr15:65804741_C_T,chr15:65799673_C_A	R199Q,D51N,E94X	rs139983530,NA,NA	NM_017743,NM_017743,NM_017743		617584					3	0		1	40		0.855399	1	0.75
FURIN		chr15:91424546_A_G,chr15:91419777_A_G,chr15:91423929_A_C	K608R,Q121R,D522A	NA,NA,NA	NM_002569,NM_002569,NM_002569		617584					3	0		1	40		0.855399	1	0.75
HGD		chr3:120363207_C_T,chr3:120363228_G_A,chr3:120347231_T_G	V245I,Q238X,N445T	NA,NA,NA	NM_000187,NM_000187,NM_000187		617584					3	0		1	40		0.855399	1	0.75
IGSF22		chr11:18740268_C_T,chr11:18745705_T_C,chr11:18738324_G_T	R235Q,T27A,F399L	rs74743312,rs191360236,NA	NM_173588,NM_173588,NM_173588		617584					3	0		1	40		0.855399	1	0.75
INTS5		chr11:62415003_C_T,chr11:62414656_G_A,chr11:62416881_T_C	R850H,R966W,D224G	NA,NA,NA	NM_030628,NM_030628,NM_030628		617584					3	0		1	40		0.855399	1	0.75
IVNS1ABP		chr1:185278194_T_G,chr1:185269591_C_T,chr1:185270193_T_A	K74N,R407Q,D344V	NA,NA,NA	NM_006469,NM_006469,NM_006469		617584					3	0		1	40		0.855399	1	0.75
MED13		chr17:60140614_T_C,chr17:60042388_G_A,chr17:60032823_A_G	T39A,P1608L,F1963S	rs35998015,rs151011641,NA	NM_005121,NM_005121,NM_005121		617584					3	0		1	40		0.855399	1	0.75
MKL2		chr16:14339497_T_C,chr16:14355240_C_T	S398P,A1030V	rs113935526,NA	NM_014048,NM_014048		617584					3	0		1	40		0.855399	1	0.75
MLL		chr11:118373790_T_C,chr11:118355592_G_A,chr11:118376073_T_G	S2395P,E1412K,L3156V	rs142985138,NA,NA	NM_001197104,NM_001197104,NM_001197104		617584					3	0		1	40		0.855399	1	0.75
MMEL1		chr1:2525259_C_T,chr1:2529674_A_G,chr1:2540804_G_A	D621N,F415S,T170M	rs142563952,NA,NA	NM_033467,NM_033467,NM_033467		617584					3	0		1	40		0.855399	1	0.75
MTMR14		chr3:9695375_C_T,chr3:9719717_T_C,chr3:9739442_G_A	T77M,L291P,G554D	NA,NA,NA	NM_001077525,NM_001077525,NM_001077525		617584					3	0		1	40		0.855399	1	0.75
NUP160		chr11:47869855_C_A,chr11:47862006_C_T,chr11:47819409_T_C	A40S,R150H,R1071G	rs2305984,rs137886182,NA	NM_015231,NM_015231,NM_015231		617584					3	0		1	40		0.855399	1	0.75
PBRM1		chr3:52643768_G_A,chr3:52692244_C_T,chr3:52584768_G_A	R710X,E206K,Q1452X	NA,NA,NA	NM_018313,NM_018313,NM_018313		617584					3	0		1	40		0.855399	1	0.75
PDE10A		chr6:165808695_C_T,chr6:165806202_G_A,chr6:165749684_G_A	V494I,A530V,A732V	rs140135628,NA,NA	NM_001130690,NM_001130690,NM_001130690		617584					3	0		1	40		0.855399	1	0.75
PDZD4		chrX:153070009_C_A,chrX:153070283_C_T,chrX:153073888_C_T	G370V,G279R,D75N	NA,NA,NA	NM_032512,NM_032512,NM_032512		617584					3	0		1	40		0.855399	1	0.75
ROCK1		chr18:18608740_C_T,chr18:18571282_C_A,chr18:18629830_T_G	R403H,K666N,I63L	NA,NA,NA	NM_005406,NM_005406,NM_005406		617584					3	0		1	40		0.855399	1	0.75
SCYL1		chr11:65293093_G_A,chr11:65298125_A_C,chr11:65300226_G_A	A54T,K292T,V394I	NA,NA,NA	NM_001048218,NM_001048218,NM_001048218		617584					3	0		1	40		0.855399	1	0.75
SEMA7A		chr15:74703166_G_C,chr15:74703961_T_C,chr15:74703669_C_T	I586M,M491V,E522K	NA,NA,NA	NM_001146029,NM_001146029,NM_001146029		617584					3	0		1	40		0.855399	1	0.75
SEZ6L2		chr16:29888232_G_A,chr16:29909213_C_T,chr16:29899022_G_A	P536L,A58T,R272C	NA,NA,NA	NM_001114100,NM_001114099,NM_001114100		617584					3	0		1	40		0.855399	1	0.75
SOX6		chr11:16068175_G_A,chr11:16133455_C_G,chr11:16340159_C_A	A476V,M264I,R93L	NA,NA,NA	NM_001145811,NM_001145811,NM_001145811		617584					3	0		1	40		0.855399	1	0.75
SUPT6H		chr17:27011721_G_A,chr17:27001318_*_-GAG,chr17:27028624_T_C	G783S,43_43del,L1721P	NA,NA,NA	NM_003170,NM_003170,NM_003170		617584					3	0		1	40		0.855399	1	0.75
TUT1		chr11:62343395_G_A,chr11:62343057_C_T,chr11:62356609_C_T	S637F,G750R,R94Q	rs144904888,rs35639864,NA	NM_022830,NM_022830,NM_022830		617584					3	0		1	40		0.855399	1	0.75
USPL1		chr13:31221106_C_T,chr13:31221143_C_T,chr13:31227386_C_A	P384S,P396L,S447Y	rs3742303,NA,NA	NM_005800,NM_005800,NM_005800		617584					3	0		1	40		0.855399	1	0.75
ZNF143		chr11:9494265_G_A,chr11:9492878_G_A,chr11:9546914_G_A	A52T,R8Q,G605D	NA,NA,NA	NM_003442,NM_003442,NM_003442		617584					3	0		1	40		0.855399	1	0.75
C1orf49		chr1:178490387_A_G,chr1:178484998_A_G,chr1:178483868_C_T	N200D,E63G,R50W	rs35619308,rs16852957,rs144999625	NM_001170722,NM_001170722,NM_001170722		617957					3	0		1	40		0.855399	1	0.75
A4GNT		chr3:137849888_C_T,chr3:137843224_C_G,chr3:137843353_C_T	V71I,R302T,R259K	rs79791762,NA,NA	NM_016161,NM_016161,NM_016161		618635					3	0		1	40		0.855399	1	0.75
AHRR		chr5:422845_C_T,chr5:434626_G_T,chr5:428109_C_T	T152M,V595L,T303I	NA,NA,NA	NM_001242412,NM_001242412,NM_001242412		618635					3	0		1	40		0.855399	1	0.75
DNAJC21		chr5:34954770_A_G,chr5:34945012_G_A,chr5:34954680_C_A	N516S,V342M,T486N	rs35999194,rs144600070,NA	NM_001012339,NM_001012339,NM_001012339		618635					3	0		1	40		0.855399	1	0.75
FSHR		chr2:49216155_C_T,chr2:49195904_C_T,chr2:49190420_C_T	R162K,A237T,V488M	rs111883853,NA,NA	NM_000145,NM_181446,NM_181446		618635					3	0		1	40		0.855399	1	0.75
LOC81691		chr16:20857562_C_T,chr16:20856102_G_A,chr16:20843484_G_T	P684L,G593D,E389X	rs118109402,rs138173449,NA	NM_001144924,NM_001144924,NM_001144924		618635					3	0		1	40		0.855399	1	0.75
PVRL3		chr3:110841054_A_C,chr3:110852779_A_G,chr3:110852957_A_C	N296H,D456G,K515N	rs79006549,NA,NA	NM_001243286,NM_015480,NM_015480		618635					3	0		1	40		0.855399	1	0.75
SLCO1B3		chr12:21069021_A_C,chr12:21008086_*_+ATTGA,chr12:21069086_G_A	K650T,D70fs,E672K	NA,NA,NA	NM_019844,NM_019844,NM_019844		618635					3	0		1	40		0.855399	1	0.75
CBX8		chr17:77768955_C_T,chr17:77768696_T_C,chr17:77768849_C_T	E217K,N303S,R252Q	rs144276670,rs61758361,NA	NM_020649,NM_020649,NM_020649		619296					3	0		1	40		0.855399	1	0.75
CPT2		chr1:53678980_G_A,chr1:53679004_G_A,chr1:53679242_T_C	A564T,E572K,L651S	NA,NA,NA	NM_000098,NM_000098,NM_000098		619296					3	0		1	40		0.855399	1	0.75
IGF1R		chr15:99454613_G_A,chr15:99440126_G_T,chr15:99467875_C_T	R511Q,R365L,S915L	rs33958176,NA,NA	NM_000875,NM_000875,NM_000875		619296					3	0		1	40		0.855399	1	0.75
SLC5A2		chr16:31501798_A_G,chr16:31500598_*_-TCT,chr16:31500447_G_A	N654S,535_536del,A485T	rs61742739,NA,NA	NM_003041,NM_003041,NM_003041		619296					3	0		1	40		0.855399	1	0.75
ASPH		chr8:62557164_T_C,chr8:62563676_C_A,chr8:62563607_A_G	E173G,Q112H,NA,NA,NA,NA,NA,NA,NA,NA,NA	rs117730298,NA,NA	NM_001164755,NM_001164750,NM_004318,NM_001164750,NM_032468,NM_001164755,NM_001164754,NM_001164753,NM_001164752,NM_001164751,NM_032466		623993					3	0		1	40		0.855399	1	0.75
ZC3H4		chr19:47570199_G_A,chr19:47597336_C_T	P1109L,R128H	NA,NA	NM_015168,NM_015168		623993					3	0		1	40		0.855399	1	0.75
CNTN1		chr12:41418955_C_T,chr12:41352997_G_C,chr12:41318452_C_T	R832W,V578L,P154L	NA,NA,NA	NM_175038,NM_175038,NM_175038		625021					3	0		1	40		0.855399	1	0.75
CORIN		chr4:47625647_G_C,chr4:47679985_C_T,chr4:47680072_C_A	I827M,D407N,NA	NA,NA,NA	NM_006587,NM_006587,NM_006587		625021					3	0		1	40		0.855399	1	0.75
ENPP7		chr17:77709019_C_G,chr17:77710990_C_T,chr17:77711011_G_A	L193V,R393W,E400K	rs80066859,rs139719997,rs145692528	NM_178543,NM_178543,NM_178543		625021					3	0		1	40		0.855399	1	0.75
SLC25A32		chr8:104417045_C_T	R117H	rs17803441	NM_030780		625021					3	0		1	40		0.855399	1	0.75
SP140		chr2:231108488_C_T,chr2:231101876_C_G,chr2:231106160_G_A	P178L,F46L,D150N	NA,NA,NA	NM_007237,NM_001005176,NM_007237		625021					3	0		1	40		0.855399	1	0.75
SUCLG2		chr3:67579535_T_C,chr3:67579602_C_A	K101R,E79X	rs74675534,NA	NM_001177599,NM_001177599		625021					3	0		1	40		0.855399	1	0.75
AASS		chr7:121733135_T_C,chr7:121753252_T_C	Y578C,I400V	NA,NA	NM_005763,NM_005763		628516					3	0		1	40		0.855399	1	0.75
ABL1		chr9:133760592_C_T,chr9:133760106_C_T,chr9:133738370_A_G	S972L,P810L,Y257C	rs2229067,rs2229071,NA	NM_005157,NM_005157,NM_005157		628516					3	0		1	40		0.855399	1	0.75
ACACA		chr17:35545360_C_T,chr17:35549168_C_A	V1450I,D1332Y	NA,NA	NM_198837,NM_198837		628516					3	0		1	40		0.855399	1	0.75
COL4A1		chr13:110847391_T_C,chr13:110859220_C_T	I454V,G267R	NA,NA	NM_001845,NM_001845		628516					3	0		1	40		0.855399	1	0.75
DPY19L4		chr8:95792593_A_T,chr8:95800270_C_A	I528F,A666E	NA,NA	NM_181787,NM_181787		628516					3	0		1	40		0.855399	1	0.75
HACE1		chr6:105233073_T_C	D399G	rs34365906	NM_020771		628516					3	0		1	40		0.855399	1	0.75
HAL		chr12:96377687_A_G,chr12:96379884_C_T	NA,NA,NA,R161Q	rs141634423,rs117991621	NM_002108,NM_001258334,NM_001258333,NM_001258333		628516					3	0		1	40		0.855399	1	0.75
HOXA2		chr7:27140974_G_T,chr7:27140842_C_A	L168I,G212W	NA,NA	NM_006735,NM_006735		628516					3	0		1	40		0.855399	1	0.75
HOXD9		chr2:176987537_G_T,chr2:176988734_C_T	S14I,T297M	NA,NA	NM_014213,NM_014213		628516					3	0		1	40		0.855399	1	0.75
ITGA4		chr2:182322530_C_T,chr2:182386923_*_-A	T50M,H643fs	NA,NA	NM_000885,NM_000885		628516					3	0		1	40		0.855399	1	0.75
LLGL2		chr17:73559493_G_T,chr17:73567151_C_A	V259L,L716M	NA,NA	NM_001015002,NM_001031803		628516					3	0		1	40		0.855399	1	0.75
LRRC32		chr11:76370985_A_C,chr11:76372150_G_A	L551R,R163C	NA,NA	NM_001128922,NM_001128922		628516					3	0		1	40		0.855399	1	0.75
MS4A5		chr11:60197299_G_A	G51E	rs34169848	NM_023945		628516					3	0		1	40		0.855399	1	0.75
OR52B4		chr11:4388849_G_A,chr11:4388839_G_T	A226V,H229Q	NA,NA	NM_001005161,NM_001005161		628516					3	0		1	40		0.855399	1	0.75
PDK1		chr2:173429346_A_C,chr2:173457757_A_C	N176H,D384A	rs61740556,NA	NM_002610,NM_002610		628516					3	0		1	40		0.855399	1	0.75
RRP8		chr11:6623433_G_A,chr11:6624654_C_T	R38C,A27T	rs146487650,NA	NM_015324,NM_015324		628516					3	0		1	40		0.855399	1	0.75
RTF1		chr15:41769456_C_T,chr15:41769460_G_A	Q552X,R553Q	NA,NA	NM_015138,NM_015138		628516					3	0		1	40		0.855399	1	0.75
RUNX1T1		chr8:93017474_*_+T,chr8:93017435_G_T	K167fs,L180M	NA,NA	NM_175636,NM_175636		628516					3	0		1	40		0.855399	1	0.75
SLC33A1		chr3:155571275_T_C	D171G	rs3804769	NM_001190992		628516					3	0		1	40		0.855399	1	0.75
SLC35A1		chr6:88187196_A_G,chr6:88187133_G_A	T45A,A24T	rs145006535,NA	NM_001168398,NM_001168398		628516					3	0		1	40		0.855399	1	0.75
SLC9A3		chr5:475154_A_G,chr5:476462_G_A	V782A,T641M	NA,NA	NM_004174,NM_004174		628516					3	0		1	40		0.855399	1	0.75
SLK		chr10:105762972_T_C,chr10:105762533_*_-G	I679T,E533fs	rs34326537,NA	NM_014720,NM_014720		628516					3	0		1	40		0.855399	1	0.75
TPX2		chr20:30366623_T_C,chr20:30363731_G_T	V297A,E224X	NA,NA	NM_012112,NM_012112		628516					3	0		1	40		0.855399	1	0.75
UTS2R		chr17:80332513_C_A,chr17:80332652_C_T	P105T,A151V	rs140576840,NA	NM_018949,NM_018949		628516					3	0		1	40		0.855399	1	0.75
ZNF212		chr7:148936878_G_T,chr7:148951295_C_T	E3D,S426F	rs71532769,NA	NM_012256,NM_012256		632243					3	0		1	40		0.855399	1	0.75
FAM187B		chr19:35718891_C_T	W231X	rs35001809	NM_152481		633956					3	1		0	40		0.855399	0.75	1
MARVELD2		chr5:68716110_T_A,chr5:68716156_C_T,chr5:68716081_C_T	L300M,T315I,P290L	rs72773422,NA,NA	NM_001038603,NM_001038603,NM_001038603		635141					3	1		0	40		0.855399	0.75	1
GGN		chr19:38875072_G_A,chr19:38875072_G_C	Q647X,Q647E	rs62123481,rs62123481	NM_152657,NM_152657		637629					3	0		1	40		0.855399	1	0.75
DGKH		chr13:42803263_T_C,chr13:42793387_G_T	V1065A,E943X	rs17646069,NA	NM_001204506,NM_001204505		645458					3	0		1	40		0.855399	1	0.75
AMOTL2		chr3:134079019_C_G,chr3:134089758_C_T,chr3:134077462_G_T	Q604H,R173Q,P735Q	rs151045996,rs143351962,NA	NM_016201,NM_016201,NM_016201		649895					3	0		1	40		0.855399	1	0.75
GALNT11		chr7:151791576_A_C,chr7:151810476_A_G,chr7:151805281_C_T	E88D,E409G,R291C	rs139026724,rs73161885,rs141950078	NM_022087,NM_022087,NM_022087		649895					3	0		1	40		0.855399	1	0.75
MFSD12		chr19:3546338_G_A,chr19:3547955_C_T	A370V,R243H	NA,rs10414812	NM_001042680,NM_001042680		649895					3	0		1	40		0.855399	1	0.75
SH3BP2		chr4:2828992_C_T,chr4:2834080_C_T,chr4:2835561_A_G	A155V,R477W,X562W	rs35313240,rs148761331,rs190648042	NM_001122681,NM_001122681,NM_001122681		656586					3	0		1	40		0.855399	1	0.75
MRPS9		chr2:105708997_G_A,chr2:105654588_C_T,chr2:105713623_A_G	E264K,S13L,M314V	rs147161518,rs13399067,NA	NM_182640,NM_182640,NM_182640		668825					3	1		0	40		0.855399	0.75	1
RPS6KB2		chr11:67198887_C_T,chr11:67200812_C_T,chr11:67200104_G_A	R120W,P267L,G164D	rs113335412,rs55987642,NA	NM_003952,NM_003952,NM_003952		668825					3	1		0	40		0.855399	0.75	1
LCT		chr2:136566576_T_C,chr2:136558371_T_A,chr2:136594422_G_C	Q1114R,N1558Y,D106E	rs148838160,NA,NA	NM_002299,NM_002299,NM_002299		693331					3	0		1	40		0.855399	1	0.75
SLC13A3		chr20:45221055_C_G,chr20:45221137_C_A	G253A,G178C	rs141554970,NA	NM_001193339,NM_001193342		693331					3	0		1	40		0.855399	1	0.75
MBOAT1		chr6:20212410_T_C	Y19C	rs61737148	NM_001080480		701226					3	1		0	40		0.855399	0.75	1
MCHR1		chr22:41075532_A_T,chr22:41077105_G_A	D28V,D148N	rs112405400,NA	NM_005297,NM_005297		701226					3	1		0	40		0.855399	0.75	1
EIF1AD		chr11:65766092_C_T,chr11:65766210_T_C,chr11:65766141_G_T	S159N,T120A,L143M	rs2276017,rs35173176,NA	NM_001242481,NM_001242481,NM_001242481		166624					3	0		1	39		0.855132	1	0.75
PDS5B		chr13:33316838_G_A,chr13:33330037_C_A,chr13:33306297_A_G	G862E,A1000E,Y728C	NA,NA,NA	NM_015032,NM_015032,NM_015032		623435					3	0		1	39		0.855132	1	0.75
ZNF248		chr10:38121855_C_G,chr10:38121987_T_C,chr10:38121901_C_A	C143S,H99R,D128Y	NA,NA,NA	NM_021045,NM_021045,NM_021045		623435					3	0		1	39		0.855132	1	0.75
CHL1		chr3:361493_G_A,chr3:436384_A_T,chr3:423904_A_G	V12I,T975S,Q640R	rs142251617,rs145162591,rs62230378	NM_001253388,NM_001253388,NM_001253388		624946					3	0		1	39		0.855132	1	0.75
MYLK2		chr20:30408306_C_G,chr20:30414512_G_A	P144A,M359I	rs34396614,NA	NM_033118,NM_033118		626867					3	1		0	39		0.855132	0.75	1
MYO1C		chr17:1386153_A_C,chr17:1373612_C_T	NA,NA,NA,V795I	rs115519639,rs8081370	NM_033375,NM_001080779,NM_001080950,NM_001080779		626883					3	1		0	39		0.855132	0.75	1
TNFAIP6		chr2:152220510_A_G,chr2:152226653_C_T,chr2:152220468_G_A	T50A,R172C,G36S	rs75961064,NA,NA	NM_007115,NM_007115,NM_007115		626883					3	1		0	39		0.855132	0.75	1
CNTROB		chr17:7846836_A_T,chr17:7840551_A_G,chr17:7851968_C_A	H480L,R300G,F848L	rs78236778,NA,NA	NM_001037144,NM_001037144,NM_001037144		630885					3	0		1	39		0.855132	1	0.75
RAI1		chr17:17700557_C_T,chr17:17700301_A_G,chr17:17699116_G_T	P1432L,K1347E,G952C	NA,rs34521483,NA	NM_030665,NM_030665,NM_030665		630885					3	0		1	39		0.855132	1	0.75
CASC1		chr12:25314100_G_A,chr12:25264720_*_-TAA,chr12:25267776_G_T	A12V,523_524del,S410R	NA,NA,NA	NM_001082973,NM_001204101,NM_001204101		631887					3	0		1	39		0.855132	1	0.75
TRIM13		chr13:50587140_G_C,chr13:50586687_T_C	S355T,F204S	rs1056543,NA	NM_213590,NM_213590		632011					3	0		1	39		0.855132	1	0.75
DAB2IP		chr9:124535526_C_T,chr9:124535164_C_T,chr9:124528855_C_T	R783W,P662L,R391W	rs56200518,NA,NA	NM_138709,NM_138709,NM_138709		632244					3	1		0	39		0.855132	0.75	1
MAD1L1		chr7:2255893_C_G,chr7:2108887_C_T,chr7:2255518_A_G	E236D,R387H,NA,NA,NA	rs61751746,NA,NA	NM_001013836,NM_001013836,NM_003550,NM_001013836,NM_001013837		632244					3	1		0	39		0.855132	0.75	1
MKL2		chr16:14339497_T_C,chr16:14355240_C_T,chr16:14334335_*_+CC	S398P,A1030V,P358fs	rs113935526,NA,NA	NM_014048,NM_014048,NM_014048		632244					3	1		0	39		0.855132	0.75	1
FTO		chr16:53878082_G_A,chr16:53844117_A_T,chr16:53859833_C_T	S256N,E37D,L61F	rs144743617,NA,NA	NM_001080432,NM_001080432,NM_001080432		639508					3	0		1	39		0.855132	1	0.75
ARFGEF1		chr8:68213559_T_C,chr8:68204232_G_A,chr8:68204259_T_C	K71R,H256Y,R247G	NA,NA,NA	NM_006421,NM_006421,NM_006421		652765					3	0		1	39		0.855132	1	0.75
DAB1		chr1:57489239_C_T,chr1:57536716_C_T,chr1:57480867_G_A	S287N,V193I,A378V	rs34341631,NA,NA	NM_021080,NM_021080,NM_021080		652765					3	0		1	39		0.855132	1	0.75
[truncated: 99,728 more rows]
